# Supplementary material for: Elastocapillarity-driven 2D nano-switches enable zeptoliter-scale liquid encapsulation
Source: Nat Commun. 2024 Jan 2;15:185. doi: 10.1038/s41467-023-44200-3 (PMC10762047; doi:10.1038/s41467-023-44200-3)
Supplement: Supplementary file 4 — Source Data [file 41467_2023_44200_MOESM4_ESM.zip]

Archive with 10 entries (9 files):
- Source Data/
- __MACOSX/._Source Data
- Source Data/Figure 1.xlsx
- __MACOSX/Source Data/._Figure 1.xlsx
- Source Data/Figure 4.xlsx
- __MACOSX/Source Data/._Figure 4.xlsx
- Source Data/Figure 2.xlsx
- __MACOSX/Source Data/._Figure 2.xlsx
- Source Data/Figure 3.xlsx
- __MACOSX/Source Data/._Figure 3.xlsx
