# Supplementary material for: Elastocapillarity-driven 2D nano-switches enable zeptoliter-scale liquid encapsulation
Source: Nat Commun. 2024 Jan 2;15:185. doi: 10.1038/s41467-023-44200-3 (PMC10762047; doi:10.1038/s41467-023-44200-3)
Supplement: Supplementary file 4 — Source Data [file 41467_2023_44200_MOESM4_ESM.zip › Source Data/Figure 1.xlsx]

## Sheet: open channels
height (nm)
	1.8802e-09	1.6957e-09	1.8533e-09	1.9437e-09	2.2305e-09	2.1806e-09	2.2059e-09	2.226e-09	1.9015e-09	1.8968e-09	2.0925e-09	2.2791e-09	2.5218e-09	3.1392e-09	3.4007e-09	2.9711e-09	3.3165e-09	2.9696e-09	3.0392e-09	3.639e-09	3.1507e-09	2.8558e-09	2.9076e-09	3.2951e-09	3.3318e-09	2.9543e-09	3.0674e-09	3.3167e-09	3.1523e-09	3.8702e-09	3.9002e-09	4.4748e-09	3.3024e-09	3.2779e-09	3.0715e-09	3.9179e-09	4.4374e-09	3.0056e-09	3.058e-09	3.0089e-09	2.5383e-09	2.4752e-09	2.2132e-09	2.2334e-09	2.0514e-09	1.8835e-09	1.9986e-09	1.8422e-09	1.7668e-09
	-1.6139e-10	-2.9059e-10	1.9174e-10	6.5732e-10	-5.5691e-11	1.9695e-10	1.5338e-09	7.9528e-10	4.2374e-10	1.4086e-10	3.7491e-10	8.7046e-10	7.7285e-10	9.5293e-10	1.1402e-09	1.1894e-09	1.3892e-09	1.2474e-09	1.2014e-09	1.4571e-09	9.4368e-10	1.3162e-09	1.2327e-09	9.8745e-10	1.2148e-09	1.4683e-09	1.3972e-09	2.0023e-09	1.807e-09	2.1477e-09	1.4222e-09	1.6723e-09	1.2633e-09	1.9288e-09	1.3879e-09	1.4412e-09	2.0851e-09	1.524e-09	9.1986e-10	8.6591e-10	6.9537e-10	5.58e-10	3.5553e-10	6.9295e-10	3.1662e-10	-3.7873e-11	8.937e-11	5.2022e-11	-3.7856e-10
	-1.0551e-09	-1.1913e-09	-1.1663e-09	-2.0574e-10	-1.023e-09	-1.4281e-09	-5.7387e-10	-4.0831e-10	-6.0694e-10	-8.4402e-10	-7.6897e-10	-3.8658e-10	-3.4376e-10	-2.9199e-10	-1.6995e-10	7.582e-11	5.485e-11	1.3681e-10	9.4677e-11	-1.1296e-10	-2.4504e-10	-1.1252e-10	-2.9456e-10	-5.381e-11	-4.6737e-11	1.1776e-10	2.6123e-10	4.6387e-10	-1.8315e-10	-3.0051e-10	-2.9078e-10	1.1189e-10	2.4455e-10	-1.1342e-10	-3.7102e-11	-8.5452e-11	2.1467e-12	4.9076e-10	-3.2699e-10	-5.773e-10	-7.813e-10	-9.2881e-10	-1.1718e-09	-1.1151e-09	-1.0336e-09	-1.5185e-09	-1.6463e-09	-6.7225e-10	-1.2383e-09
	-1.87e-09	-1.9514e-09	-1.9149e-09	-1.8243e-09	-1.709e-09	-1.7328e-09	-1.7786e-09	-6.6748e-10	-1.2093e-09	-1.0934e-09	-1.1666e-09	-9.3669e-10	-5.9066e-10	-6.9792e-10	-7.561e-10	-6.1903e-10	-7.0032e-10	-1.8575e-10	-2.5984e-11	-6.4874e-10	-6.4688e-10	-8.4711e-10	-7.871e-10	-9.1618e-10	-8.6137e-10	-7.3987e-10	-8.0487e-10	-7.8109e-10	-1.2192e-09	-1.3202e-09	-1.2541e-09	-1.1959e-09	-5.1417e-10	-5.1387e-11	-3.4114e-10	3.4545e-11	-1.0051e-09	-6.9351e-10	-1.0802e-09	-1.6352e-09	-2.0152e-09	-2.0218e-09	-1.872e-09	-2.1654e-09	-2.016e-09	-2.3789e-09	-2.5084e-09	-2.5015e-09	-2.2626e-09
	-2.3741e-09	-2.0011e-09	-2.1362e-09	-2.1982e-09	-2.1282e-09	-1.9512e-09	-1.969e-09	-1.5256e-09	-1.7305e-09	-1.018e-09	-1.2039e-09	7.0833e-10	-7.8149e-11	-4.6338e-10	-6.4714e-10	-8.5029e-10	-7.6464e-10	-9.4791e-10	-1.0794e-09	-1.1796e-09	-6.9657e-10	-5.5458e-10	-8.5224e-10	-9.7206e-10	-1.2585e-09	-1.1798e-09	-1.1703e-09	-9.0092e-10	-1.4557e-09	-1.2144e-09	-1.3808e-09	-1.2391e-09	-9.9169e-10	-1.5172e-10	-8.3596e-10	-9.0356e-10	-1.5593e-09	-1.5452e-09	-1.7852e-09	-1.2851e-09	-2.2827e-09	-2.2278e-09	-1.0326e-09	-2.617e-09	-2.4809e-09	-2.4369e-09	-2.5595e-09	-2.5754e-09	-2.1079e-09
	-3.2306e-10	-2.0125e-09	-2.3719e-09	-2.4942e-09	-2.3704e-09	-2.1661e-09	-2.0852e-09	-1.9308e-09	-1.7719e-09	-1.728e-09	-1.1687e-09	-2.4813e-10	-4.134e-10	-5.0227e-10	-4.0619e-10	-8.3188e-10	-9.0151e-10	-6.6651e-10	-1.0518e-09	-1.3785e-09	-7.1443e-10	-5.5772e-10	-1.1726e-09	-1.0291e-09	-1.0063e-09	-1.2403e-09	-1.2667e-09	-1.2613e-09	-1.4205e-09	-6.3895e-10	-1.2823e-09	-1.117e-09	-7.5178e-10	-1.0737e-09	-1.2153e-09	-1.3051e-09	-1.5387e-09	-1.7868e-09	-1.7794e-09	-1.8594e-09	-2.4315e-09	-2.4405e-09	-2.5085e-09	-2.4823e-09	-2.3901e-09	-2.1021e-09	-2.0228e-09	-2.4824e-09	-2.601e-09
	-1.6796e-09	-2.5006e-09	-2.3048e-09	-2.3617e-09	-2.2034e-09	-2.0505e-09	-2.0819e-09	-1.7906e-09	-1.4032e-09	-1.3326e-09	-1.2851e-09	-7.2336e-10	-3.8339e-10	1.328e-11	3.9726e-10	-6.4068e-10	-6.7804e-10	-5.4996e-10	-8.5579e-10	-1.008e-09	8.6881e-10	-8.6129e-10	-1.1646e-09	-1.017e-09	-8.2933e-10	-1.1192e-09	-9.3776e-10	-1.2423e-09	-1.1604e-09	-1.0109e-10	-1.0832e-09	-6.3096e-10	-6.298e-10	-1.2254e-09	-1.0844e-09	-1.0736e-09	-1.072e-09	-1.1996e-09	-1.1372e-09	-1.5395e-09	-1.6606e-09	-1.3021e-09	-1.6503e-09	-2.1194e-09	-2.007e-09	-9.14e-10	-1.5945e-09	-2.2059e-09	-2.6047e-09
	-2.163e-09	-1.1701e-09	-1.6469e-09	-1.8691e-09	-1.6351e-09	-1.4352e-09	-1.3203e-09	-1.1343e-09	-4.0908e-10	8.223e-10	-4.1708e-10	-2.1671e-10	6.1266e-11	1.2816e-10	2.606e-10	2.1187e-10	3.6864e-10	4.6724e-10	1.8017e-10	-2.3976e-10	-2.5535e-10	-3.5857e-10	-2.6593e-10	-3.0882e-10	-2.0631e-10	-1.593e-10	-5.8161e-11	-3.9789e-10	-3.8342e-10	9.122e-10	5.9363e-10	-2.326e-10	-9.2904e-11	-1.8888e-11	-2.2947e-10	-2.1757e-10	3.1162e-10	5.8947e-10	-4.2214e-10	-3.5884e-10	-6.526e-10	-9.1921e-10	-9.9097e-10	-1.1975e-09	-1.4014e-09	-9.5361e-10	-1.3178e-09	-1.1476e-09	-1.6879e-09
	-1.2059e-09	7.3586e-11	-4.2682e-10	-8.6428e-10	-5.7709e-10	-3.7443e-10	-3.9454e-11	7.1491e-11	-3.8111e-10	9.8503e-10	7.4322e-10	7.5104e-10	1.0253e-09	1.1864e-09	1.3112e-09	1.5099e-09	2.5228e-09	2.2298e-09	1.8373e-09	1.1693e-09	9.7481e-10	6.5977e-10	8.9868e-10	9.4848e-10	1.424e-09	1.8747e-09	1.3656e-09	1.1765e-09	9.1948e-10	9.4799e-10	1.08e-09	1.1679e-09	1.1802e-09	1.187e-09	1.2715e-09	1.2625e-09	1.2358e-09	2.0169e-09	1.3348e-09	1.0734e-09	8.7526e-10	8.1731e-10	4.2096e-10	1.3555e-10	-1.5205e-10	-9.3538e-11	-6.9266e-11	1.7866e-11	-2.637e-10
	4.9483e-10	5.7999e-10	8.8232e-10	9.5209e-10	1.0819e-09	1.2087e-09	1.3131e-09	2.1749e-09	1.9348e-09	1.931e-09	2.1866e-09	2.403e-09	2.5865e-09	2.7563e-09	2.9916e-09	3.1042e-09	3.3923e-09	3.2432e-09	3.1633e-09	3.0638e-09	2.8862e-09	3.3751e-09	3.2481e-09	3.4493e-09	2.5217e-09	3.4987e-09	3.5711e-09	3.1596e-09	2.7153e-09	2.8993e-09	2.8366e-09	3.0074e-09	3.1711e-09	3.1164e-09	3.3593e-09	3.2239e-09	3.032e-09	2.9655e-09	2.992e-09	3.0487e-09	3.3933e-09	3.0845e-09	2.5776e-09	2.1236e-09	1.8849e-09	1.5794e-09	1.5623e-09	1.6328e-09	1.3409e-09
	2.6114e-09	2.6029e-09	2.5982e-09	2.7453e-09	3.3987e-09	3.2809e-09	3.5886e-09	4.85e-09	4.0486e-09	5.6082e-09	4.4594e-09	4.2893e-09	4.4752e-09	4.782e-09	4.6439e-09	4.8554e-09	5.0796e-09	5.2993e-09	5.2684e-09	5.2851e-09	5.2067e-09	5.3986e-09	4.9625e-09	5.5915e-09	5.1804e-09	4.6911e-09	5.2016e-09	6.4957e-09	4.869e-09	4.8504e-09	4.9927e-09	5.0474e-09	5.0694e-09	5.215e-09	5.9944e-09	5.3055e-09	5.1518e-09	5.0433e-09	4.9698e-09	4.9904e-09	5.2189e-09	5.1555e-09	5.1898e-09	4.5253e-09	4.2332e-09	3.9175e-09	3.6807e-09	4.4042e-09	3.6514e-09
	4.6916e-09	4.6929e-09	4.8305e-09	4.7594e-09	4.845e-09	5.2914e-09	5.6601e-09	5.8229e-09	5.9372e-09	6.6152e-09	6.421e-09	6.4306e-09	6.5331e-09	6.7116e-09	6.6634e-09	6.7808e-09	7.0231e-09	7.0835e-09	7.1578e-09	7.2159e-09	7.2598e-09	7.2495e-09	7.0048e-09	6.8504e-09	6.8241e-09	6.9718e-09	6.9788e-09	7.1798e-09	6.6837e-09	7.086e-09	9.489e-09	7.3152e-09	7.1371e-09	7.2703e-09	8.3487e-09	8.0885e-09	7.7295e-09	7.5503e-09	7.1423e-09	7.0827e-09	7.8275e-09	7.483e-09	7.2375e-09	6.8924e-09	6.6478e-09	6.1827e-09	5.8296e-09	6.4683e-09	6.559e-09
	6.4059e-09	7.0849e-09	6.6713e-09	6.6237e-09	6.5832e-09	7.2441e-09	7.2041e-09	7.4898e-09	7.5667e-09	8.0901e-09	8.3611e-09	8.2138e-09	8.3836e-09	8.3076e-09	8.5542e-09	9.0153e-09	9.0605e-09	8.9259e-09	9.0167e-09	8.9541e-09	9.0004e-09	9.0773e-09	8.9329e-09	9.2757e-09	8.4679e-09	9.2217e-09	8.6381e-09	8.5939e-09	8.467e-09	8.4112e-09	8.9394e-09	9.5016e-09	9.3644e-09	9.2632e-09	9.1484e-09	9.3096e-09	9.0381e-09	9.1716e-09	9.0981e-09	8.8459e-09	9.347e-09	9.8578e-09	8.7803e-09	8.6488e-09	9.2402e-09	8.3809e-09	8.165e-09	7.9391e-09	7.2062e-09
	6.9564e-09	7.8847e-09	7.1967e-09	8.0366e-09	7.3482e-09	8.0744e-09	7.8197e-09	7.9367e-09	8.3451e-09	8.4231e-09	8.6638e-09	9.3998e-09	9.6743e-09	9.7997e-09	9.4229e-09	9.5542e-09	1.023e-08	9.6947e-09	9.4066e-09	9.4082e-09	9.5009e-09	1.0433e-08	9.6388e-09	9.5221e-09	9.3472e-09	9.6806e-09	8.8906e-09	8.6602e-09	8.9534e-09	9.0851e-09	9.1273e-09	9.5609e-09	9.7462e-09	9.6003e-09	9.6041e-09	9.798e-09	9.6106e-09	9.621e-09	9.5559e-09	9.4334e-09	9.445e-09	9.3947e-09	9.2817e-09	9.0834e-09	9.0121e-09	8.7322e-09	8.7079e-09	8.6034e-09	7.6518e-09
	8.2341e-09	6.669e-09	6.8983e-09	7.0571e-09	7.0075e-09	7.7922e-09	7.8203e-09	8.5555e-09	8.7236e-09	8.442e-09	8.6394e-09	9.9304e-09	9.9336e-09	9.9181e-09	9.8252e-09	9.7041e-09	9.5551e-09	1.0111e-08	9.8316e-09	9.4954e-09	9.351e-09	9.3515e-09	9.2532e-09	9.276e-09	9.1044e-09	8.9611e-09	8.8455e-09	8.701e-09	9.032e-09	9.0436e-09	9.2123e-09	9.342e-09	9.6595e-09	9.6733e-09	9.8446e-09	9.7879e-09	9.6638e-09	9.6889e-09	9.6378e-09	9.492e-09	9.4731e-09	9.3195e-09	9.0884e-09	8.9104e-09	8.7231e-09	9.7108e-09	8.5745e-09	7.9e-09	7.7305e-09
	7.2909e-09	7.0272e-09	6.6537e-09	6.6626e-09	6.9965e-09	7.0961e-09	7.3769e-09	7.6948e-09	7.8949e-09	7.7344e-09	8.5205e-09	9.4448e-09	9.8906e-09	9.6631e-09	9.6578e-09	9.5128e-09	9.5171e-09	1.0526e-08	9.7855e-09	9.3468e-09	9.4067e-09	9.2846e-09	9.3676e-09	9.3846e-09	9.0727e-09	8.9286e-09	8.9433e-09	9.1222e-09	9.4111e-09	9.3022e-09	9.7194e-09	9.8952e-09	1.0614e-08	9.6434e-09	9.861e-09	1.0178e-08	9.5166e-09	9.3303e-09	1.0413e-08	9.7728e-09	9.4208e-09	9.3596e-09	9.2368e-09	8.6771e-09	8.546e-09	8.6301e-09	8.1622e-09	7.7937e-09	8.1216e-09
	6.9626e-09	7.3828e-09	7.2793e-09	6.7169e-09	7.1373e-09	7.0612e-09	7.1669e-09	7.4648e-09	7.8717e-09	8.1034e-09	8.183e-09	8.9144e-09	9.4571e-09	1.0231e-08	1.0084e-08	9.2352e-09	9.1004e-09	8.9284e-09	9.8028e-09	9.6045e-09	9.0574e-09	9.1516e-09	9.5649e-09	9.6334e-09	9.2249e-09	9.1838e-09	8.9918e-09	9.3275e-09	1.0403e-08	9.9239e-09	1.0041e-08	1.0217e-08	9.9497e-09	9.6315e-09	9.9532e-09	1.1655e-08	9.503e-09	9.7359e-09	9.1793e-09	9.2796e-09	9.3081e-09	9.6319e-09	9.37e-09	8.9806e-09	8.8203e-09	9.1881e-09	8.1556e-09	7.5893e-09	7.5377e-09
	6.6861e-09	6.7213e-09	6.5527e-09	6.5788e-09	6.918e-09	6.6867e-09	7.0139e-09	7.9764e-09	7.7346e-09	8.0107e-09	8.037e-09	8.2729e-09	8.7451e-09	9.4512e-09	9.4965e-09	9.1114e-09	9.1369e-09	8.9895e-09	8.4848e-09	8.8138e-09	9.0733e-09	9.2494e-09	9.2319e-09	8.9206e-09	8.6801e-09	8.5817e-09	8.6512e-09	8.8469e-09	9.3343e-09	9.5608e-09	9.8284e-09	9.6497e-09	9.7514e-09	9.6375e-09	9.397e-09	9.6011e-09	9.0011e-09	1.0203e-08	1.0845e-08	9.3506e-09	9.3536e-09	9.4832e-09	9.3168e-09	9.0255e-09	8.4956e-09	8.4483e-09	7.4551e-09	7.3376e-09	7.242e-09
	6.3869e-09	6.8802e-09	7.1975e-09	6.3492e-09	6.393e-09	6.5514e-09	6.91e-09	7.8047e-09	8.0418e-09	7.7367e-09	7.8376e-09	8.1544e-09	8.3498e-09	8.4638e-09	9.9932e-09	9.8518e-09	1.0419e-08	1.1294e-08	9.0686e-09	8.7693e-09	8.8637e-09	9.1936e-09	8.8598e-09	8.6759e-09	8.7437e-09	8.8106e-09	8.6694e-09	9.1246e-09	9.1587e-09	9.5119e-09	1.0049e-08	1.0662e-08	1.0315e-08	9.8249e-09	9.1695e-09	8.9318e-09	8.8605e-09	8.8305e-09	9.5485e-09	9.4822e-09	9.4609e-09	9.3843e-09	9.1056e-09	9.0683e-09	9.0377e-09	8.5475e-09	7.5322e-09	7.5658e-09	7.3774e-09
	6.8544e-09	6.1885e-09	6.8972e-09	6.6097e-09	6.4951e-09	6.7128e-09	7.075e-09	7.0951e-09	7.4101e-09	7.8774e-09	8.0815e-09	7.8688e-09	8.0904e-09	8.171e-09	8.3627e-09	8.9521e-09	9.9096e-09	1.0593e-08	8.993e-09	9.3002e-09	9.1121e-09	8.3079e-09	8.6473e-09	8.6233e-09	8.5914e-09	9.4877e-09	9.5419e-09	9.4265e-09	9.0824e-09	9.4432e-09	9.7126e-09	9.9943e-09	1.0169e-08	9.9564e-09	9.1923e-09	8.8614e-09	8.6382e-09	8.8484e-09	8.9357e-09	9.1534e-09	1.1205e-08	9.6994e-09	8.8492e-09	8.6413e-09	8.5253e-09	8.5589e-09	7.9309e-09	7.7658e-09	7.4833e-09
	7.0812e-09	6.7405e-09	6.461e-09	6.3991e-09	6.3481e-09	6.3914e-09	6.6614e-09	7.2379e-09	7.1961e-09	7.6667e-09	7.8416e-09	7.737e-09	7.8472e-09	7.9369e-09	8.3531e-09	8.3379e-09	8.3778e-09	8.9517e-09	8.6289e-09	8.8935e-09	8.8134e-09	8.2208e-09	8.6125e-09	8.5976e-09	8.4806e-09	8.3517e-09	8.7042e-09	8.3669e-09	8.7854e-09	9.2672e-09	9.7811e-09	9.8989e-09	1.0129e-08	1.0006e-08	9.3747e-09	9.2084e-09	8.8937e-09	8.8324e-09	8.7482e-09	8.9085e-09	9.2657e-09	9.1212e-09	8.8735e-09	9.1726e-09	8.8153e-09	8.6282e-09	8.0589e-09	8.0835e-09	7.6269e-09
	6.6747e-09	6.7913e-09	7.3411e-09	6.2868e-09	6.1881e-09	6.8894e-09	7.0489e-09	6.6596e-09	6.9002e-09	7.4223e-09	7.8551e-09	7.9966e-09	7.5471e-09	7.6234e-09	8.3642e-09	8.6946e-09	7.8124e-09	7.8632e-09	8.0853e-09	8.4683e-09	7.9099e-09	8.2217e-09	8.5378e-09	8.5641e-09	8.4034e-09	8.2233e-09	8.4016e-09	8.3819e-09	8.6486e-09	9.3161e-09	9.4032e-09	9.7615e-09	9.8387e-09	9.8081e-09	9.4474e-09	9.3186e-09	9.8093e-09	8.8721e-09	8.6406e-09	8.6664e-09	8.7082e-09	8.8363e-09	1.0195e-08	1.0292e-08	8.6221e-09	8.0805e-09	8.1239e-09	8.4668e-09	8.9581e-09
	6.124e-09	6.649e-09	6.5465e-09	6.3026e-09	6.3622e-09	7.6986e-09	7.1237e-09	6.7581e-09	6.6855e-09	7.2755e-09	7.7878e-09	8.8715e-09	8.1809e-09	7.7185e-09	8.3253e-09	8.0768e-09	7.9069e-09	7.6897e-09	7.5214e-09	8.7917e-09	8.1125e-09	7.9759e-09	8.5797e-09	9.3244e-09	8.3315e-09	8.2756e-09	9.6123e-09	9.4172e-09	9.817e-09	1.0571e-08	9.6413e-09	9.563e-09	9.6539e-09	9.4502e-09	9.4658e-09	9.678e-09	9.6014e-09	8.7718e-09	8.6212e-09	8.7717e-09	8.511e-09	8.4563e-09	9.4326e-09	8.5435e-09	9.7516e-09	8.381e-09	7.9884e-09	7.9716e-09	9.0382e-09
	7.2924e-09	6.566e-09	6.4199e-09	6.413e-09	6.6552e-09	6.9052e-09	7.1828e-09	7.0864e-09	7.6187e-09	7.2265e-09	7.2222e-09	7.4767e-09	7.482e-09	7.6685e-09	7.9206e-09	8.5112e-09	8.0335e-09	7.6384e-09	7.3959e-09	7.1749e-09	7.4767e-09	8.0061e-09	8.1841e-09	8.7364e-09	8.3598e-09	8.3777e-09	8.7751e-09	8.7624e-09	9.156e-09	9.3156e-09	9.2294e-09	9.4688e-09	9.9534e-09	9.3907e-09	9.2766e-09	9.4922e-09	9.3806e-09	9.028e-09	8.7968e-09	9.1779e-09	8.6557e-09	8.2316e-09	8.0987e-09	8.3483e-09	8.1866e-09	8.2841e-09	8.1513e-09	7.8582e-09	8.2106e-09
	6.848e-09	6.2863e-09	6.6e-09	6.96e-09	7.1997e-09	6.8889e-09	6.773e-09	6.8195e-09	7.0051e-09	7.4806e-09	6.8042e-09	6.9396e-09	7.1847e-09	7.2181e-09	7.3724e-09	8.3735e-09	7.367e-09	7.9467e-09	8.0255e-09	7.1219e-09	6.805e-09	7.1025e-09	9.231e-09	8.4405e-09	7.6244e-09	8.1302e-09	8.1851e-09	8.2985e-09	8.3275e-09	8.6376e-09	8.7122e-09	8.9111e-09	8.8506e-09	8.5763e-09	8.6336e-09	9.6374e-09	8.8433e-09	8.5521e-09	8.4152e-09	8.773e-09	8.4025e-09	7.9002e-09	7.9164e-09	8.3162e-09	7.3994e-09	8.7252e-09	7.8353e-09	7.5548e-09	8.3507e-09
	4.6727e-09	4.7276e-09	4.9435e-09	5.3682e-09	5.3096e-09	5.3768e-09	5.2569e-09	5.5139e-09	5.415e-09	5.3455e-09	5.6284e-09	5.701e-09	6.1673e-09	6.0223e-09	5.9245e-09	5.9199e-09	5.6846e-09	5.7694e-09	7.2015e-09	5.8517e-09	5.6389e-09	5.4679e-09	5.7382e-09	5.9159e-09	6.3393e-09	6.3244e-09	6.6113e-09	6.7246e-09	6.7426e-09	7.0008e-09	7.1265e-09	7.2643e-09	7.3297e-09	6.7341e-09	6.7811e-09	6.9139e-09	6.9101e-09	6.8461e-09	6.758e-09	6.7252e-09	6.9254e-09	6.4124e-09	6.1964e-09	5.7671e-09	5.6609e-09	5.9672e-09	6.0334e-09	5.678e-09	5.6046e-09
	2.3937e-09	2.5999e-09	2.9701e-09	3.521e-09	3.2204e-09	3.9582e-09	3.8268e-09	3.4155e-09	3.6514e-09	4.4141e-09	3.5374e-09	3.5749e-09	3.7144e-09	3.6498e-09	3.6864e-09	3.9726e-09	3.8103e-09	4.965e-09	3.6724e-09	3.5404e-09	3.5334e-09	3.6032e-09	3.5174e-09	3.3419e-09	3.9404e-09	4.3248e-09	4.4849e-09	4.6707e-09	4.9113e-09	4.8288e-09	4.883e-09	4.8595e-09	5.0055e-09	4.9648e-09	4.7819e-09	4.8498e-09	4.632e-09	4.5614e-09	4.5847e-09	4.5777e-09	4.7049e-09	4.0403e-09	3.7241e-09	3.6626e-09	3.5496e-09	3.5696e-09	3.5254e-09	4.3773e-09	4.263e-09
	1.979e-10	4.1722e-10	7.7663e-10	1.6441e-09	1.1313e-09	1.3824e-09	1.0629e-09	1.1524e-09	1.3807e-09	2.5049e-09	1.2231e-09	1.3135e-09	1.4927e-09	1.533e-09	1.3873e-09	1.5407e-09	1.518e-09	2.0783e-09	1.6946e-09	1.3236e-09	1.2626e-09	1.3366e-09	1.4324e-09	1.432e-09	1.2134e-09	1.6016e-09	2.1788e-09	2.3485e-09	2.4257e-09	2.5975e-09	3.7159e-09	2.8972e-09	2.8185e-09	3.0468e-09	2.9265e-09	2.5747e-09	2.4323e-09	2.2917e-09	2.338e-09	3.0918e-09	2.2388e-09	1.7229e-09	1.5842e-09	1.6389e-09	1.3478e-09	1.2966e-09	1.4682e-09	2.2539e-09	1.7296e-09
	-1.3088e-09	-5.4357e-10	-9.5407e-10	-1.4696e-09	-1.0899e-09	-7.4911e-10	-1.0501e-09	-8.173e-10	-8.1126e-10	-5.8729e-10	-2.2795e-10	-5.7627e-10	-4.4481e-10	-5.2516e-10	-5.721e-10	6.0974e-11	-3.213e-10	-2.7574e-10	-7.7392e-10	-7.8889e-10	-6.5366e-10	-3.9322e-10	-5.9578e-10	-7.789e-10	-5.2657e-10	-5.6333e-10	1.6737e-10	6.6733e-10	4.3544e-10	7.6245e-10	1.6394e-09	9.0282e-10	8.5757e-10	1.697e-09	1.916e-09	8.5317e-10	7.702e-10	1.8437e-10	1.2406e-10	1.7328e-10	1.511e-11	-4.139e-10	-4.3484e-10	-5.5022e-10	5.8214e-12	-4.2334e-10	-5.1625e-10	-3.1724e-10	-4.054e-10
	-2.8029e-09	-2.4177e-09	-2.9169e-09	-3.1348e-09	-3.0903e-09	-2.4473e-09	-2.2764e-09	-2.3742e-09	-2.3116e-09	-2.2959e-09	-1.493e-09	-1.3876e-09	-2.1421e-09	-2.0683e-09	-2.2719e-09	-8.0818e-10	-1.0728e-09	-1.8729e-09	-2.0044e-09	-1.6277e-09	-2.1961e-09	-2.223e-09	-9.7471e-10	-1.9612e-09	-2.1881e-09	-2.0957e-09	-9.1491e-10	-1.1362e-09	-1.2612e-09	-8.2128e-10	-1.0736e-09	-8.234e-10	-6.6785e-10	-5.595e-10	-4.4698e-10	-1.0519e-09	-2.1346e-10	-1.1922e-09	-1.4488e-09	-1.5805e-09	-1.9867e-09	-1.7555e-09	-1.906e-09	-2.1356e-09	-1.1343e-09	-9.09e-10	-1.6821e-09	-1.6967e-09	-1.618e-09
	-3.6977e-09	-3.3184e-09	-3.5946e-09	-3.6777e-09	-3.1191e-09	-3.3727e-09	-3.5366e-09	-3.321e-09	-3.1845e-09	-3.2098e-09	-3.0916e-09	-2.9125e-09	-3.0041e-09	-2.6914e-09	-2.3421e-09	-2.965e-09	-2.3111e-09	-1.825e-09	-3.1652e-09	-3.3817e-09	-1.1081e-09	-2.638e-09	-2.9961e-09	-3.2959e-09	-3.1785e-09	-3.0828e-09	-2.7849e-09	-2.7217e-09	-2.6084e-09	-1.0299e-09	-1.8076e-09	-1.0094e-09	-8.0699e-10	-1.4554e-09	-1.57e-09	-1.3639e-09	-7.6176e-10	-2.0603e-09	-2.5198e-09	-2.5602e-09	-2.9582e-09	-3.2789e-09	-3.3169e-09	-3.0302e-09	-2.7756e-09	-2.2875e-09	-2.2668e-09	-2.2644e-09	-2.3304e-09
	-4.1294e-09	-3.8892e-09	-4.0106e-09	-3.9778e-09	-3.3991e-09	-3.2433e-09	-4.0348e-09	-3.7549e-09	-3.7038e-09	-3.7322e-09	-3.553e-09	-3.4195e-09	-2.5948e-09	-3.2853e-09	-2.7198e-09	-2.8518e-09	-3.5495e-09	-3.3678e-09	-3.7078e-09	-3.788e-09	-3.4453e-09	-3.4518e-09	-3.3831e-09	-3.1534e-09	-3.3562e-09	-3.4317e-09	-3.25e-09	-2.9431e-09	-2.6387e-09	-1.9453e-09	-2.5981e-09	-2.1311e-10	-1.5798e-09	-1.8373e-09	-1.5797e-09	-1.5696e-09	-2.1408e-09	-2.5529e-09	-2.9784e-09	-3.23e-09	-3.613e-09	-3.8134e-09	-3.8445e-09	-3.7597e-09	-3.5207e-09	-2.9663e-09	-2.496e-09	-1.8599e-09	-1.6986e-09
	-3.3963e-09	-4.0479e-09	-3.9981e-09	-3.9531e-09	-3.826e-09	-3.8147e-09	-4.1101e-09	-3.9869e-09	-4.3792e-09	-4.2806e-09	-3.9744e-09	-4.3234e-09	-3.7938e-09	-3.7303e-09	-3.3426e-09	-3.5003e-09	-3.4964e-09	-3.6388e-09	-3.81e-09	-3.2204e-09	-2.3033e-09	-3.5881e-09	-3.4132e-09	-3.2957e-09	-3.3826e-09	-3.4082e-09	-3.3992e-09	-3.1716e-09	-3.0023e-09	-2.8881e-09	-2.9499e-09	-2.9524e-09	-2.323e-09	-2.0209e-09	-6.0095e-10	-1.6898e-09	-1.3768e-09	-2.6713e-09	-3.4115e-09	-3.7149e-09	-3.6862e-09	-2.8801e-09	-3.8577e-09	-4.0424e-09	-3.8636e-09	-3.3702e-09	-2.8564e-09	-2.3893e-09	-1.7584e-09
	-3.5521e-09	-3.5994e-09	-3.5577e-09	-3.4706e-09	-3.3556e-09	-3.6311e-09	-3.5482e-09	-3.6985e-09	-4.5357e-09	-4.7978e-09	-3.823e-09	-4.1812e-09	-3.9861e-09	-3.8689e-09	-3.7833e-09	-3.0755e-09	-2.2512e-09	-3.0083e-09	-3.6526e-09	-3.6245e-09	-2.6286e-09	-3.0874e-09	-3.1612e-09	-2.9162e-09	-3.0002e-09	-3.0621e-09	-3.1767e-09	-3.2082e-09	-2.8049e-09	-2.8315e-09	-2.712e-09	-2.8959e-09	-2.9301e-09	-2.5287e-09	-1.9363e-09	-1.8567e-09	-1.456e-09	-2.5883e-09	-3.319e-09	-3.5394e-09	-3.6471e-09	-2.9504e-09	-4.0743e-09	-3.9224e-09	-3.7214e-09	-3.2569e-09	-2.863e-09	-2.7139e-09	-2.0382e-09
	-3.0816e-09	-3.1015e-09	-2.9794e-09	-2.7355e-09	-2.6378e-09	-3.162e-09	-3.0316e-09	-2.7559e-09	-3.6036e-09	-3.8549e-09	-3.301e-09	-4.1223e-09	-3.5632e-09	-3.417e-09	-3.2695e-09	-2.8025e-09	-2.375e-09	-2.8675e-09	-2.8336e-09	-2.6216e-09	-2.0284e-09	-1.0413e-09	-2.3387e-09	-2.4454e-09	-1.9764e-09	-2.269e-09	-2.6474e-09	-2.6098e-09	-2.1301e-09	-1.7442e-09	-2.4082e-09	-2.4966e-09	-2.2097e-09	-1.9927e-09	-1.6355e-09	-1.9076e-09	-1.7084e-09	-2.4136e-09	-2.8456e-09	-3.0002e-09	-2.8892e-09	-3.354e-09	-3.5131e-09	-3.403e-09	-3.3116e-09	-3.0836e-09	-2.6641e-09	-2.555e-09	-2.4117e-09
	-2.0939e-09	-2.0664e-09	-1.0528e-09	-1.0335e-09	-1.3198e-10	-2.2123e-09	-2.1754e-09	-2.1282e-09	-2.6608e-09	-2.8234e-09	-2.6224e-09	-3.0068e-09	-2.99e-09	-2.5829e-09	-2.4423e-09	-2.3618e-09	-2.2826e-09	-2.1238e-09	-1.7275e-09	-1.6438e-09	-1.6174e-09	-5.4856e-10	-1.3834e-09	-1.3023e-09	-2.1266e-10	-1.1096e-09	-1.4097e-09	-1.1854e-09	-6.9523e-10	4.6443e-10	-7.094e-10	-1.1036e-09	-1.0688e-09	-1.2839e-09	-1.361e-09	-1.446e-09	-9.0784e-10	-1.3649e-09	-1.7833e-09	-2.0707e-09	-2.0134e-09	-2.2127e-09	-2.4261e-09	-2.2692e-09	-2.1229e-09	-1.7942e-09	-1.8548e-09	-1.8319e-09	-1.63e-09
	-6.4219e-10	-5.327e-10	-3.5049e-10	-9.2812e-10	-1.2678e-10	-2.3514e-10	-6.8859e-10	-7.7657e-10	-8.3467e-10	-1.057e-09	-9.5655e-10	-1.3312e-09	-1.5537e-09	-1.4739e-09	-1.1192e-09	-7.3634e-10	-7.6997e-10	-5.0706e-10	5.4554e-10	2.5297e-10	4.0554e-10	1.1063e-09	5.0541e-10	3.9097e-10	4.9824e-10	4.0251e-10	4.8352e-10	5.4551e-10	9.5822e-10	8.2997e-10	5.4574e-10	1.5317e-09	9.8137e-10	2.0222e-10	2.7815e-10	7.0711e-11	-1.7298e-10	-5.2973e-11	-1.2428e-10	-5.2345e-10	-4.7143e-10	-7.0667e-10	-7.0346e-10	-6.1436e-10	-4.6893e-10	-1.6374e-10	-3.4674e-10	-3.074e-10	-1.6747e-10
	1.302e-09	1.5097e-09	1.7555e-09	1.4651e-09	2.0846e-09	2.9514e-09	2.1171e-09	1.9318e-09	1.941e-09	1.4499e-09	1.8718e-09	1.0176e-09	7.4946e-10	5.9286e-10	6.2963e-10	9.2544e-10	1.7335e-09	1.6103e-09	1.938e-09	2.0033e-09	2.0978e-09	2.2276e-09	2.38e-09	2.2779e-09	2.1438e-09	2.1401e-09	2.279e-09	2.2206e-09	2.2452e-09	1.931e-09	2.1306e-09	2.5944e-09	3.0455e-09	2.2604e-09	2.0952e-09	1.9946e-09	1.817e-09	1.3394e-09	1.482e-09	1.657e-09	1.5487e-09	1.2541e-09	1.2724e-09	1.3049e-09	1.2579e-09	1.7847e-09	1.8159e-09	1.8487e-09	1.8381e-09
	3.2602e-09	3.6664e-09	3.9168e-09	3.7185e-09	3.6544e-09	4.0528e-09	3.6567e-09	3.5522e-09	3.4361e-09	3.0479e-09	3.1266e-09	3.7402e-09	3.2975e-09	2.9553e-09	2.7346e-09	2.7209e-09	3.0461e-09	3.936e-09	4.8913e-09	4.0696e-09	4.1243e-09	4.6278e-09	4.4869e-09	4.4189e-09	4.3637e-09	4.4539e-09	4.7351e-09	4.9644e-09	4.1963e-09	4.0593e-09	4.0873e-09	4.1526e-09	4.1711e-09	4.0561e-09	4.0208e-09	3.976e-09	3.866e-09	3.7913e-09	3.3343e-09	3.3935e-09	3.6627e-09	3.4567e-09	3.7229e-09	3.3424e-09	3.2509e-09	3.4041e-09	3.6923e-09	3.7227e-09	3.8638e-09
	5.0994e-09	5.342e-09	5.676e-09	5.7171e-09	5.8618e-09	6.0507e-09	5.9631e-09	5.7529e-09	5.4845e-09	5.2872e-09	4.9093e-09	5.3111e-09	4.9644e-09	5.0015e-09	6.0445e-09	5.232e-09	4.9487e-09	5.3696e-09	6.1166e-09	6.0108e-09	6.1598e-09	6.6936e-09	6.3718e-09	6.1432e-09	6.1156e-09	5.982e-09	6.2376e-09	6.1261e-09	5.7639e-09	5.8169e-09	6.1644e-09	5.8832e-09	5.8002e-09	5.6969e-09	5.7719e-09	6.4251e-09	5.6398e-09	6.5472e-09	5.4984e-09	5.0403e-09	4.9682e-09	5.751e-09	5.1144e-09	4.9701e-09	5.1629e-09	6.4261e-09	5.806e-09	5.5896e-09	5.5475e-09
	6.7401e-09	6.4371e-09	7.0238e-09	6.9128e-09	6.9823e-09	7.5524e-09	7.4204e-09	6.9598e-09	6.7014e-09	6.5805e-09	6.4716e-09	5.9641e-09	5.7746e-09	6.2826e-09	7.102e-09	6.7628e-09	6.2746e-09	6.4697e-09	6.6772e-09	6.8758e-09	7.6178e-09	7.1921e-09	7.0939e-09	7.0803e-09	7.0529e-09	6.9825e-09	6.9499e-09	7.4995e-09	6.678e-09	6.871e-09	6.6426e-09	6.9623e-09	6.6826e-09	6.6529e-09	6.6376e-09	6.338e-09	6.7228e-09	7.0707e-09	5.9241e-09	5.8822e-09	6.2613e-09	7.0782e-09	5.8448e-09	6.0354e-09	5.9987e-09	6.2558e-09	6.4811e-09	6.5246e-09	6.3087e-09
	6.9875e-09	6.8474e-09	7.3397e-09	6.9819e-09	7.0806e-09	7.3436e-09	7.5002e-09	7.1058e-09	6.6273e-09	6.842e-09	7.3572e-09	7.4079e-09	7.583e-09	7.57e-09	7.2714e-09	7.8172e-09	7.2145e-09	7.0099e-09	6.7963e-09	7.9428e-09	7.9541e-09	7.4596e-09	7.6146e-09	7.6137e-09	7.1837e-09	7.025e-09	6.956e-09	8.2283e-09	7.1467e-09	6.6261e-09	6.6087e-09	7.3541e-09	6.4563e-09	6.9181e-09	6.8939e-09	6.932e-09	8.6427e-09	6.9348e-09	6.375e-09	5.9365e-09	5.7443e-09	5.7356e-09	5.4671e-09	5.5226e-09	6.895e-09	6.901e-09	7.4446e-09	6.7835e-09	6.9952e-09
	6.1171e-09	6.8308e-09	7.3138e-09	6.9243e-09	6.9873e-09	7.0854e-09	7.4002e-09	7.8608e-09	7.0617e-09	6.9433e-09	7.1746e-09	7.1763e-09	6.8782e-09	6.7406e-09	7.3917e-09	7.5267e-09	7.1231e-09	7.0303e-09	6.9062e-09	6.8433e-09	6.7761e-09	6.9486e-09	7.6382e-09	7.6325e-09	7.5268e-09	7.1793e-09	6.9597e-09	6.5758e-09	6.689e-09	6.3837e-09	6.342e-09	6.4288e-09	6.3677e-09	6.5243e-09	6.4427e-09	6.6582e-09	7.1027e-09	8.0312e-09	7.2564e-09	6.8932e-09	5.7474e-09	5.6987e-09	6.1716e-09	5.9944e-09	7.064e-09	6.9422e-09	6.5583e-09	6.4465e-09	6.5377e-09
	6.0846e-09	6.2433e-09	6.8379e-09	6.8035e-09	7.1675e-09	6.9518e-09	7.0452e-09	7.6801e-09	6.9195e-09	6.9427e-09	6.9718e-09	6.7482e-09	6.5047e-09	6.4314e-09	6.2793e-09	6.8311e-09	6.7975e-09	7.2984e-09	7.4197e-09	7.0066e-09	6.8489e-09	6.8909e-09	7.0739e-09	7.2366e-09	7.286e-09	7.1304e-09	7.4127e-09	6.4243e-09	6.8007e-09	7.4972e-09	6.424e-09	6.1789e-09	6.0739e-09	6.2118e-09	7.3864e-09	6.6083e-09	6.6005e-09	6.8112e-09	6.5759e-09	6.3948e-09	5.9928e-09	5.8648e-09	5.9518e-09	6.43e-09	6.0622e-09	5.7375e-09	5.8815e-09	6.3777e-09	6.566e-09
	5.9822e-09	6.0911e-09	6.5138e-09	6.6163e-09	6.9918e-09	6.9246e-09	6.9487e-09	6.9458e-09	6.8737e-09	6.977e-09	7.7152e-09	7.3664e-09	6.2102e-09	6.4269e-09	6.5108e-09	6.4085e-09	6.5355e-09	6.5081e-09	7.3643e-09	7.176e-09	7.3539e-09	7.3534e-09	7.1597e-09	7.0601e-09	7.1059e-09	7.1502e-09	7.9977e-09	6.7131e-09	6.3363e-09	6.8088e-09	6.3741e-09	6.1103e-09	6.0917e-09	6.3848e-09	6.9488e-09	6.7813e-09	6.8101e-09	7.8355e-09	6.5827e-09	6.3916e-09	6.2295e-09	6.2738e-09	6.3865e-09	6.0218e-09	5.9789e-09	6.1632e-09	5.5244e-09	5.8548e-09	6.6299e-09
	5.8953e-09	5.8487e-09	6.0755e-09	6.2958e-09	6.548e-09	6.5189e-09	6.7235e-09	6.9314e-09	7.5791e-09	8.0315e-09	8.8939e-09	7.2829e-09	6.5389e-09	6.4112e-09	6.6234e-09	6.6977e-09	7.7726e-09	7.4419e-09	6.9157e-09	6.8378e-09	6.9558e-09	7.5578e-09	7.0647e-09	7.0503e-09	6.9947e-09	6.9109e-09	6.9574e-09	6.7468e-09	7.2136e-09	7.5372e-09	7.459e-09	6.1734e-09	6.4982e-09	7.7707e-09	6.2598e-09	6.5231e-09	6.8311e-09	7.6085e-09	6.9125e-09	6.5247e-09	6.3828e-09	6.4245e-09	6.5597e-09	6.2116e-09	6.1654e-09	6.0901e-09	6.3118e-09	6.0965e-09	6.9332e-09
	7e-09	6.2648e-09	6.2477e-09	6.362e-09	6.402e-09	6.7078e-09	6.7128e-09	6.9341e-09	7.3709e-09	7.4917e-09	7.9101e-09	7.2055e-09	6.7778e-09	6.4067e-09	6.9689e-09	6.8281e-09	6.4983e-09	6.6755e-09	6.9145e-09	7.5943e-09	7.3537e-09	8.425e-09	7.2075e-09	6.9617e-09	7.0105e-09	6.6145e-09	6.5741e-09	6.7481e-09	7.2001e-09	7.3784e-09	6.8515e-09	6.1882e-09	6.1735e-09	6.1346e-09	6.2556e-09	6.5023e-09	6.8908e-09	6.9219e-09	6.7539e-09	6.4705e-09	6.4033e-09	6.4859e-09	6.43e-09	6.234e-09	6.1303e-09	6.0494e-09	6.1784e-09	6.2733e-09	6.6113e-09
	6.6071e-09	6.2732e-09	6.3289e-09	6.592e-09	6.5502e-09	6.6837e-09	6.7743e-09	6.9537e-09	7.0352e-09	7.0771e-09	7.2905e-09	6.7551e-09	6.9866e-09	6.8503e-09	7.0124e-09	6.84e-09	6.7643e-09	6.6291e-09	7.2315e-09	8.7008e-09	7.091e-09	7.1565e-09	7.0069e-09	7.3929e-09	8.4043e-09	6.8207e-09	6.5172e-09	6.4462e-09	6.3391e-09	6.9188e-09	7.0648e-09	6.1554e-09	6.0043e-09	5.9247e-09	6.8974e-09	7.1e-09	7.3434e-09	8.3743e-09	7.6036e-09	7.1254e-09	6.5132e-09	6.5103e-09	6.4311e-09	6.2118e-09	6.0814e-09	6.1392e-09	6.1371e-09	6.0377e-09	6.5938e-09
	6.2663e-09	6.4425e-09	7.001e-09	7.3579e-09	6.8122e-09	6.7e-09	6.7303e-09	7.0554e-09	6.8944e-09	6.9644e-09	6.7998e-09	7.2429e-09	6.4601e-09	6.3175e-09	6.4519e-09	6.6135e-09	6.6043e-09	6.6669e-09	6.5693e-09	6.7899e-09	7.177e-09	6.914e-09	6.7497e-09	6.8691e-09	6.985e-09	7.3196e-09	6.6974e-09	6.2656e-09	6.2278e-09	7.8537e-09	6.5834e-09	5.7897e-09	5.9997e-09	5.7268e-09	6.9324e-09	7.4666e-09	7.0115e-09	7.0593e-09	7.1492e-09	7.0596e-09	7.0015e-09	6.6281e-09	6.392e-09	6.1725e-09	6.0259e-09	5.9271e-09	5.9913e-09	5.7775e-09	6.1405e-09
	6.611e-09	6.7332e-09	6.9602e-09	7.9392e-09	7.6337e-09	7.3812e-09	7.5156e-09	8.6085e-09	7.1205e-09	6.8519e-09	6.7398e-09	6.9547e-09	6.4302e-09	6.1093e-09	6.1471e-09	6.652e-09	6.9742e-09	6.6641e-09	6.5472e-09	6.5996e-09	6.587e-09	6.5223e-09	6.6636e-09	6.8128e-09	7.5109e-09	8.7637e-09	7.0708e-09	6.5457e-09	5.7664e-09	6.0002e-09	5.6815e-09	5.7153e-09	5.5534e-09	5.9072e-09	6.0826e-09	6.1697e-09	6.5583e-09	6.7488e-09	6.9396e-09	7.0226e-09	6.9402e-09	6.943e-09	6.5747e-09	6.4147e-09	6.3011e-09	6.5296e-09	6.0064e-09	6.1906e-09	6.1346e-09
	7.0976e-09	6.9023e-09	7.5847e-09	7.6753e-09	7.2989e-09	7.2643e-09	7.0896e-09	7.4325e-09	7.3158e-09	7.0212e-09	6.6764e-09	6.4589e-09	7.3842e-09	6.4052e-09	6.1997e-09	6.3474e-09	7.8297e-09	6.9714e-09	6.8962e-09	6.7927e-09	6.6749e-09	6.6367e-09	6.557e-09	6.5834e-09	6.7922e-09	7.2308e-09	7.3896e-09	6.634e-09	6.0866e-09	5.6507e-09	5.7006e-09	5.6659e-09	5.66e-09	5.8795e-09	5.9466e-09	6.1736e-09	6.1461e-09	6.6068e-09	7.2237e-09	7.7737e-09	7.1725e-09	6.9377e-09	6.5501e-09	6.4118e-09	5.9165e-09	5.9765e-09	5.8115e-09	6.2655e-09	5.9911e-09
	8.3488e-09	7.3274e-09	7.4028e-09	7.149e-09	7.0786e-09	7.2602e-09	7.5743e-09	7.6434e-09	7.4332e-09	7.1672e-09	6.679e-09	6.4421e-09	6.9489e-09	6.5231e-09	6.2943e-09	6.3831e-09	6.5484e-09	6.3194e-09	6.4219e-09	6.8655e-09	6.8859e-09	8.5075e-09	7.4492e-09	6.5787e-09	6.6464e-09	7.0186e-09	6.9466e-09	6.6807e-09	8.0294e-09	5.9698e-09	5.6087e-09	5.1264e-09	5.6989e-09	5.6194e-09	5.9259e-09	6.1057e-09	6.2173e-09	6.4926e-09	7.1847e-09	7.8641e-09	7.0455e-09	6.7892e-09	6.4236e-09	6.2069e-09	6.1098e-09	5.8939e-09	5.6677e-09	5.9676e-09	5.8039e-09
	6.652e-09	7.0866e-09	7.3397e-09	6.6234e-09	6.5777e-09	6.9243e-09	7.7678e-09	7.1193e-09	6.6827e-09	6.836e-09	6.6088e-09	6.065e-09	5.7468e-09	5.6871e-09	5.8754e-09	5.8663e-09	5.9892e-09	6.0352e-09	5.8236e-09	5.9397e-09	5.8171e-09	6.5586e-09	6.4381e-09	6.1461e-09	6.3094e-09	6.4261e-09	6.2014e-09	5.9485e-09	6.2581e-09	5.6189e-09	5.951e-09	6.6062e-09	4.7484e-09	4.8065e-09	5.2894e-09	5.7561e-09	5.7728e-09	5.872e-09	5.9557e-09	6.3094e-09	6.4354e-09	6.3275e-09	7.6004e-09	6.4399e-09	5.8581e-09	6.0959e-09	5.4381e-09	5.4287e-09	5.3459e-09
	4.7758e-09	5.0786e-09	5.3732e-09	5.3702e-09	5.0835e-09	5.3882e-09	5.4922e-09	5.3838e-09	5.2915e-09	6.0182e-09	6.044e-09	4.9525e-09	4.4775e-09	4.3821e-09	4.416e-09	4.4828e-09	4.241e-09	4.5072e-09	4.3435e-09	4.2881e-09	4.3417e-09	4.2585e-09	4.5151e-09	4.6322e-09	4.5224e-09	4.463e-09	4.3765e-09	4.1274e-09	3.9456e-09	3.7561e-09	3.9414e-09	4.3444e-09	4.0252e-09	3.8865e-09	3.8789e-09	3.838e-09	3.9896e-09	4.6078e-09	4.6444e-09	4.4307e-09	4.394e-09	4.5478e-09	5.2328e-09	5.5032e-09	4.3583e-09	4.0713e-09	4.1691e-09	3.9339e-09	3.5171e-09
	3.7815e-09	3.6038e-09	3.3084e-09	4.3656e-09	4.577e-09	3.347e-09	3.4142e-09	3.3903e-09	3.1091e-09	3.1181e-09	2.8417e-09	2.5788e-09	2.4815e-09	2.7292e-09	2.7469e-09	3.1612e-09	2.675e-09	2.9891e-09	2.6228e-09	2.3852e-09	2.3727e-09	2.177e-09	2.23e-09	2.244e-09	2.3696e-09	2.3263e-09	2.3347e-09	1.8375e-09	1.7664e-09	1.9814e-09	2.2956e-09	1.736e-09	2.1795e-09	2.7343e-09	2.0447e-09	1.9102e-09	1.6485e-09	2.457e-09	2.7084e-09	2.581e-09	2.7665e-09	2.3137e-09	2.3617e-09	2.809e-09	2.2759e-09	2.0658e-09	3.2086e-09	2.357e-09	1.9315e-09
	5.3712e-10	6.6645e-10	1.3134e-09	1.3733e-09	1.5018e-09	1.2455e-09	1.4312e-09	1.0541e-09	1.1628e-09	1.0979e-09	7.9572e-10	4.1704e-10	5.2491e-10	6.9084e-10	5.9889e-10	3.2449e-10	9.8401e-10	6.552e-10	6.4451e-10	5.6487e-11	1.1114e-10	3.6216e-10	1.3105e-10	1.0753e-10	1.7833e-10	-1.6221e-11	1.5619e-09	2.1132e-10	-3.4909e-10	-2.2063e-10	5.4655e-10	-8.5695e-11	-3.9301e-10	-2.0289e-10	1.6374e-11	-1.9857e-10	-3.6273e-10	-4.6011e-10	-2.8224e-10	7.5007e-10	1.6722e-09	4.8864e-10	3.7299e-11	1.6958e-10	-1.9777e-10	-2.0166e-10	-8.0762e-11	1.9087e-10	-2.4561e-10
	-1.3119e-09	-1.143e-09	-9.3548e-10	-9.6042e-10	-8.8123e-10	1.2986e-10	-6.8199e-10	-6.4088e-10	1.0464e-10	-9.7596e-11	-9.6112e-10	-8.0393e-10	-9.4549e-10	-1.3406e-09	-1.0435e-09	-6.6385e-10	-1.4574e-09	-1.8221e-09	-2.0055e-09	-2.3878e-09	-2.2078e-09	-2.0152e-09	-1.8101e-09	-1.8492e-09	-2.3434e-09	-1.8418e-09	-7.7044e-10	-1.707e-09	-2.2777e-09	-2.6303e-09	-1.7824e-09	-1.7258e-09	-2.4204e-09	-2.3573e-09	-2.2031e-09	-2.0667e-09	-2.0838e-09	-2.2959e-09	-2.226e-09	-1.9441e-09	-1.0426e-09	-1.6415e-09	-1.6958e-09	-1.7882e-09	-2.1147e-09	-2.1694e-09	-2.2297e-09	-2.3349e-09	-2.2004e-09
	-2.7087e-09	-2.3994e-09	-2.2632e-09	-2.3076e-09	-1.396e-09	-1.473e-09	-2.2112e-09	-2.0736e-09	-1.5577e-09	-1.454e-09	-2.1031e-09	-2.294e-09	-2.2883e-09	-2.2701e-09	-9.7452e-10	-1.2092e-09	-2.3669e-09	-3.1511e-09	-3.3231e-09	-3.4933e-09	-3.5593e-09	-3.5411e-09	-3.3649e-09	-3.5174e-09	-3.6752e-09	-3.6602e-09	-2.915e-09	-3.3197e-09	-3.5706e-09	-3.5867e-09	-3.9118e-09	-3.7196e-09	-3.6386e-09	-3.762e-09	-3.8084e-09	-3.5601e-09	-2.9482e-09	-3.7403e-09	-3.745e-09	-3.8174e-09	-3.8307e-09	-3.3216e-09	-1.588e-09	-2.7141e-09	-3.2181e-09	-3.3186e-09	-3.7143e-09	-3.5483e-09	-3.4413e-09
	-3.3871e-09	-3.2041e-09	-3.1883e-09	-2.8701e-09	-3.1005e-09	-3.2514e-09	-3.189e-09	-2.9662e-09	-2.9431e-09	-3.0392e-09	-2.7945e-09	-2.843e-09	-2.8025e-09	-2.2406e-09	-1.2731e-09	-3.0617e-09	-3.3679e-09	-3.7058e-09	-3.8826e-09	-4.0574e-09	-4.3565e-09	-3.8977e-09	-3.3784e-09	-4.2968e-09	-4.5497e-09	-4.776e-09	-4.4714e-09	-4.0313e-09	-4.5758e-09	-4.8789e-09	-4.3175e-09	-4.444e-09	-4.1626e-09	-4.265e-09	-4.4585e-09	-3.7301e-09	-3.7442e-09	-4.1683e-09	-4.3944e-09	-4.5166e-09	-4.4553e-09	-4.3312e-09	-3.4276e-09	-3.867e-09	-3.7499e-09	-4.2698e-09	-4.5052e-09	-4.3167e-09	-4.5871e-09
	-3.7922e-09	-3.7859e-09	-3.6665e-09	-2.9567e-09	-3.6512e-09	-3.4832e-09	-3.3817e-09	-3.2873e-09	-3.3655e-09	-3.2484e-09	-2.9e-09	-2.9314e-09	-3.004e-09	-2.9381e-09	-3.1224e-09	-3.4107e-09	-3.7554e-09	-4.2156e-09	-4.1147e-09	-4.5027e-09	-4.7777e-09	-4.8122e-09	-4.7723e-09	-5.072e-09	-5.1363e-09	-4.9238e-09	-4.8509e-09	-4.6571e-09	-4.9984e-09	-5.3158e-09	-4.9616e-09	-4.8772e-09	-4.3722e-09	-4.0419e-09	-4.4236e-09	-3.7804e-09	-4.3723e-09	-4.6029e-09	-4.6003e-09	-4.6031e-09	-4.4248e-09	-4.5278e-09	-4.4194e-09	-4.3298e-09	-3.9464e-09	-4.3305e-09	-4.9765e-09	-4.9475e-09	-4.8836e-09
	-3.968e-09	-3.9527e-09	-3.8597e-09	-3.8242e-09	-3.8123e-09	-3.6068e-09	-3.0037e-09	-3.0893e-09	-3.3109e-09	-3.5113e-09	-3.5822e-09	-3.5488e-09	-3.5929e-09	-3.6807e-09	-3.5049e-09	-3.5876e-09	-3.6941e-09	-4.1938e-09	-4.5884e-09	-4.7712e-09	-4.8961e-09	-4.8774e-09	-4.8144e-09	-5.1553e-09	-4.9428e-09	-4.0636e-09	-5.2339e-09	-5.184e-09	-5.4836e-09	-5.4685e-09	-4.9345e-09	-5.0251e-09	-3.7522e-09	-3.3788e-09	-4.0089e-09	-3.1756e-09	-3.6682e-09	-4.5138e-09	-4.5564e-09	-4.8196e-09	-4.2662e-09	-4.2293e-09	-4.4558e-09	-4.57e-09	-4.7578e-09	-4.7462e-09	-4.9368e-09	-4.8356e-09	-4.8008e-09
	-3.9153e-09	-3.855e-09	-3.938e-09	-3.8919e-09	-3.5318e-09	-3.4277e-09	-1.3064e-09	-2.4844e-09	-3.303e-09	-3.7295e-09	-3.6622e-09	-3.5581e-09	-3.5156e-09	-3.1302e-09	-3.1238e-09	-3.7265e-09	-2.4406e-09	-3.4821e-09	-4.4582e-09	-4.6164e-09	-4.6202e-09	-4.5223e-09	-4.3064e-09	-4.4538e-09	-4.9283e-09	-4.9142e-09	-4.4293e-09	-4.5817e-09	-5.3709e-09	-5.2635e-09	-4.6895e-09	-4.8206e-09	-4.5839e-09	-4.4816e-09	-4.4531e-09	-4.3283e-09	-4.2065e-09	-4.4399e-09	-4.5001e-09	-4.5785e-09	-4.2942e-09	-4.0239e-09	-3.7747e-09	-4.2754e-09	-4.3789e-09	-4.6606e-09	-4.7518e-09	-4.453e-09	-4.6985e-09
	-3.4348e-09	-3.5108e-09	-3.6017e-09	-3.5213e-09	-3.3335e-09	-3.3456e-09	-3.0094e-09	-3.0934e-09	-3.1588e-09	-3.1505e-09	-2.919e-09	-2.3578e-09	-3.0709e-09	-2.3895e-09	-2.4279e-09	-3.2291e-09	-2.7967e-09	-2.8586e-09	-3.0057e-09	-3.9923e-09	-3.9442e-09	-3.8354e-09	-4.1457e-09	-4.0391e-09	-3.9159e-09	-4.3791e-09	-3.9751e-09	-4.6438e-09	-4.7597e-09	-4.4632e-09	-3.4669e-09	-3.4129e-09	-3.999e-09	-3.5879e-09	-3.6041e-09	-3.8777e-09	-3.4645e-09	-2.2649e-09	-3.6132e-09	-3.732e-09	-4.1496e-09	-3.5234e-09	-3.4379e-09	-3.3127e-09	-3.3656e-09	-4.097e-09	-4.2591e-09	-4.2452e-09	-4.1104e-09
	-2.4772e-09	-2.491e-09	-2.4817e-09	-1.8382e-09	-2.1008e-09	-2.2653e-09	-2.2117e-09	-1.1654e-09	-1.888e-09	-2.0802e-09	-2.268e-09	-1.6711e-09	-1.5158e-09	-1.9282e-09	-1.5791e-09	-1.6235e-09	-1.0077e-09	-1.858e-09	-1.6098e-09	-2.4115e-09	-2.4919e-09	-2.4598e-09	-2.7619e-09	-2.4118e-09	-1.6518e-09	-2.9523e-09	-3.3749e-09	-3.5249e-09	-3.6228e-09	-3.5419e-09	-3.2272e-09	-2.7989e-09	-2.9225e-09	-2.8809e-09	-2.8411e-09	-2.4199e-09	-2.4385e-09	-1.9023e-09	-2.5211e-09	-2.1041e-09	-2.2702e-09	-2.3765e-09	-2.3171e-09	-2.2047e-09	-1.8052e-09	-1.8146e-09	-2.463e-09	-2.5198e-09	-3.2692e-09
	-8.2447e-10	-7.0084e-10	-5.4866e-10	4.638e-10	4.2548e-10	1.3774e-10	-7.794e-11	-5.9536e-10	-1.0082e-09	-6.836e-10	-6.5333e-10	-5.535e-10	-4.0609e-10	-3.3293e-10	5.7656e-10	4.3272e-10	8.8008e-10	7.2317e-10	-1.6574e-10	-5.2959e-10	-6.0168e-10	-6.0643e-10	-7.6169e-10	-1.0944e-09	-8.0092e-10	-1.1705e-09	-1.4226e-09	-1.4972e-09	-1.4898e-09	-1.6279e-09	-1.3025e-09	-1.284e-09	-1.1563e-09	-1.3448e-09	-8.2241e-10	-5.2914e-10	-8.9446e-10	-3.6389e-10	-2.0089e-10	4.1323e-10	4.6971e-10	-8.2097e-11	1.2556e-10	-5.744e-10	-6.0857e-10	-4.5943e-10	-9.8601e-10	-4.1544e-10	-1.2342e-09
	1.5556e-09	1.4907e-09	1.3876e-09	1.4301e-09	1.791e-09	1.5288e-09	2.2113e-09	1.6288e-09	1.0614e-09	1.4362e-09	1.7846e-09	1.4012e-09	1.4741e-09	1.5746e-09	1.7679e-09	1.748e-09	1.5373e-09	2.2195e-09	2.0322e-09	1.6202e-09	1.7568e-09	2.0314e-09	1.5737e-09	1.3507e-09	1.0901e-09	1.0015e-09	1.178e-09	9.9098e-10	8.3312e-10	7.814e-10	1.0237e-09	7.0661e-10	8.6226e-10	1.1287e-09	1.0951e-09	1.5756e-09	2.9624e-09	1.5816e-09	1.6063e-09	1.5828e-09	2.042e-09	1.883e-09	2.0538e-09	1.4521e-09	1.3766e-09	1.5322e-09	1.2149e-09	1.5606e-09	1.1418e-09
	3.7374e-09	3.973e-09	3.619e-09	3.5965e-09	3.6641e-09	3.3355e-09	3.4278e-09	3.5732e-09	3.4747e-09	3.0003e-09	3.2346e-09	3.2961e-09	3.4149e-09	3.6462e-09	3.6579e-09	3.7055e-09	3.679e-09	3.8677e-09	4.0863e-09	3.8179e-09	3.8819e-09	3.8416e-09	3.5797e-09	3.4745e-09	3.6699e-09	3.4215e-09	3.2256e-09	3.341e-09	3.1565e-09	2.7764e-09	3.0424e-09	3.0107e-09	2.859e-09	3.2676e-09	3.4673e-09	3.496e-09	3.8462e-09	3.3068e-09	3.521e-09	5.1794e-09	3.6821e-09	3.4769e-09	3.6567e-09	3.8556e-09	3.8693e-09	4.8087e-09	4.1325e-09	3.6841e-09	3.1424e-09
	5.4131e-09	5.5725e-09	5.4799e-09	5.4362e-09	5.3795e-09	5.1476e-09	4.9945e-09	4.849e-09	5.0902e-09	4.9685e-09	4.9714e-09	5.0578e-09	5.0748e-09	5.3632e-09	5.5202e-09	5.3822e-09	5.3816e-09	5.6848e-09	6.5275e-09	5.5802e-09	5.5329e-09	5.5983e-09	5.5464e-09	5.4397e-09	5.5627e-09	5.5132e-09	5.3654e-09	6.2024e-09	5.4656e-09	5.1222e-09	4.8949e-09	4.9337e-09	5.1355e-09	4.9406e-09	4.8925e-09	5.1489e-09	5.2334e-09	5.239e-09	5.2887e-09	5.8625e-09	5.5074e-09	5.3679e-09	5.9364e-09	5.9772e-09	6.0546e-09	7.0257e-09	5.3664e-09	5.0273e-09	4.9451e-09
	6.6431e-09	6.4394e-09	6.6041e-09	6.352e-09	6.1552e-09	6.4556e-09	7.009e-09	5.675e-09	5.7506e-09	5.8592e-09	5.8953e-09	5.8918e-09	6.0575e-09	6.007e-09	6.1579e-09	6.3798e-09	6.3393e-09	6.5497e-09	7.2823e-09	6.4767e-09	6.5808e-09	6.4141e-09	6.82e-09	7.1469e-09	7.5237e-09	6.3924e-09	6.0337e-09	5.9366e-09	5.751e-09	5.6802e-09	5.7866e-09	5.8469e-09	5.9262e-09	6.0404e-09	5.7645e-09	7.1865e-09	6.4017e-09	6.2258e-09	6.2715e-09	6.1696e-09	6.3012e-09	6.2783e-09	6.9275e-09	7.9702e-09	6.8069e-09	6.5509e-09	6.2659e-09	5.8691e-09	5.7956e-09
	6.634e-09	6.6457e-09	6.6855e-09	6.6896e-09	6.4193e-09	6.0793e-09	6.392e-09	5.8524e-09	5.6655e-09	5.8421e-09	6.5418e-09	6.1848e-09	6.1568e-09	6.0795e-09	6.2597e-09	6.2733e-09	6.746e-09	6.886e-09	6.5001e-09	6.6523e-09	6.5231e-09	6.4693e-09	6.6886e-09	6.5208e-09	7.4865e-09	6.7578e-09	6.2163e-09	6.2238e-09	5.8583e-09	6.571e-09	5.8139e-09	5.9619e-09	6.1828e-09	6.4162e-09	5.9002e-09	6.4154e-09	5.8072e-09	5.9389e-09	6.1689e-09	6.7042e-09	7.0881e-09	6.3646e-09	6.6698e-09	6.6488e-09	7.5998e-09	6.9957e-09	6.5514e-09	6.2898e-09	6.0571e-09
	7.5614e-09	7.1915e-09	6.8954e-09	6.6896e-09	6.4548e-09	6.1749e-09	5.9111e-09	5.7445e-09	5.5604e-09	6.3218e-09	6.7771e-09	6.0973e-09	6.1503e-09	6.248e-09	6.1555e-09	6.1262e-09	6.0389e-09	6.1026e-09	6.1752e-09	6.8602e-09	7.7268e-09	6.2125e-09	6.0706e-09	6.0521e-09	6.1694e-09	6.3989e-09	5.7603e-09	5.9128e-09	6.449e-09	7.6102e-09	5.8587e-09	5.9544e-09	6.2555e-09	6.4274e-09	6.2601e-09	6.6078e-09	6.2639e-09	5.8016e-09	5.9925e-09	6.7246e-09	7.9016e-09	6.631e-09	6.8483e-09	6.6523e-09	6.6714e-09	6.5715e-09	6.3585e-09	6.0261e-09	5.7094e-09
	7.2728e-09	6.9746e-09	8.108e-09	8.0369e-09	6.5378e-09	6.2438e-09	5.8423e-09	5.8281e-09	5.5328e-09	5.6753e-09	5.7445e-09	5.8429e-09	6.0002e-09	6.059e-09	5.9788e-09	6.2197e-09	5.9968e-09	6.2339e-09	6.1968e-09	6.3382e-09	8.8661e-09	8.1921e-09	6.1025e-09	5.9069e-09	5.942e-09	7.141e-09	6.318e-09	5.8664e-09	6.2192e-09	7.8766e-09	6.0344e-09	6.2446e-09	6.2031e-09	6.5741e-09	7.8603e-09	7.0016e-09	6.8988e-09	6.0558e-09	6.139e-09	6.2703e-09	6.6402e-09	6.535e-09	6.8377e-09	6.8626e-09	6.9994e-09	6.8218e-09	6.519e-09	6.7802e-09	6.4014e-09
	7.0679e-09	7.5095e-09	7.3355e-09	7.1194e-09	6.6835e-09	6.4119e-09	6.0556e-09	6.5671e-09	6.54e-09	5.9239e-09	5.8095e-09	5.7797e-09	5.7738e-09	5.7497e-09	5.7284e-09	5.9492e-09	5.8796e-09	7.0133e-09	6.2354e-09	6.0579e-09	6.0782e-09	6.4682e-09	6.044e-09	6.9333e-09	6.1086e-09	6.2554e-09	6.2098e-09	6.1196e-09	5.8881e-09	6.1011e-09	7.049e-09	7.5341e-09	6.4771e-09	6.0509e-09	6.5336e-09	6.3227e-09	7.0271e-09	6.4463e-09	7.1457e-09	6.4121e-09	6.0599e-09	6.5362e-09	6.7293e-09	6.9106e-09	7.4215e-09	8.1966e-09	6.6916e-09	7.9251e-09	8.2043e-09
	6.3563e-09	6.8886e-09	6.8991e-09	6.9243e-09	6.6287e-09	6.4373e-09	5.9599e-09	6.2996e-09	6.2373e-09	6.2391e-09	5.9589e-09	5.6285e-09	5.8785e-09	5.539e-09	5.4452e-09	5.961e-09	5.5669e-09	6.2604e-09	6.1749e-09	6.1062e-09	6.0699e-09	6.0236e-09	6.8877e-09	7.4551e-09	6.1815e-09	6.2102e-09	6.6312e-09	6.2846e-09	5.9098e-09	5.8256e-09	6.4043e-09	7.0494e-09	7.1213e-09	5.7981e-09	6.1749e-09	6.9818e-09	6.3682e-09	6.2641e-09	7.031e-09	6.7454e-09	6.1234e-09	6.1496e-09	6.272e-09	6.5672e-09	6.7522e-09	6.9049e-09	6.6853e-09	7.4577e-09	7.7766e-09
	6.2428e-09	6.966e-09	7.3664e-09	7.0238e-09	6.7121e-09	6.2976e-09	6.5201e-09	6.3296e-09	6.2064e-09	6.9708e-09	6.585e-09	5.7185e-09	5.5622e-09	5.4881e-09	5.5225e-09	5.1122e-09	5.7681e-09	6.2241e-09	6.2573e-09	6.4234e-09	6.0556e-09	5.9824e-09	6.2054e-09	6.3157e-09	6.3699e-09	6.291e-09	6.3021e-09	6.1696e-09	6.0034e-09	5.713e-09	5.6278e-09	5.6388e-09	6.804e-09	5.8945e-09	6.0835e-09	6.3171e-09	6.049e-09	6.0742e-09	6.5284e-09	6.5374e-09	5.831e-09	5.7602e-09	5.9204e-09	6.1856e-09	6.6092e-09	6.6621e-09	6.752e-09	7.1819e-09	8.5873e-09
	6.4461e-09	7.2436e-09	7.9178e-09	7.1103e-09	6.9413e-09	6.6031e-09	6.3226e-09	5.9278e-09	6.0347e-09	5.9975e-09	5.4364e-09	5.4836e-09	5.265e-09	5.2526e-09	5.4397e-09	5.3154e-09	5.5381e-09	5.9e-09	6.044e-09	6.1719e-09	6.1655e-09	6.7524e-09	6.194e-09	6.2115e-09	6.3332e-09	6.3588e-09	7.0704e-09	6.397e-09	6.0713e-09	6.0054e-09	5.7747e-09	5.5938e-09	5.6538e-09	5.7557e-09	6.0823e-09	6.2018e-09	6.0371e-09	6.034e-09	6.3707e-09	6.214e-09	5.9237e-09	5.8005e-09	5.947e-09	6.0518e-09	6.1519e-09	6.2541e-09	6.4839e-09	8.6683e-09	8.6605e-09
	6.5824e-09	7.1518e-09	7.6391e-09	8.2695e-09	7.3516e-09	6.7263e-09	6.177e-09	5.8785e-09	5.685e-09	6.0788e-09	5.059e-09	5.2535e-09	5.2981e-09	5.1984e-09	5.1459e-09	5.6519e-09	6.1386e-09	6.4745e-09	6.5163e-09	6.5468e-09	6.1704e-09	6.2668e-09	6.3201e-09	6.2384e-09	6.0932e-09	6.1684e-09	6.5982e-09	7.5172e-09	6.801e-09	5.9213e-09	6.1925e-09	5.9438e-09	5.8198e-09	5.8207e-09	5.9869e-09	6.1159e-09	6.1381e-09	6.2594e-09	6.9761e-09	6.7036e-09	6.1149e-09	5.9148e-09	5.9555e-09	5.9975e-09	5.8772e-09	6.2946e-09	6.3111e-09	6.9803e-09	6.7454e-09
	6.5952e-09	8.4263e-09	7.9667e-09	8.2285e-09	7.1796e-09	7.0785e-09	6.2134e-09	5.8313e-09	5.3352e-09	5.3768e-09	5.8708e-09	5.7479e-09	5.2822e-09	5.2912e-09	5.798e-09	6.4563e-09	6.654e-09	6.8933e-09	6.693e-09	6.3787e-09	6.4086e-09	6.4521e-09	6.4183e-09	6.3866e-09	6.26e-09	6.2978e-09	6.518e-09	6.8885e-09	6.7838e-09	6.3102e-09	6.1183e-09	6.1164e-09	6.1228e-09	6.017e-09	6.0517e-09	6.2792e-09	6.439e-09	6.5747e-09	6.5189e-09	6.4115e-09	5.9092e-09	5.8906e-09	5.6741e-09	5.7006e-09	5.6038e-09	5.683e-09	5.6948e-09	5.7803e-09	6.0183e-09
	6.3886e-09	7.6932e-09	7.5981e-09	7.0758e-09	7.0902e-09	7.4612e-09	6.0148e-09	5.6631e-09	5.4889e-09	5.4769e-09	5.6607e-09	5.5891e-09	5.236e-09	5.5438e-09	5.8643e-09	6.1648e-09	6.2269e-09	6.7504e-09	6.789e-09	6.6312e-09	7.2215e-09	6.737e-09	7.3222e-09	6.6917e-09	6.4962e-09	6.4548e-09	6.9634e-09	6.5834e-09	7.2535e-09	6.7766e-09	6.2284e-09	6.1822e-09	6.1641e-09	6.3737e-09	6.4029e-09	7.0385e-09	6.8566e-09	6.7608e-09	7.0454e-09	6.9165e-09	6.2018e-09	6.2232e-09	5.6934e-09	5.5763e-09	5.7689e-09	6.7046e-09	5.6354e-09	6.181e-09	6.3688e-09
	5.7476e-09	6.4388e-09	6.6562e-09	6.2848e-09	6.1794e-09	5.825e-09	5.2738e-09	4.9935e-09	5.1475e-09	5.1883e-09	5.149e-09	5.1185e-09	4.9783e-09	5.2663e-09	5.553e-09	5.8171e-09	6.9276e-09	7.216e-09	6.318e-09	6.1551e-09	6.5166e-09	6.2373e-09	6.5963e-09	6.2831e-09	6.5551e-09	6.7007e-09	7.6155e-09	6.544e-09	6.4276e-09	6.4466e-09	6.2299e-09	7.0073e-09	6.3598e-09	5.9372e-09	6.1837e-09	6.7121e-09	7.0462e-09	6.6837e-09	6.9375e-09	7.5065e-09	6.2733e-09	5.8426e-09	5.5101e-09	5.6435e-09	5.5941e-09	6.0123e-09	5.6146e-09	6.19e-09	5.4e-09
	4.1165e-09	4.3508e-09	4.5508e-09	4.5564e-09	5.0629e-09	4.2642e-09	3.8533e-09	3.6194e-09	3.7396e-09	4.5219e-09	4.0074e-09	4.0814e-09	4.3502e-09	4.0076e-09	4.4671e-09	4.5256e-09	4.7577e-09	6.0457e-09	5.2207e-09	5.1019e-09	5.3803e-09	5.5586e-09	5.5692e-09	5.1791e-09	5.2304e-09	5.1186e-09	5.2365e-09	5.025e-09	5.2529e-09	4.9359e-09	5.1695e-09	5.9396e-09	5.0881e-09	4.8684e-09	4.9947e-09	5.3735e-09	5.3676e-09	5.8956e-09	5.3969e-09	5.3604e-09	5.1421e-09	4.8052e-09	4.8162e-09	4.9811e-09	4.4312e-09	4.4608e-09	4.1798e-09	4.2033e-09	4.0542e-09
	2.6581e-09	2.1462e-09	2.48e-09	2.4478e-09	3.4573e-09	2.7015e-09	1.8254e-09	2.1912e-09	2.4523e-09	1.9434e-09	1.6831e-09	2.2545e-09	2.2571e-09	2.0827e-09	2.5139e-09	2.5284e-09	2.8233e-09	2.9381e-09	3.0203e-09	3.3117e-09	3.7762e-09	4.3822e-09	3.644e-09	3.0634e-09	3.2009e-09	3.1308e-09	3.0154e-09	3.1946e-09	3.4464e-09	3.1431e-09	3.2358e-09	3.1167e-09	3.4865e-09	3.3134e-09	3.2512e-09	5.1521e-09	5.0474e-09	5.245e-09	3.5865e-09	3.2641e-09	3.1133e-09	2.7556e-09	2.6205e-09	3.643e-09	2.4159e-09	2.2846e-09	2.0683e-09	2.1053e-09	2.428e-09
	-6.2391e-11	-2.9097e-11	1.7046e-10	-2.5193e-10	-4.383e-10	1.1565e-09	1.3658e-09	-1.7055e-10	2.2914e-10	-4.0365e-10	-3.1985e-10	-2.2251e-10	-1.3748e-10	-5.0656e-11	2.0268e-10	4.7505e-10	5.5654e-10	9.1423e-10	7.8783e-10	8.4346e-10	9.3224e-10	1.2739e-09	8.7451e-10	5.1939e-10	7.2046e-10	6.8049e-10	8.494e-10	9.1376e-10	1.2817e-09	1.2987e-09	2.0049e-09	1.3014e-09	1.3564e-09	1.1057e-09	9.8712e-10	1.1509e-09	1.3108e-09	1.2443e-09	2.8041e-09	1.3527e-09	8.5178e-10	6.1672e-10	2.7962e-10	1.6347e-10	2.355e-10	1.7511e-10	-8.7434e-11	7.5503e-11	7.095e-11
	-2.1678e-09	-1.9632e-09	-2.4205e-09	-2.4867e-09	-2.4815e-09	-2.4819e-09	-1.3847e-09	-2.5402e-09	-2.4653e-09	-2.6096e-09	-2.5934e-09	-2.5172e-09	-2.5894e-09	-2.245e-09	-1.0616e-09	-7.9124e-10	-1.6916e-09	-1.3276e-09	-1.2484e-09	-1.2024e-09	-9.7805e-10	-1.3117e-09	-9.3862e-10	-1.2754e-09	-1.0754e-09	-1.3604e-09	-9.0149e-10	-1.2154e-09	-1.4355e-09	-1.422e-09	-1.0307e-09	-6.4196e-10	-6.8397e-10	-7.0055e-11	-7.8847e-10	-8.0612e-10	-1.0802e-09	-8.4326e-10	-1.9378e-10	-8.2757e-10	-1.269e-09	-1.5448e-09	-7.6887e-10	-7.417e-10	-1.7725e-09	-1.8006e-09	-1.6153e-09	-1.8293e-09	-1.4509e-09
	-4.2096e-09	-3.6479e-09	-4.0348e-09	-4.3416e-09	-4.2134e-09	-4.2983e-09	-4.4133e-09	-4.5095e-09	-4.477e-09	-4.5623e-09	-4.5541e-09	-4.1161e-09	-4.189e-09	-4.234e-09	-2.7149e-09	-2.8874e-09	-3.4231e-09	-3.3516e-09	-3.1738e-09	-3.0026e-09	-3.1655e-09	-2.8106e-09	-2.6655e-09	-2.9273e-09	-2.0562e-09	-2.9962e-09	-2.6988e-09	-2.8331e-09	-3.2709e-09	-3.7182e-09	-2.9304e-09	-3.0558e-09	-3.0573e-09	-2.5981e-09	-2.7825e-09	-1.5372e-09	-2.51e-09	-2.4387e-09	-2.2498e-09	-2.472e-09	-2.8007e-09	-3.1299e-09	-3.1509e-09	-3.4262e-09	-3.4975e-09	-3.3248e-09	-3.3708e-09	-3.2887e-09	-3.0106e-09
	-5.119e-09	-5.0848e-09	-5.186e-09	-5.0384e-09	-5.3816e-09	-5.1804e-09	-5.4871e-09	-5.7413e-09	-5.8828e-09	-5.7926e-09	-5.7551e-09	-5.5514e-09	-5.3852e-09	-5.3792e-09	-4.9811e-09	-4.5067e-09	-4.5703e-09	-4.4927e-09	-3.3591e-09	-4.3061e-09	-4.4449e-09	-4.204e-09	-4.0921e-09	-4.0603e-09	-4.1095e-09	-4.2571e-09	-4.2573e-09	-3.8828e-09	-4.4512e-09	-4.49e-09	-4.2254e-09	-4.3912e-09	-4.2926e-09	-4.1222e-09	-4.0179e-09	-1.8657e-09	-2.4208e-09	-2.6711e-09	-3.2029e-09	-3.1301e-09	-3.5435e-09	-4.3219e-09	-3.799e-09	-4.3648e-09	-4.5033e-09	-4.2778e-09	-4.3138e-09	-3.4063e-09	-3.7257e-09
	-5.5433e-09	-5.5978e-09	-6.0399e-09	-6.1256e-09	-6.2663e-09	-5.9033e-09	-6.1731e-09	-6.5246e-09	-6.588e-09	-6.2605e-09	-6.2718e-09	-6.4199e-09	-6.0034e-09	-5.6865e-09	-5.5005e-09	-5.2905e-09	-4.9289e-09	-5.1209e-09	-4.8606e-09	-4.9469e-09	-4.812e-09	-5.1884e-09	-4.7707e-09	-4.6887e-09	-4.7155e-09	-4.7265e-09	-4.9695e-09	-5.265e-09	-5.1521e-09	-4.9161e-09	-5.4029e-09	-5.0681e-09	-5.1262e-09	-4.5077e-09	-4.1216e-09	-4.7912e-09	-4.0486e-09	-4.1294e-09	-3.3824e-09	-3.5783e-09	-4.3703e-09	-4.7749e-09	-5.0813e-09	-5.1022e-09	-5.1163e-09	-5.1711e-09	-4.5954e-09	-4.2343e-09	-4.2621e-09
	-5.772e-09	-4.9644e-09	-6.3487e-09	-6.4757e-09	-6.4101e-09	-6.2163e-09	-6.5907e-09	-6.9197e-09	-6.9643e-09	-6.8716e-09	-6.759e-09	-7.0104e-09	-6.704e-09	-5.9837e-09	-5.7539e-09	-5.3688e-09	-5.0925e-09	-5.1865e-09	-5.4497e-09	-5.1554e-09	-4.913e-09	-5.2747e-09	-4.6457e-09	-4.671e-09	-4.7105e-09	-5.0319e-09	-5.2414e-09	-5.3078e-09	-5.7008e-09	-5.9018e-09	-6.2292e-09	-5.722e-09	-5.781e-09	-5.3322e-09	-4.8716e-09	-4.4169e-09	-4.4846e-09	-4.7145e-09	-4.5047e-09	-4.2941e-09	-4.6854e-09	-4.509e-09	-4.6938e-09	-5.6219e-09	-5.3398e-09	-5.0518e-09	-4.5082e-09	-3.8516e-09	-4.0042e-09
	-6.1322e-09	-5.4689e-09	-6.3825e-09	-6.5241e-09	-6.4677e-09	-6.1941e-09	-6.5613e-09	-6.7428e-09	-6.9083e-09	-6.8764e-09	-6.773e-09	-6.9566e-09	-6.7741e-09	-6.126e-09	-5.6789e-09	-5.5127e-09	-5.2179e-09	-5.1975e-09	-5.3104e-09	-4.9864e-09	-4.8571e-09	-4.6915e-09	-3.8002e-09	-4.8043e-09	-4.8024e-09	-4.9843e-09	-5.4108e-09	-5.3672e-09	-5.4475e-09	-5.8981e-09	-5.9983e-09	-6.2141e-09	-6.146e-09	-5.7825e-09	-5.4602e-09	-4.9252e-09	-5.0193e-09	-4.8491e-09	-4.6385e-09	-4.2174e-09	-4.7234e-09	-5.0597e-09	-4.9626e-09	-5.26e-09	-5.234e-09	-4.7593e-09	-2.8893e-09	-3.9022e-09	-4.3079e-09
	-5.9645e-09	-5.9881e-09	-5.9717e-09	-5.6941e-09	-5.9037e-09	-6.2428e-09	-5.9826e-09	-5.9955e-09	-6.0747e-09	-6.1927e-09	-5.7889e-09	-5.8579e-09	-6.1281e-09	-6.2267e-09	-5.3611e-09	-5.0789e-09	-5.1396e-09	-5.0951e-09	-5.0844e-09	-3.9493e-09	-4.5586e-09	-4.6397e-09	-4.7002e-09	-5.223e-09	-4.5535e-09	-4.8962e-09	-5.1311e-09	-5.5004e-09	-5.1537e-09	-5.2739e-09	-5.465e-09	-5.6124e-09	-5.1617e-09	-4.3016e-09	-5.2744e-09	-5.0388e-09	-4.7676e-09	-4.4975e-09	-4.55e-09	-4.5431e-09	-4.6195e-09	-4.8311e-09	-4.9336e-09	-4.6948e-09	-4.8641e-09	-4.5367e-09	-4.0623e-09	-4.354e-09	-4.2012e-09
	-4.6644e-09	-4.8856e-09	-4.8588e-09	-4.6633e-09	-4.8363e-09	-5.0168e-09	-5.0336e-09	-5.0896e-09	-5.2508e-09	-5.2133e-09	-4.9144e-09	-5.0386e-09	-5.0604e-09	-4.8813e-09	-4.0755e-09	-3.9128e-09	-3.3558e-09	-4.1672e-09	-4.4189e-09	-4.4858e-09	-4.4479e-09	-4.3183e-09	-4.2239e-09	-4.4145e-09	-4.4236e-09	-3.8135e-09	-4.3091e-09	-4.4604e-09	-3.6781e-09	-3.6881e-09	-4.7509e-09	-4.8301e-09	-4.8874e-09	-4.1885e-09	-4.3799e-09	-4.2227e-09	-3.8602e-09	-1.9341e-09	-2.9204e-09	-3.5021e-09	-4.0039e-09	-4.1191e-09	-3.8691e-09	-3.2437e-09	-3.1661e-09	-3.889e-09	-3.8696e-09	-3.4057e-09	-3.4037e-09
	-2.9519e-09	-3.4645e-09	-3.4486e-09	-3.1672e-09	-2.2773e-09	-3.0433e-09	-3.7695e-09	-3.4834e-09	-3.5522e-09	-3.6082e-09	-3.5384e-09	-3.6259e-09	-3.7084e-09	-3.4411e-09	-3.1811e-09	-3.1898e-09	-2.7995e-09	-2.711e-09	-2.1523e-09	-1.6845e-09	-2.8917e-09	-2.8482e-09	-2.7554e-09	-2.961e-09	-2.7546e-09	-9.6185e-10	-2.7848e-09	-2.615e-09	-3.0844e-09	-3.1252e-09	-3.3983e-09	-3.0529e-09	-3.1633e-09	-3.1257e-09	-2.998e-09	-1.3487e-09	-2.2765e-09	-2.262e-09	-1.7098e-09	-2.1159e-09	-2.5902e-09	-2.7451e-09	-2.3611e-09	-2.8113e-09	-2.4736e-09	-2.5391e-09	-2.1914e-09	-2.46e-09	-2.2862e-09
	-1.0179e-09	-1.1256e-09	-1.2459e-09	-1.1918e-09	-8.9703e-10	-1.2224e-09	-1.5713e-09	-1.6249e-09	-1.5415e-09	-1.5808e-09	-1.6477e-09	-1.4466e-09	-1.4315e-09	-1.2116e-09	-1.1915e-09	-1.1645e-09	-1.1689e-09	-1.0833e-09	-9.1785e-10	-7.564e-10	-8.8574e-10	-9.1272e-10	-8.8082e-10	-1.2094e-09	-1.2139e-09	-1.0658e-09	-9.9601e-10	-9.0189e-10	-1.1176e-09	-1.3277e-09	-1.2744e-09	-1.1605e-09	-1.2486e-09	-8.1503e-10	-7.5044e-10	-1.0257e-09	-8.3675e-10	-9.8932e-10	-9.5351e-10	-8.4262e-10	-2.5561e-10	-9.3958e-10	-7.3707e-10	-1.1799e-09	-1.0873e-09	-5.4679e-10	1.1895e-09	-3.6994e-10	-8.4009e-10
	1.3068e-09	1.4957e-09	1.1691e-09	1.2427e-09	1.0272e-09	1.1957e-09	7.7546e-10	7.6349e-10	9.2821e-10	7.5484e-10	7.1471e-10	8.0987e-10	8.6708e-10	3.2256e-09	1.4328e-09	9.6287e-10	1.1709e-09	1.2509e-09	1.2875e-09	1.275e-09	1.2234e-09	9.757e-10	9.9681e-10	6.9248e-10	6.7343e-10	8.5464e-10	1.0144e-09	8.5297e-10	6.2336e-10	6.6134e-10	7.9457e-10	8.0341e-10	1.2422e-09	1.2312e-09	1.2639e-09	5.4654e-10	7.1992e-10	6.8629e-10	7.207e-10	8.341e-10	1.5233e-09	7.9359e-10	6.5386e-10	6.4986e-10	7.6404e-10	6.0963e-10	6.5187e-10	1.8649e-09	1.4684e-09
	3.8294e-09	4.9156e-09	3.6592e-09	5.0087e-09	3.5311e-09	3.0334e-09	2.8737e-09	2.8463e-09	2.9277e-09	2.8759e-09	2.891e-09	2.867e-09	2.9817e-09	3.3428e-09	3.4254e-09	3.5654e-09	3.3226e-09	3.4492e-09	4.003e-09	3.4255e-09	3.2255e-09	3.1862e-09	2.8881e-09	2.7585e-09	2.7983e-09	2.8224e-09	2.6681e-09	2.7413e-09	2.804e-09	2.8176e-09	2.8395e-09	2.8905e-09	3.0206e-09	2.4203e-09	2.0837e-09	2.3891e-09	2.2803e-09	2.5106e-09	2.5812e-09	2.7491e-09	2.6783e-09	2.4759e-09	2.2359e-09	2.4503e-09	3.5116e-09	2.9988e-09	2.8481e-09	4.8882e-09	3.9808e-09
	5.0119e-09	4.9412e-09	4.4189e-09	4.7082e-09	4.4712e-09	4.2754e-09	4.0734e-09	4.0832e-09	4.2237e-09	4.2558e-09	4.1479e-09	4.2237e-09	4.6854e-09	5.4888e-09	5.951e-09	5.0207e-09	4.5887e-09	4.6179e-09	5.3356e-09	4.8025e-09	5.1443e-09	5.2545e-09	4.2377e-09	3.8987e-09	3.6858e-09	4.0456e-09	3.5978e-09	3.862e-09	4.0072e-09	3.9657e-09	3.9867e-09	3.88e-09	3.8464e-09	3.8477e-09	3.2596e-09	3.6743e-09	3.3344e-09	3.6156e-09	3.7036e-09	3.7851e-09	3.745e-09	3.4585e-09	3.521e-09	4.2796e-09	4.495e-09	5.3795e-09	3.5201e-09	4.0808e-09	4.6138e-09
	5.4e-09	5.2327e-09	4.9828e-09	4.7939e-09	4.5831e-09	4.5535e-09	4.41e-09	4.5563e-09	4.7041e-09	4.8867e-09	4.818e-09	5.1173e-09	4.7794e-09	5.9631e-09	6.3546e-09	5.4291e-09	5.0877e-09	4.954e-09	5.5453e-09	5.5247e-09	5.3018e-09	5.2719e-09	4.3716e-09	4.0367e-09	4.1506e-09	5.88e-09	3.9337e-09	4.0354e-09	4.0914e-09	4.0984e-09	4.0143e-09	3.9293e-09	4.6319e-09	4.599e-09	3.4936e-09	3.4916e-09	3.4884e-09	3.5989e-09	4.088e-09	4.2069e-09	3.9983e-09	3.7789e-09	3.8153e-09	3.7932e-09	3.4596e-09	3.7017e-09	3.9103e-09	3.9211e-09	4.8994e-09
	5.0476e-09	5.1205e-09	4.9882e-09	4.8345e-09	4.5982e-09	4.5055e-09	4.6201e-09	4.6404e-09	4.4928e-09	4.4501e-09	4.338e-09	4.7931e-09	5.1093e-09	5.117e-09	5.4294e-09	5.2489e-09	4.9479e-09	4.7852e-09	4.6897e-09	4.6218e-09	4.6524e-09	4.7422e-09	4.5742e-09	4.2532e-09	3.9151e-09	3.9133e-09	3.8022e-09	4.0478e-09	3.9401e-09	3.9108e-09	3.928e-09	3.7389e-09	4.1875e-09	5.1853e-09	3.3893e-09	3.2301e-09	3.5925e-09	3.7153e-09	4.2036e-09	4.4154e-09	4.4708e-09	4.036e-09	3.9108e-09	3.6615e-09	3.7458e-09	3.9041e-09	4.3766e-09	3.7957e-09	4.0029e-09
	5.0015e-09	4.8669e-09	4.6387e-09	4.5895e-09	4.4656e-09	4.8688e-09	4.877e-09	4.8124e-09	4.9911e-09	4.5451e-09	4.4668e-09	4.6403e-09	4.9424e-09	4.9545e-09	5.2537e-09	4.9096e-09	4.7313e-09	4.5661e-09	4.6643e-09	4.608e-09	4.6629e-09	4.6665e-09	4.9783e-09	4.3377e-09	4.0769e-09	3.8754e-09	4.0529e-09	4.6403e-09	3.5815e-09	3.5705e-09	4.2978e-09	3.6793e-09	3.5058e-09	3.4784e-09	3.3052e-09	3.2533e-09	3.3852e-09	3.7695e-09	4.2231e-09	4.4537e-09	4.7533e-09	4.7725e-09	4.2637e-09	3.689e-09	3.9728e-09	3.8878e-09	3.5599e-09	3.7549e-09	3.6163e-09
	4.5047e-09	4.6221e-09	4.6337e-09	4.4687e-09	4.4476e-09	4.836e-09	5.1968e-09	5.0362e-09	5.2503e-09	4.9027e-09	4.7532e-09	4.5848e-09	4.6757e-09	4.8128e-09	5.1008e-09	4.6069e-09	5.1748e-09	4.6138e-09	4.4072e-09	5.0233e-09	5.7707e-09	4.8879e-09	4.8673e-09	4.7268e-09	4.4255e-09	4.011e-09	4.0215e-09	4.3361e-09	3.6831e-09	3.2723e-09	5.1147e-09	3.9903e-09	3.6924e-09	3.3788e-09	2.6695e-09	3.4595e-09	4.6678e-09	3.8554e-09	4.7565e-09	4.9114e-09	5.1016e-09	4.9926e-09	4.635e-09	3.8551e-09	3.9216e-09	3.7646e-09	3.6476e-09	3.7188e-09	3.9962e-09
	4.5572e-09	4.3172e-09	4.7065e-09	4.3822e-09	4.5747e-09	5.0526e-09	6.7864e-09	5.707e-09	5.3934e-09	4.9207e-09	4.9511e-09	4.8205e-09	5.3339e-09	5.8412e-09	5.1587e-09	4.9773e-09	4.6592e-09	4.793e-09	4.4732e-09	4.5749e-09	5.4995e-09	4.8635e-09	4.7645e-09	4.9203e-09	5.144e-09	4.0915e-09	3.7403e-09	3.3405e-09	3.1668e-09	3.5267e-09	3.28e-09	3.278e-09	3.8692e-09	3.7784e-09	2.9469e-09	2.9692e-09	4.1574e-09	3.8924e-09	6.4888e-09	6.2275e-09	5.7672e-09	5.249e-09	4.6305e-09	4.2808e-09	4.1829e-09	3.333e-09	3.6031e-09	3.8071e-09	4.509e-09
	4.3763e-09	4.8309e-09	5.7994e-09	4.3534e-09	4.4565e-09	4.7218e-09	5.6346e-09	5.2095e-09	5.4829e-09	5.5672e-09	5.2481e-09	4.9832e-09	4.9277e-09	4.9765e-09	4.7588e-09	5.2415e-09	4.5296e-09	4.4709e-09	4.4766e-09	4.6395e-09	5.4566e-09	4.7486e-09	4.6784e-09	4.5022e-09	4.4078e-09	3.7514e-09	3.5934e-09	3.4092e-09	3.1166e-09	3.2883e-09	3.1866e-09	2.9619e-09	3.3155e-09	3.7154e-09	2.9621e-09	2.7999e-09	3.2652e-09	3.7616e-09	4.7499e-09	5.7503e-09	6.1436e-09	5.2918e-09	4.4229e-09	3.9569e-09	4.362e-09	3.5069e-09	3.5777e-09	3.6752e-09	3.8011e-09
	4.3012e-09	5.069e-09	4.8094e-09	4.2192e-09	4.334e-09	4.7589e-09	5.7909e-09	5.4099e-09	5.685e-09	5.4769e-09	5.2304e-09	5.1603e-09	4.8185e-09	4.6501e-09	4.5982e-09	4.313e-09	4.388e-09	4.417e-09	4.7139e-09	4.7761e-09	4.3629e-09	4.6889e-09	4.5807e-09	4.5456e-09	4.2456e-09	3.9066e-09	4.3569e-09	3.8913e-09	3.1715e-09	3.2302e-09	3.0404e-09	4.4198e-09	3.948e-09	2.8928e-09	2.9357e-09	2.8633e-09	4.2409e-09	4.6818e-09	5.7957e-09	5.025e-09	5.0431e-09	4.7126e-09	3.9113e-09	3.5165e-09	5.0014e-09	3.7196e-09	3.5344e-09	3.7156e-09	4.2086e-09
	3.9423e-09	4e-09	4.2062e-09	4.712e-09	4.4147e-09	4.6314e-09	5.7227e-09	5.4327e-09	6.0909e-09	5.0485e-09	4.9475e-09	5.3563e-09	5.003e-09	4.7932e-09	4.9462e-09	5.7702e-09	4.5035e-09	4.4201e-09	4.9027e-09	4.6886e-09	4.3799e-09	4.3605e-09	4.4312e-09	6.5597e-09	4.5303e-09	4.0776e-09	4.0359e-09	4.3157e-09	3.1284e-09	3.2586e-09	3.1035e-09	3.0464e-09	3.1513e-09	2.9614e-09	3.3742e-09	3.1883e-09	3.644e-09	3.9732e-09	3.7149e-09	3.8606e-09	3.9792e-09	3.8018e-09	3.6677e-09	3.3132e-09	3.2654e-09	3.1427e-09	3.2716e-09	3.7151e-09	4.5284e-09
	4.0071e-09	4.0721e-09	4.6622e-09	4.5841e-09	4.3479e-09	4.7129e-09	4.5488e-09	4.6979e-09	4.901e-09	4.7712e-09	4.9079e-09	6.758e-09	5.1331e-09	5.0104e-09	4.4091e-09	5.1871e-09	4.4911e-09	5.0265e-09	4.8122e-09	4.5677e-09	4.3391e-09	4.127e-09	4.5969e-09	5.047e-09	4.0763e-09	4.1085e-09	4.2014e-09	5.944e-09	4.3153e-09	3.5837e-09	3.1349e-09	3.0832e-09	2.8279e-09	2.7645e-09	2.8676e-09	2.7846e-09	3.6466e-09	4.1412e-09	3.1398e-09	3.542e-09	3.4431e-09	4.2805e-09	3.1137e-09	3.0497e-09	3.1485e-09	3.7717e-09	3.3615e-09	3.5693e-09	4.1368e-09
	4.1767e-09	4.1935e-09	4.7001e-09	4.6529e-09	4.3818e-09	5.3652e-09	4.9714e-09	4.6774e-09	5.0317e-09	4.6499e-09	4.4466e-09	4.7074e-09	4.4057e-09	4.6037e-09	4.4631e-09	4.0897e-09	4.2483e-09	4.6532e-09	4.4271e-09	4.0687e-09	4.2038e-09	4.4064e-09	4.5192e-09	4.4962e-09	4.0989e-09	4.0612e-09	3.7864e-09	3.8044e-09	3.2408e-09	3.0836e-09	2.8802e-09	3.212e-09	3.9779e-09	2.8833e-09	2.9029e-09	3.1955e-09	3.0678e-09	3.0212e-09	2.9836e-09	3.1906e-09	3.2747e-09	4.2223e-09	3.7218e-09	3.0538e-09	3.1015e-09	3.1807e-09	3.2505e-09	3.8742e-09	5.217e-09
	4.3049e-09	4.317e-09	4.4139e-09	4.5028e-09	4.5289e-09	4.583e-09	4.6034e-09	4.4658e-09	4.9407e-09	4.6124e-09	4.3421e-09	4.4612e-09	4.3039e-09	4.3631e-09	4.4628e-09	4.2091e-09	4.158e-09	4.5527e-09	3.9942e-09	3.8437e-09	3.7957e-09	4.1391e-09	4.1739e-09	4.2137e-09	4.1397e-09	4.4396e-09	3.4552e-09	3.596e-09	3.5043e-09	3.0695e-09	2.9074e-09	2.6981e-09	3.0234e-09	3.166e-09	3.3814e-09	4.0981e-09	2.9342e-09	2.9186e-09	3.4012e-09	3.0306e-09	3.0601e-09	2.964e-09	3.0729e-09	3.1132e-09	2.9995e-09	3.2209e-09	3.279e-09	3.9908e-09	4.5026e-09
	3.7971e-09	3.8222e-09	3.9982e-09	3.9844e-09	4.0008e-09	4.2923e-09	4.0974e-09	3.8446e-09	3.924e-09	4.1438e-09	3.8706e-09	3.6666e-09	3.4861e-09	3.4665e-09	3.5068e-09	3.3518e-09	3.1177e-09	3.28e-09	3.0623e-09	2.9513e-09	2.9276e-09	2.8298e-09	2.8133e-09	2.8531e-09	2.7997e-09	2.5153e-09	2.4203e-09	2.8005e-09	3.5305e-09	2.2516e-09	2.1044e-09	2.1795e-09	1.9833e-09	2.0159e-09	2.1408e-09	2.1417e-09	1.8749e-09	2.0745e-09	2.07e-09	1.8925e-09	2.5805e-09	2.5375e-09	2.1755e-09	2.191e-09	2.5498e-09	3.0973e-09	2.6545e-09	2.5256e-09	2.5961e-09
	1.9763e-09	2.2555e-09	2.2997e-09	2.0686e-09	2.0994e-09	2.1536e-09	2.1364e-09	1.9409e-09	2.0328e-09	3.1394e-09	2.7699e-09	1.716e-09	1.4265e-09	1.4691e-09	1.3073e-09	1.2595e-09	1.4602e-09	1.4632e-09	1.0805e-09	9.4644e-10	7.912e-10	7.8086e-10	9.0965e-10	1.2227e-09	2.0499e-09	1.4781e-09	6.9995e-10	5.1361e-10	4.8931e-10	1.9803e-10	3.2334e-10	6.3879e-10	1.5164e-10	1.585e-09	2.7212e-10	1.9086e-10	9.3416e-11	1.2648e-09	3.2707e-10	6.8618e-10	6.5178e-10	3.0527e-10	6.4961e-10	2.3199e-10	2.7616e-10	1.4343e-09	1.4274e-09	5.684e-10	6.1117e-10
	-4.6797e-10	2.5894e-10	1.5221e-10	4.0182e-10	1.4678e-10	-1.7476e-11	-3.9167e-11	-3.2076e-10	-1.0887e-10	7.3973e-10	4.29e-10	3.1783e-11	-9.1761e-10	-1.0627e-09	-1.1082e-09	-7.758e-10	1.2286e-09	-7.5778e-10	-9.9463e-10	-1.1073e-09	-1.2941e-09	-1.5437e-09	-1.2237e-09	-1.2809e-09	-1.5348e-09	-1.1708e-09	-1.708e-09	-1.7904e-09	-1.6272e-09	-1.4069e-09	-1.9374e-09	-1.7724e-09	-1.859e-09	-1.1058e-09	-1.9131e-09	-2.1384e-09	-2.1513e-09	-1.988e-09	-2.0677e-09	-2.0101e-09	-1.953e-09	-1.5852e-09	-1.4619e-09	-1.491e-09	-7.0265e-10	-1.6403e-09	-9.0001e-10	-1.1346e-09	-1.6885e-09
	-2.6565e-09	-2.2947e-09	-2.1733e-09	-1.9295e-09	-1.4143e-09	-2.1007e-09	-2.255e-09	-2.4084e-09	-2.4952e-09	-2.3162e-09	-2.81e-09	-2.8584e-09	-3.1447e-09	-3.3335e-09	-3.547e-09	-3.4875e-09	-3.1544e-09	-2.2929e-09	-2.4101e-09	-3.5337e-09	-2.931e-09	-2.9391e-09	-3.4905e-09	-3.4265e-09	-3.4491e-09	-3.9643e-09	-4.112e-09	-4.125e-09	-4.0843e-09	-4.1759e-09	-4.3823e-09	-4.2505e-09	-4.2888e-09	-4.1219e-09	-4.2674e-09	-4.4101e-09	-4.216e-09	-3.7553e-09	-3.6713e-09	-3.9522e-09	-2.9893e-09	-3.6356e-09	-3.7973e-09	-4.2104e-09	-3.8696e-09	-3.8564e-09	-3.9647e-09	-4.1281e-09	-4.052e-09
	-4.3746e-09	-4.1324e-09	-4.1673e-09	-3.9871e-09	-3.7221e-09	-2.9146e-09	-3.2307e-09	-4.1477e-09	-4.4408e-09	-4.5495e-09	-4.8498e-09	-4.682e-09	-4.9682e-09	-5.3049e-09	-5.4839e-09	-5.5258e-09	-5.4044e-09	-4.7085e-09	-4.6806e-09	-4.5645e-09	-3.9919e-09	-4.3431e-09	-4.8443e-09	-4.8803e-09	-5.0094e-09	-5.017e-09	-5.7712e-09	-6.026e-09	-5.7868e-09	-6.0354e-09	-6.1499e-09	-6.1599e-09	-5.9055e-09	-6.3177e-09	-5.9509e-09	-5.7276e-09	-6.0946e-09	-5.5274e-09	-5.3527e-09	-5.8054e-09	-5.3469e-09	-5.8891e-09	-5.8145e-09	-5.8533e-09	-5.9676e-09	-5.8034e-09	-5.8435e-09	-5.6858e-09	-5.9089e-09
	-5.6555e-09	-5.2241e-09	-4.8392e-09	-5.0502e-09	-5.0932e-09	-5.16e-09	-5.2764e-09	-5.2483e-09	-5.3437e-09	-5.4467e-09	-5.9581e-09	-5.6124e-09	-6.1738e-09	-6.5726e-09	-6.61e-09	-5.8194e-09	-6.4607e-09	-6.2894e-09	-5.9679e-09	-5.8508e-09	-5.9396e-09	-5.8662e-09	-5.638e-09	-6.0355e-09	-6.3508e-09	-6.4058e-09	-6.905e-09	-6.43e-09	-5.6798e-09	-7.1284e-09	-7.2599e-09	-7.4904e-09	-7.5545e-09	-7.8314e-09	-7.6074e-09	-7.5483e-09	-6.4566e-09	-6.1753e-09	-5.6562e-09	-6.947e-09	-5.9639e-09	-6.7429e-09	-6.9636e-09	-6.9929e-09	-6.9052e-09	-6.7659e-09	-6.4458e-09	-6.3479e-09	-6.6042e-09
	-6.0572e-09	-5.7641e-09	-5.4146e-09	-5.3892e-09	-5.7439e-09	-5.7228e-09	-5.7797e-09	-5.6245e-09	-5.7822e-09	-5.7106e-09	-6.1046e-09	-6.5754e-09	-6.9622e-09	-7.0548e-09	-7.7093e-09	-6.7824e-09	-6.9679e-09	-6.8159e-09	-6.2297e-09	-6.047e-09	-6.0677e-09	-6.2738e-09	-5.9446e-09	-6.213e-09	-6.596e-09	-7.173e-09	-7.8938e-09	-7.6803e-09	-7.511e-09	-7.6185e-09	-7.3027e-09	-7.1559e-09	-8.4797e-09	-8.5468e-09	-8.211e-09	-8.0717e-09	-7.4597e-09	-7.0861e-09	-6.7563e-09	-7.0605e-09	-6.4599e-09	-6.8139e-09	-7.3189e-09	-7.2026e-09	-7.2606e-09	-7.0817e-09	-6.7559e-09	-7.0903e-09	-6.249e-09
	-6.2289e-09	-6.0225e-09	-5.755e-09	-5.3024e-09	-4.8915e-09	-4.8736e-09	-5.3859e-09	-5.142e-09	-4.4502e-09	-6.0018e-09	-6.151e-09	-5.7349e-09	-7.3747e-09	-7.3814e-09	-7.2096e-09	-6.5244e-09	-7.1223e-09	-7.0458e-09	-6.6268e-09	-6.1743e-09	-6.0687e-09	-6.2345e-09	-6.3825e-09	-6.5708e-09	-6.8241e-09	-7.1009e-09	-7.409e-09	-7.7927e-09	-7.4001e-09	-7.8205e-09	-7.9921e-09	-8.3008e-09	-8.3448e-09	-8.4809e-09	-8.2693e-09	-8.2331e-09	-7.7861e-09	-7.4442e-09	-6.9407e-09	-6.9795e-09	-7.1316e-09	-6.8201e-09	-6.8563e-09	-7.0272e-09	-7.1701e-09	-7.0027e-09	-6.9054e-09	-6.6439e-09	-5.842e-09
	-6.0239e-09	-4.3656e-09	-5.6603e-09	-5.6467e-09	-5.9185e-09	-5.0368e-09	-4.8639e-09	-4.5395e-09	-4.3206e-09	-5.3406e-09	-6.4189e-09	-6.701e-09	-7.1627e-09	-7.155e-09	-6.9046e-09	-5.4406e-09	-6.6141e-09	-6.9092e-09	-6.6247e-09	-6.0427e-09	-5.7959e-09	-6.0458e-09	-6.44e-09	-6.5644e-09	-6.8452e-09	-7.1975e-09	-6.7716e-09	-6.4028e-09	-6.7288e-09	-8.0129e-09	-7.7922e-09	-8.1623e-09	-8.2324e-09	-8.2304e-09	-8.0605e-09	-7.7317e-09	-7.5363e-09	-7.1279e-09	-6.8645e-09	-6.7555e-09	-6.6676e-09	-6.8452e-09	-6.942e-09	-7.0423e-09	-7.1122e-09	-6.6446e-09	-7.0071e-09	-6.9994e-09	-6.2084e-09
	-5.9146e-09	-5.3242e-09	-5.6395e-09	-5.6737e-09	-5.7832e-09	-5.4292e-09	-4.6869e-09	-3.9983e-09	-3.7928e-09	-5.3319e-09	-5.9889e-09	-6.198e-09	-6.109e-09	-6.8159e-09	-6.7779e-09	-6.5285e-09	-6.5977e-09	-6.648e-09	-6.2593e-09	-5.5074e-09	-5.1849e-09	-5.743e-09	-6.1487e-09	-5.904e-09	-6.6382e-09	-7.0095e-09	-7.1033e-09	-7.0113e-09	-6.7492e-09	-6.6434e-09	-6.7153e-09	-7.8386e-09	-7.8351e-09	-7.8575e-09	-7.5855e-09	-7.2584e-09	-7.1262e-09	-6.5575e-09	-6.5929e-09	-6.4729e-09	-6.3921e-09	-6.119e-09	-6.1505e-09	-6.7858e-09	-6.7722e-09	-6.5027e-09	-6.534e-09	-6.5439e-09	-6.5356e-09
	-5.1066e-09	-5.2219e-09	-5.1524e-09	-5.0527e-09	-4.9805e-09	-4.6858e-09	-3.923e-09	-3.175e-09	-3.1457e-09	-4.5398e-09	-5.0629e-09	-5.599e-09	-5.6504e-09	-5.8497e-09	-5.9777e-09	-5.738e-09	-5.8281e-09	-5.6707e-09	-5.6843e-09	-5.1118e-09	-4.5325e-09	-5.3536e-09	-5.595e-09	-5.7527e-09	-6.0666e-09	-6.1956e-09	-6.1843e-09	-5.9208e-09	-6.1574e-09	-5.8032e-09	-5.0887e-09	-6.7562e-09	-6.8133e-09	-6.3985e-09	-6.4839e-09	-6.3418e-09	-4.0246e-09	-5.4591e-09	-5.8271e-09	-5.815e-09	-5.746e-09	-5.3727e-09	-5.2022e-09	-5.4408e-09	-5.7281e-09	-5.8308e-09	-4.9493e-09	-5.4657e-09	-6.0675e-09
	-4.2171e-09	-3.9563e-09	-3.939e-09	-3.8452e-09	-3.6966e-09	-3.8349e-09	-3.5484e-09	-3.2092e-09	-3.3799e-09	-3.5937e-09	-3.6969e-09	-3.9529e-09	-4.2574e-09	-4.5761e-09	-4.7221e-09	-4.2354e-09	-4.4872e-09	-4.2634e-09	-4.2383e-09	-4.1178e-09	-3.1427e-09	-3.245e-09	-4.2937e-09	-4.4956e-09	-4.737e-09	-4.6161e-09	-4.0265e-09	-3.8427e-09	-4.095e-09	-4.9234e-09	-4.3513e-09	-5.0541e-09	-4.9811e-09	-4.3651e-09	-4.6491e-09	-4.9497e-09	-3.7145e-09	-4.3534e-09	-3.558e-09	-4.2698e-09	-4.3763e-09	-4.276e-09	-4.2485e-09	-3.5154e-09	-3.7418e-09	-4.1323e-09	-3.4014e-09	-2.8068e-09	-4.4869e-09
	-2.4974e-09	-2.3768e-09	-2.2293e-09	-2.0544e-09	-1.6492e-09	-2.074e-09	-1.9511e-09	-1.8601e-09	-1.7684e-09	-1.5178e-09	-1.7834e-09	-1.9859e-09	-2.1889e-09	-2.1426e-09	-2.6351e-09	-2.4293e-09	-2.6548e-09	-2.6128e-09	-2.3745e-09	-2.2926e-09	-1.8832e-09	-2.0494e-09	-2.2204e-09	-2.463e-09	-2.6799e-09	-2.7998e-09	-2.5022e-09	-2.7949e-09	-2.7063e-09	-3.0401e-09	-3.0481e-09	-3.0975e-09	-3.1661e-09	-3.162e-09	-3.1897e-09	-2.9969e-09	-1.8482e-09	-2.0916e-09	-2.1017e-09	-2.4758e-09	-2.3905e-09	-2.2446e-09	-2.3028e-09	-2.461e-09	-2.0891e-09	-2.5626e-09	-2.0785e-09	-2.3301e-09	-2.9823e-09
	-5.7498e-10	-4.1263e-10	-4.3358e-10	1.9682e-10	1.8002e-09	3.1262e-10	-5.5758e-11	1.0082e-10	1.067e-10	1.2311e-10	-9.1868e-11	1.1797e-11	-4.6495e-10	4.1553e-10	1.1121e-09	-7.4177e-10	-8.4014e-10	-6.6252e-10	-3.9731e-10	-2.0451e-10	1.6582e-09	7.6996e-10	4.4673e-10	-2.5268e-10	-4.0108e-10	4.8733e-11	-5.869e-10	-8.7299e-10	-8.7287e-10	-1.0353e-09	-1.0565e-09	-1.2035e-10	-6.3124e-11	-3.1082e-10	5.9584e-10	-1.1396e-09	-9.5093e-10	-6.1982e-10	-6.0304e-10	-3.3695e-10	-2.0514e-10	-1.2785e-10	-1.294e-10	-2.9082e-10	5.4783e-10	9.1188e-11	-3.7324e-10	-3.6975e-10	-5.6231e-10
	1.1652e-09	1.2385e-09	1.4892e-09	1.4703e-09	1.9433e-09	2.2987e-09	1.7857e-09	1.6801e-09	1.8121e-09	1.8896e-09	1.9788e-09	1.8759e-09	1.6343e-09	1.5325e-09	1.642e-09	1.1143e-09	9.5938e-10	1.0686e-09	1.5578e-09	1.6768e-09	1.9752e-09	2.0619e-09	2.0262e-09	1.8798e-09	1.7764e-09	1.7724e-09	1.5249e-09	1.2681e-09	1.5472e-09	1.1642e-09	1.2028e-09	1.3376e-09	1.3573e-09	1.5745e-09	2.0302e-09	1.2033e-09	1.0425e-09	1.3157e-09	1.7475e-09	1.771e-09	1.8439e-09	1.8171e-09	1.8978e-09	2.0128e-09	1.7711e-09	1.683e-09	1.5756e-09	1.8671e-09	1.6404e-09
	2.3602e-09	2.3617e-09	2.7278e-09	2.7269e-09	2.6628e-09	2.8231e-09	3.1084e-09	3.1541e-09	3.459e-09	3.5293e-09	3.9961e-09	3.4532e-09	3.0773e-09	2.5837e-09	2.568e-09	2.5164e-09	2.5953e-09	2.5744e-09	2.7337e-09	2.9761e-09	3.259e-09	3.7332e-09	3.6304e-09	3.6905e-09	3.5084e-09	3.547e-09	3.0806e-09	3.3581e-09	2.7415e-09	2.762e-09	3.1261e-09	2.8683e-09	2.6728e-09	2.4462e-09	2.2361e-09	2.3367e-09	2.7199e-09	2.5591e-09	2.8329e-09	3.2473e-09	3.3084e-09	3.0898e-09	3.5672e-09	3.5238e-09	3.2884e-09	2.8283e-09	2.6267e-09	3.2876e-09	3.149e-09
	2.6866e-09	2.7002e-09	3.2724e-09	3.2415e-09	3.3641e-09	3.2061e-09	3.4834e-09	4.0538e-09	3.6706e-09	3.704e-09	3.9765e-09	4.0361e-09	3.4906e-09	2.974e-09	2.8191e-09	3.3963e-09	2.8852e-09	3.5443e-09	4.2697e-09	3.3119e-09	3.5971e-09	4.0832e-09	4.1176e-09	4.0734e-09	3.8342e-09	3.7067e-09	3.6498e-09	4.4636e-09	3.4974e-09	2.9939e-09	3.2309e-09	3.0522e-09	3.0898e-09	2.7532e-09	2.6773e-09	2.5387e-09	3.115e-09	3.2896e-09	3.2259e-09	3.5177e-09	4.1059e-09	3.6948e-09	3.3587e-09	3.3046e-09	3.4275e-09	3.6894e-09	3.5625e-09	2.6968e-09	2.8566e-09
	2.1797e-09	2.1403e-09	3.2921e-09	3.258e-09	3.055e-09	3.2458e-09	3.5511e-09	4.7858e-09	3.6905e-09	3.5354e-09	3.5387e-09	3.6185e-09	3.646e-09	3.2312e-09	2.9131e-09	3.4504e-09	3.158e-09	3.0655e-09	3.8332e-09	3.8157e-09	3.8427e-09	4.0499e-09	3.8559e-09	3.9044e-09	3.8265e-09	3.8196e-09	3.8795e-09	3.5671e-09	3.6779e-09	4.009e-09	4.2482e-09	4.6704e-09	2.7661e-09	3.0355e-09	3.0723e-09	2.3279e-09	3.2233e-09	4.8072e-09	3.4922e-09	3.8994e-09	5.0486e-09	3.696e-09	3.4317e-09	3.34e-09	3.2654e-09	3.3286e-09	4.0422e-09	3.4932e-09	2.5745e-09
	1.7189e-09	2.3158e-09	1.8507e-09	2.3934e-09	2.8878e-09	3.4345e-09	3.4068e-09	3.9474e-09	3.6241e-09	3.44e-09	3.5605e-09	3.6929e-09	3.9491e-09	3.4325e-09	3.0389e-09	2.9924e-09	2.871e-09	3.0182e-09	3.3117e-09	3.5e-09	4.4702e-09	3.9417e-09	3.8927e-09	4.4486e-09	4.876e-09	3.8849e-09	4.0152e-09	3.6702e-09	3.9059e-09	4.6679e-09	3.6494e-09	3.7103e-09	2.6566e-09	2.4727e-09	2.7094e-09	2.7182e-09	2.5506e-09	3.2253e-09	3.0297e-09	3.6698e-09	4.0519e-09	3.68e-09	3.6536e-09	4.4958e-09	3.5462e-09	2.9665e-09	2.9748e-09	3.1013e-09	2.8405e-09
	1.5779e-09	1.7951e-09	1.8493e-09	2.2359e-09	2.7025e-09	3.0864e-09	3.3925e-09	3.4917e-09	3.4772e-09	3.6611e-09	3.5081e-09	3.6076e-09	3.6453e-09	3.3155e-09	3.1943e-09	3.0814e-09	2.9696e-09	3.1796e-09	3.1582e-09	3.4714e-09	3.8989e-09	3.977e-09	4.1106e-09	3.9166e-09	4.9093e-09	5.3611e-09	4.5971e-09	4.0838e-09	3.7709e-09	4.1492e-09	3.6195e-09	3.0732e-09	2.6237e-09	3.0661e-09	2.6955e-09	2.3656e-09	2.502e-09	2.5885e-09	3.0134e-09	3.4525e-09	4.4648e-09	3.9394e-09	3.5306e-09	3.5636e-09	3.8084e-09	3.3439e-09	3.8309e-09	2.9758e-09	2.9382e-09
	1.3535e-09	1.4802e-09	1.7699e-09	1.7281e-09	2.2391e-09	2.7591e-09	3.3423e-09	3.1425e-09	3.3205e-09	3.6114e-09	3.5784e-09	3.4475e-09	3.3678e-09	3.1611e-09	3.1154e-09	2.9491e-09	2.9952e-09	4.1518e-09	3.3856e-09	3.6279e-09	3.8216e-09	3.9313e-09	4.4306e-09	4.3454e-09	4.1922e-09	4.6535e-09	3.9138e-09	3.9271e-09	3.6343e-09	3.466e-09	3.281e-09	2.9074e-09	2.7388e-09	2.9193e-09	3.7003e-09	2.4631e-09	2.1179e-09	2.3075e-09	2.7729e-09	3.5136e-09	5.5179e-09	4.1587e-09	3.8696e-09	3.7624e-09	3.7508e-09	3.338e-09	3.2254e-09	3.1264e-09	3.0901e-09
	1.2814e-09	1.1147e-09	1.2761e-09	1.5486e-09	2.0818e-09	2.5842e-09	2.9977e-09	3.2964e-09	3.4925e-09	3.5134e-09	3.4673e-09	3.5619e-09	3.3268e-09	3.1516e-09	3.1721e-09	3.0514e-09	3.1365e-09	4.0435e-09	3.4498e-09	4.0583e-09	3.5773e-09	4.3053e-09	4.2069e-09	4.1216e-09	4.155e-09	3.8937e-09	4.4858e-09	3.9472e-09	3.6231e-09	3.2545e-09	3.1475e-09	2.9455e-09	2.863e-09	2.5141e-09	2.4804e-09	2.5522e-09	2.3566e-09	2.8071e-09	3.3716e-09	3.4235e-09	4.5118e-09	4.2386e-09	4.0189e-09	4.0921e-09	3.8769e-09	3.3127e-09	3.4548e-09	4.498e-09	3.3577e-09
	1.6225e-09	9.8365e-10	1.0049e-09	1.2999e-09	1.7912e-09	2.188e-09	2.6636e-09	3.039e-09	3.3419e-09	4.6378e-09	3.788e-09	3.6338e-09	3.3109e-09	3.2274e-09	3.0694e-09	3.0401e-09	3.1254e-09	3.0263e-09	3.2278e-09	3.2397e-09	3.9027e-09	4.545e-09	3.9761e-09	3.8177e-09	3.8709e-09	3.7342e-09	4.2502e-09	3.2873e-09	3.7647e-09	3.249e-09	3.0541e-09	2.8719e-09	2.6036e-09	2.7965e-09	2.5428e-09	2.4564e-09	2.5532e-09	2.8731e-09	3.5933e-09	3.4526e-09	4.0728e-09	4.3924e-09	3.9328e-09	4.0541e-09	4.0721e-09	4.6728e-09	3.882e-09	3.2263e-09	4.4668e-09
	2.5213e-09	2.495e-09	1.1386e-09	1.8079e-09	2.7807e-09	2.124e-09	2.4282e-09	2.7022e-09	3.2101e-09	3.3286e-09	3.1097e-09	3.1534e-09	3.1479e-09	3.8021e-09	3.7608e-09	2.8617e-09	3.1778e-09	5.184e-09	4.1901e-09	3.8403e-09	3.4563e-09	3.5597e-09	3.3887e-09	3.4582e-09	3.4638e-09	3.6503e-09	3.9676e-09	3.6266e-09	3.5866e-09	3.0229e-09	2.5852e-09	2.709e-09	2.5964e-09	2.6286e-09	2.2927e-09	2.3201e-09	2.9008e-09	3.013e-09	3.0748e-09	3.3238e-09	3.8006e-09	4.3167e-09	4.0094e-09	4.0337e-09	3.8371e-09	4.5282e-09	4.5644e-09	3.1869e-09	3.3427e-09
	2.1554e-09	1.9696e-09	1.2297e-09	1.3728e-09	2.1749e-09	2.4513e-09	2.6692e-09	2.7832e-09	3.3874e-09	2.9866e-09	3.0847e-09	3.2237e-09	3.0208e-09	3.1731e-09	2.9599e-09	3.0335e-09	2.778e-09	3.6611e-09	3.4533e-09	3.2669e-09	3.2756e-09	3.5318e-09	3.5016e-09	4.0546e-09	3.5218e-09	3.2068e-09	3.6748e-09	3.946e-09	3.4842e-09	3.3495e-09	2.7172e-09	2.5182e-09	2.4143e-09	2.411e-09	2.2217e-09	2.6241e-09	3.351e-09	3.1681e-09	3.1717e-09	3.2823e-09	3.4882e-09	3.7479e-09	4.0702e-09	4.0689e-09	4.0324e-09	3.9276e-09	3.7663e-09	3.6478e-09	3.5954e-09
	1.9501e-09	1.803e-09	1.205e-09	1.3681e-09	1.7655e-09	2.3576e-09	3.189e-09	2.9358e-09	2.992e-09	3.5248e-09	3.6147e-09	3.7937e-09	2.9416e-09	2.8056e-09	3.0893e-09	2.9358e-09	3.0794e-09	2.8838e-09	3.0673e-09	3.154e-09	3.0744e-09	2.9441e-09	2.9957e-09	3.2231e-09	3.8858e-09	3.3655e-09	3.4163e-09	5.286e-09	4.5007e-09	3.7312e-09	2.8107e-09	2.4872e-09	2.8351e-09	2.8414e-09	2.3678e-09	2.721e-09	4.5505e-09	2.8604e-09	3.2554e-09	3.3285e-09	3.6161e-09	3.9839e-09	4.2615e-09	4.3346e-09	4.5934e-09	4.2543e-09	3.8851e-09	3.7596e-09	4.1824e-09
	1.7093e-09	1.8304e-09	1.0865e-09	1.1941e-09	1.5917e-09	2.0614e-09	2.9879e-09	2.7296e-09	2.8921e-09	2.9514e-09	2.7272e-09	2.8837e-09	2.5587e-09	2.6895e-09	3.867e-09	2.7096e-09	2.6176e-09	2.761e-09	2.834e-09	2.6862e-09	2.5863e-09	2.6133e-09	2.4481e-09	2.4009e-09	3.1095e-09	4.4267e-09	2.8339e-09	4.1198e-09	4.235e-09	3.8554e-09	2.7816e-09	2.887e-09	3.6574e-09	3.0029e-09	2.9461e-09	2.3057e-09	3.0058e-09	3.2773e-09	3.4843e-09	3.1176e-09	3.5414e-09	3.7188e-09	3.9942e-09	4.0932e-09	4.2431e-09	4.9972e-09	4.1226e-09	4.3137e-09	5.5084e-09
	1.2172e-09	1.0698e-09	1.5115e-10	5.2778e-10	3.344e-10	7.0005e-10	1.0677e-09	1.3973e-09	1.5497e-09	1.3947e-09	2.0574e-09	2.0017e-09	1.257e-09	1.2426e-09	1.1662e-09	1.5521e-09	1.2454e-09	1.4155e-09	1.548e-09	1.2659e-09	1.0014e-09	1.2601e-09	1.3087e-09	1.2e-09	2.1703e-09	3.7495e-09	1.2081e-09	1.4599e-09	1.9598e-09	1.5858e-09	1.3376e-09	1.2171e-09	1.1603e-09	1.007e-09	1.0422e-09	1.4578e-09	1.4211e-09	1.4601e-09	1.5302e-09	1.637e-09	2.0577e-09	2.3303e-09	2.5032e-09	4.2059e-09	2.9562e-09	2.4528e-09	2.5326e-09	3.063e-09	3.1964e-09
	-2.0177e-09	-2.1012e-09	-2.1528e-09	-1.7859e-09	-1.6118e-09	-1.2816e-09	-1.1343e-09	-4.3136e-10	-7.9091e-10	-8.5731e-10	-9.6535e-10	-7.9539e-10	-7.3239e-10	-7.4573e-10	-6.3882e-10	4.7347e-10	-6.9923e-10	-8.9866e-10	-9.1592e-10	-9.3218e-10	-9.2985e-10	-2.7972e-10	-7.7708e-10	-8.953e-10	-1.0233e-09	-7.9615e-10	-3.7117e-10	-9.9758e-10	-1.0919e-09	-9.1625e-10	-7.5293e-10	-9.8213e-10	-1.0202e-09	-1.1465e-09	-1.1513e-09	-8.2051e-10	-9.0026e-10	-8.4425e-10	-7.3233e-10	-4.9064e-10	2.9623e-11	-3.0033e-11	4.3696e-10	5.272e-10	2.1996e-10	1.2378e-09	2.4473e-10	5.5524e-10	6.3328e-10
	-4.2678e-09	-4.1138e-09	-3.7696e-09	-4.0672e-09	-3.7956e-09	-3.7771e-09	-3.6534e-09	-3.4167e-09	-3.19e-09	-3.0492e-09	-3.1813e-09	-3.0413e-09	-2.8936e-09	-2.3776e-09	-2.2457e-09	-3.0259e-09	-2.9371e-09	-2.2783e-09	-3.0212e-09	-3.0031e-09	-3.2356e-09	-2.2716e-09	-2.5959e-09	-3.3208e-09	-3.398e-09	-2.9509e-09	-2.6574e-09	-3.3078e-09	-3.2475e-09	-3.2851e-09	-3.3506e-09	-3.5657e-09	-3.3054e-09	-3.2305e-09	-3.3597e-09	-3.0674e-09	-3.3301e-09	-3.0205e-09	-3.0097e-09	-2.9458e-09	-2.5069e-09	-2.1832e-09	-1.4355e-09	-2.17e-09	-2.1984e-09	-1.5886e-09	-2.2006e-09	-1.5536e-09	-1.1895e-09
	-6.3416e-09	-6.2008e-09	-5.7477e-09	-5.7382e-09	-5.4423e-09	-5.5757e-09	-5.7284e-09	-5.608e-09	-5.2445e-09	-4.0468e-09	-4.3969e-09	-5.2909e-09	-5.1017e-09	-4.6074e-09	-4.6068e-09	-5.0579e-09	-5.1311e-09	-3.1042e-09	-4.3531e-09	-5.0288e-09	-5.1483e-09	-5.0703e-09	-5.3036e-09	-5.4318e-09	-5.4258e-09	-5.4004e-09	-5.4986e-09	-5.3791e-09	-5.3322e-09	-5.5424e-09	-5.5378e-09	-5.7152e-09	-5.6931e-09	-5.2384e-09	-5.2804e-09	-4.4775e-09	-3.3037e-09	-4.9032e-09	-4.9221e-09	-4.8777e-09	-4.6406e-09	-4.3357e-09	-4.3996e-09	-4.2988e-09	-4.2447e-09	-4.1088e-09	-4.282e-09	-4.2921e-09	-3.5822e-09
	-7.4267e-09	-7.7125e-09	-6.9368e-09	-7.3288e-09	-7.195e-09	-7.2094e-09	-7.6205e-09	-7.4448e-09	-6.4301e-09	-6.6396e-09	-6.6786e-09	-6.8084e-09	-6.7462e-09	-6.7321e-09	-6.9026e-09	-6.3406e-09	-6.695e-09	-6.664e-09	-6.5672e-09	-6.8049e-09	-6.6862e-09	-6.8302e-09	-6.8472e-09	-6.726e-09	-6.0653e-09	-6.6239e-09	-6.8778e-09	-6.8411e-09	-6.6932e-09	-6.6082e-09	-7.1579e-09	-7.247e-09	-7.2123e-09	-6.7644e-09	-6.9905e-09	-6.9235e-09	-6.2338e-09	-6.5981e-09	-6.3941e-09	-6.2675e-09	-6.0694e-09	-5.9272e-09	-5.1509e-09	-5.1328e-09	-5.0779e-09	-6.1061e-09	-6.0343e-09	-5.9985e-09	-5.0556e-09
	-8.3033e-09	-8.1231e-09	-7.4497e-09	-8.3323e-09	-8.3967e-09	-7.5198e-09	-8.0599e-09	-8.7386e-09	-7.506e-09	-7.9104e-09	-7.6284e-09	-7.6005e-09	-6.1466e-09	-5.8186e-09	-7.9802e-09	-6.4239e-09	-6.9185e-09	-7.6259e-09	-7.4022e-09	-7.5304e-09	-7.5459e-09	-7.6271e-09	-7.7738e-09	-7.8636e-09	-7.1578e-09	-6.9856e-09	-7.6521e-09	-7.7075e-09	-7.6651e-09	-7.5756e-09	-7.1513e-09	-7.7822e-09	-7.9485e-09	-7.6309e-09	-7.6176e-09	-7.0857e-09	-6.9689e-09	-7.0227e-09	-6.943e-09	-6.6699e-09	-6.2785e-09	-6.4359e-09	-5.8648e-09	-6.2099e-09	-6.1908e-09	-6.5487e-09	-7.2564e-09	-7.3493e-09	-7.2545e-09
	-8.6222e-09	-8.5638e-09	-8.4443e-09	-8.667e-09	-8.1681e-09	-8.8406e-09	-9.2032e-09	-9.3924e-09	-8.9586e-09	-8.6188e-09	-8.2881e-09	-8.2106e-09	-7.5415e-09	-7.201e-09	-8.1962e-09	-8.0933e-09	-7.959e-09	-7.8863e-09	-7.2619e-09	-7.5291e-09	-7.7207e-09	-7.985e-09	-8.011e-09	-7.9658e-09	-7.6144e-09	-7.1273e-09	-7.832e-09	-8.009e-09	-8.2211e-09	-8.2709e-09	-8.0494e-09	-8.5381e-09	-8.1122e-09	-7.766e-09	-7.8104e-09	-7.0457e-09	-5.261e-09	-6.6712e-09	-6.7924e-09	-6.3392e-09	-5.9862e-09	-6.3239e-09	-6.7918e-09	-7.1591e-09	-7.4349e-09	-7.6336e-09	-7.8188e-09	-7.8264e-09	-7.7572e-09
[truncated: 88 more columns]

## Sheet: closed channels
height (nm)
	-7.005e-09	-6.4455e-09	-7.0882e-09	-7.201e-09	-6.9957e-09	-6.0135e-09	-6.4372e-09	-7.0502e-09	-7.0028e-09	-5.9175e-09	-6.1464e-09	-7.216e-09	-6.8787e-09	-6.741e-09	-6.4062e-09	-5.9474e-09	-3.7833e-09	-5.8559e-09	-5.8834e-09	-4.405e-09	-5.2918e-09	-6.0286e-09	-5.9246e-09	-5.4984e-09	-4.8751e-09	-4.5842e-09	-5.4729e-09	-5.7148e-09	-5.3933e-09	-5.8477e-09	-4.3951e-09	-4.768e-09	-5.574e-09	-4.9425e-09	-4.2113e-09	-4.6436e-09	-5.377e-09	-5.5361e-09	-5.4687e-09	-5.6016e-09	-5.6995e-09	-5.1834e-09	-4.7371e-09	-5.8126e-09	-5.4021e-09	-5.1893e-09	-3.7855e-09	-4.1161e-09	-5.6953e-09
	-5.7459e-09	-4.062e-09	-6.1114e-09	-6.9804e-09	-6.9296e-09	-5.9628e-09	-5.1015e-09	-6.7841e-09	-6.7185e-09	-4.5841e-09	-6.5756e-09	-6.8804e-09	-6.7701e-09	-6.3146e-09	-6.5258e-09	-6.32e-09	-6.0358e-09	-6.0507e-09	-6.002e-09	-5.5922e-09	-5.1045e-09	-5.7716e-09	-6.0219e-09	-5.84e-09	-5.7823e-09	-5.8499e-09	-5.7902e-09	-5.529e-09	-3.0187e-09	-4.7315e-09	-4.4868e-09	-4.732e-09	-5.3848e-09	-5.458e-09	-5.4189e-09	-5.5653e-09	-5.4256e-09	-5.2378e-09	-5.296e-09	-5.327e-09	-4.912e-09	-5.2142e-09	-5.3389e-09	-5.7507e-09	-5.8081e-09	-5.4188e-09	-4.543e-09	-4.6492e-09	-5.8424e-09
	-6.0662e-09	-5.9104e-09	-6.5934e-09	-7.0003e-09	-7.0056e-09	-6.9232e-09	-6.6788e-09	-6.7582e-09	-6.5576e-09	-6.2347e-09	-6.7749e-09	-6.7692e-09	-5.9938e-09	-5.007e-09	-5.5665e-09	-6.5066e-09	-6.5281e-09	-6.4634e-09	-6.2332e-09	-6.2456e-09	-5.699e-09	-5.564e-09	-6.1457e-09	-5.8755e-09	-5.4302e-09	-5.5857e-09	-5.4758e-09	-5.2367e-09	-4.5409e-09	-4.6839e-09	-4.6166e-09	-4.8428e-09	-4.0284e-09	-3.9733e-09	-5.2663e-09	-5.4901e-09	-5.123e-09	-4.8449e-09	-4.997e-09	-5.3835e-09	-3.574e-09	-4.1687e-09	-5.5799e-09	-5.4943e-09	-5.8255e-09	-5.6994e-09	-5.6736e-09	-5.8983e-09	-5.8443e-09
	-6.9409e-09	-6.5018e-09	-6.8702e-09	-7.0626e-09	-7.091e-09	-7.0112e-09	-6.9065e-09	-6.8969e-09	-6.7266e-09	-6.775e-09	-7.1584e-09	-7.0948e-09	-6.8672e-09	-6.7442e-09	-6.4158e-09	-6.3669e-09	-6.1329e-09	-5.7274e-09	-6.2232e-09	-6.142e-09	-5.8334e-09	-6.0788e-09	-6.1366e-09	-5.61e-09	-3.9293e-09	-4.8934e-09	-4.825e-09	-4.7898e-09	-3.9702e-09	-4.9481e-09	-5.3295e-09	-5.3072e-09	-5.1004e-09	-5.1899e-09	-5.2157e-09	-4.4795e-09	-4.5051e-09	-5.1331e-09	-5.0391e-09	-5.3423e-09	-5.4525e-09	-4.7262e-09	-4.0093e-09	-5.0746e-09	-5.3553e-09	-5.2057e-09	-5.6979e-09	-5.4476e-09	-5.5783e-09
	-6.9021e-09	-5.9769e-09	-6.4464e-09	-7.0372e-09	-6.9765e-09	-7.1561e-09	-6.978e-09	-6.9091e-09	-6.8279e-09	-6.9561e-09	-6.1669e-09	-7.1372e-09	-6.873e-09	-6.5695e-09	-6.6849e-09	-6.4244e-09	-6.6145e-09	-5.8414e-09	-6.1349e-09	-4.6994e-09	-5.9416e-09	-6.1114e-09	-5.9465e-09	-5.8478e-09	-5.3371e-09	-5.7984e-09	-5.5996e-09	-5.2791e-09	-5.2227e-09	-5.4145e-09	-5.2849e-09	-5.2216e-09	-4.523e-09	-4.8074e-09	-5.0814e-09	-5.143e-09	-5.2593e-09	-5.0279e-09	-4.2256e-09	-4.81e-09	-5.3354e-09	-5.3516e-09	-5.0857e-09	-4.4981e-09	-5.1435e-09	-5.5407e-09	-5.6308e-09	-5.4318e-09	-5.4584e-09
	-6.9616e-09	-6.7136e-09	-6.8353e-09	-7.0356e-09	-6.5495e-09	-6.7336e-09	-6.8223e-09	-6.7183e-09	-7.1332e-09	-7.1883e-09	-6.8096e-09	-6.9704e-09	-6.5927e-09	-6.3238e-09	-7.0264e-09	-6.0907e-09	-4.6077e-09	-6.5818e-09	-6.4328e-09	-5.0335e-09	-5.7164e-09	-5.7447e-09	-5.8298e-09	-5.7541e-09	-5.8533e-09	-5.953e-09	-5.2876e-09	-5.022e-09	-5.3023e-09	-5.3056e-09	-5.3013e-09	-5.1192e-09	-4.8612e-09	-4.4451e-09	-5.0688e-09	-5.0421e-09	-5.1843e-09	-5.2349e-09	-5.0915e-09	-5.3779e-09	-5.4282e-09	-5.0194e-09	-5.2879e-09	-4.878e-09	-5.2917e-09	-5.5796e-09	-5.6182e-09	-5.4431e-09	-5.0954e-09
	-5.3464e-09	-6.833e-09	-6.8049e-09	-7.0509e-09	-6.8797e-09	-6.9465e-09	-6.9133e-09	-6.6745e-09	-7.1747e-09	-7.0151e-09	-6.806e-09	-6.7462e-09	-6.9405e-09	-6.6046e-09	-6.5814e-09	-6.5777e-09	-6.6919e-09	-6.949e-09	-6.6343e-09	-5.515e-09	-5.4696e-09	-5.6456e-09	-5.7751e-09	-5.0291e-09	-5.3201e-09	-4.5254e-09	-5.2422e-09	-5.141e-09	-5.2836e-09	-5.1996e-09	-5.176e-09	-5.1408e-09	-5.1242e-09	-4.6936e-09	-5.0182e-09	-4.9898e-09	-4.9264e-09	-5.29e-09	-4.373e-09	-5.4554e-09	-5.5009e-09	-5.306e-09	-4.8524e-09	-5.0048e-09	-5.2786e-09	-5.3864e-09	-5.5155e-09	-4.1655e-09	-4.961e-09
	-5.8762e-09	-5.7681e-09	-5.9723e-09	-5.9096e-09	-6.4541e-09	-6.9825e-09	-6.7349e-09	-6.1953e-09	-6.7357e-09	-4.8432e-09	-6.6797e-09	-6.801e-09	-6.9247e-09	-6.7531e-09	-5.8558e-09	-6.2829e-09	-6.7856e-09	-6.7654e-09	-6.5696e-09	-6.1681e-09	-5.8877e-09	-5.3527e-09	-5.5294e-09	-5.2604e-09	-4.6767e-09	-4.9883e-09	-4.8594e-09	-4.6151e-09	-4.0334e-09	-4.9436e-09	-5.07e-09	-5.1593e-09	-4.828e-09	-4.852e-09	-5.1062e-09	-5.0258e-09	-4.8176e-09	-5.1362e-09	-4.4287e-09	-4.7485e-09	-5.3886e-09	-4.5608e-09	-5.4234e-09	-5.0699e-09	-5.3729e-09	-5.2025e-09	-5.2461e-09	-5.0637e-09	-5.2026e-09
	-6.5472e-09	-6.0789e-09	-6.8954e-09	-5.7501e-09	-6.6174e-09	-6.933e-09	-6.8614e-09	-6.918e-09	-6.7113e-09	-6.7624e-09	-7.182e-09	-6.6589e-09	-5.6881e-09	-6.8145e-09	-5.7455e-09	-5.3693e-09	-6.3226e-09	-5.8988e-09	-6.4633e-09	-6.2241e-09	-6.0118e-09	-6.0962e-09	-5.5547e-09	-4.423e-09	-2.9154e-09	-4.8472e-09	-5.0545e-09	-4.715e-09	-4.4601e-09	-5.2849e-09	-5.0618e-09	-5.0522e-09	-3.9111e-09	-4.3986e-09	-5.3753e-09	-4.0898e-09	-4.6651e-09	-5.2497e-09	-5.2082e-09	-5.2812e-09	-5.528e-09	-4.8773e-09	-5.7185e-09	-5.385e-09	-5.4867e-09	-5.3304e-09	-4.8928e-09	-5.1026e-09	-5.1657e-09
	-6.4738e-09	-5.7049e-09	-6.4258e-09	-6.7543e-09	-6.6958e-09	-7.066e-09	-6.2054e-09	-4.8097e-09	-5.462e-09	-7.2173e-09	-7.2389e-09	-7.2663e-09	-6.4241e-09	-6.9904e-09	-6.7146e-09	-6.5314e-09	-6.0336e-09	-5.0907e-09	-5.4414e-09	-6.3031e-09	-6.0314e-09	-5.873e-09	-5.5175e-09	-4.3743e-09	-4.5615e-09	-4.3674e-09	-4.7573e-09	-5.1624e-09	-5.2534e-09	-3.7709e-09	-5.1105e-09	-5.191e-09	-4.7625e-09	-4.5638e-09	-4.8303e-09	-5.1992e-09	-5.1853e-09	-5.2285e-09	-5.363e-09	-5.556e-09	-5.5287e-09	-5.9619e-09	-5.1343e-09	-5.0715e-09	-5.5115e-09	-5.4697e-09	-5.271e-09	-5.3278e-09	-5.316e-09
	-6.369e-09	-6.7695e-09	-6.6509e-09	-6.8446e-09	-6.0162e-09	-6.9785e-09	-7.2646e-09	-6.0612e-09	-7.1155e-09	-7.1351e-09	-7.4006e-09	-7.4514e-09	-6.6848e-09	-7.149e-09	-7.1653e-09	-6.7514e-09	-6.3714e-09	-6.5957e-09	-6.3212e-09	-6.3573e-09	-6.2127e-09	-5.7607e-09	-3.8352e-09	-5.0557e-09	-5.0592e-09	-4.9396e-09	-4.8957e-09	-5.1131e-09	-5.0842e-09	-3.9283e-09	-4.5059e-09	-4.4918e-09	-5.1797e-09	-5.1865e-09	-4.3621e-09	-4.3798e-09	-5.3455e-09	-5.2894e-09	-5.2693e-09	-5.8805e-09	-5.3186e-09	-5.5919e-09	-5.8302e-09	-5.6472e-09	-5.5931e-09	-5.3767e-09	-4.9546e-09	-4.9129e-09	-4.9976e-09
	-6.7491e-09	-7.0312e-09	-6.6878e-09	-7.0593e-09	-7.2142e-09	-7.1573e-09	-7.2146e-09	-7.3675e-09	-6.603e-09	-6.9856e-09	-7.2704e-09	-7.4355e-09	-6.7375e-09	-6.7121e-09	-7.2473e-09	-7.0657e-09	-6.6679e-09	-6.6591e-09	-6.4139e-09	-6.1817e-09	-5.8079e-09	-5.8231e-09	-5.1734e-09	-5.2522e-09	-5.1265e-09	-4.9886e-09	-4.8286e-09	-5.0902e-09	-5.2041e-09	-5.1707e-09	-5.3811e-09	-5.1827e-09	-5.4934e-09	-5.6966e-09	-5.4853e-09	-5.1266e-09	-5.3862e-09	-5.2807e-09	-5.1189e-09	-5.7255e-09	-5.8078e-09	-5.8145e-09	-5.9397e-09	-5.6718e-09	-4.6244e-09	-5.0937e-09	-4.8598e-09	-4.9412e-09	-3.4494e-09
	-6.7104e-09	-6.6767e-09	-6.5634e-09	-6.7346e-09	-7.2143e-09	-6.5613e-09	-7.1565e-09	-7.318e-09	-6.1533e-09	-6.0538e-09	-6.5885e-09	-7.1922e-09	-6.9042e-09	-5.3786e-09	-6.1937e-09	-7.1708e-09	-6.8896e-09	-6.7479e-09	-6.2968e-09	-6.0793e-09	-4.8448e-09	-5.2657e-09	-5.1191e-09	-5.318e-09	-5.2069e-09	-4.6232e-09	-4.0008e-09	-5.0788e-09	-5.034e-09	-5.2138e-09	-5.2478e-09	-4.5711e-09	-5.2331e-09	-4.8698e-09	-5.5033e-09	-5.3798e-09	-5.3447e-09	-3.2214e-09	-4.2864e-09	-4.9945e-09	-5.7196e-09	-5.6031e-09	-5.7326e-09	-5.5386e-09	-4.3389e-09	-3.0182e-09	-4.754e-09	-4.7464e-09	-4.6911e-09
	-6.7221e-09	-6.5718e-09	-5.6634e-09	-5.8939e-09	-7.2686e-09	-7.0307e-09	-7.4112e-09	-7.6074e-09	-7.3271e-09	-7.1773e-09	-7.307e-09	-7.2584e-09	-7.1007e-09	-7.227e-09	-6.4989e-09	-7.2391e-09	-7.1595e-09	-6.4519e-09	-6.3638e-09	-6.0312e-09	-5.0818e-09	-5.3439e-09	-5.1861e-09	-5.3756e-09	-5.4276e-09	-5.2349e-09	-5.3703e-09	-5.3778e-09	-5.4128e-09	-5.7798e-09	-5.9387e-09	-5.7283e-09	-5.6663e-09	-4.5396e-09	-5.3285e-09	-4.6892e-09	-5.3887e-09	-5.1e-09	-5.5203e-09	-6.0615e-09	-6.2463e-09	-5.9653e-09	-6.0151e-09	-5.9306e-09	-5.5005e-09	-4.9924e-09	-4.8753e-09	-4.6509e-09	-4.3549e-09
	-6.6746e-09	-6.9972e-09	-6.1886e-09	-6.8859e-09	-7.4408e-09	-7.188e-09	-7.2099e-09	-7.4269e-09	-7.0945e-09	-7.3325e-09	-7.2778e-09	-7.5082e-09	-7.4328e-09	-7.5089e-09	-6.2661e-09	-6.365e-09	-7.0698e-09	-5.1697e-09	-5.6494e-09	-6.6137e-09	-6.3766e-09	-5.6864e-09	-5.4306e-09	-5.5156e-09	-5.402e-09	-5.6245e-09	-5.1502e-09	-5.3741e-09	-5.4084e-09	-5.7071e-09	-4.5131e-09	-5.2774e-09	-5.4515e-09	-5.1865e-09	-5.419e-09	-4.0524e-09	-5.3254e-09	-5.7421e-09	-6.1141e-09	-6.1285e-09	-6.4474e-09	-6.7285e-09	-6.2907e-09	-5.862e-09	-5.5951e-09	-5.3394e-09	-5.0031e-09	-4.7982e-09	-3.3995e-09
	-6.2187e-09	-6.8869e-09	-7.0535e-09	-7.2927e-09	-7.3593e-09	-6.9625e-09	-6.5513e-09	-7.0963e-09	-7.1765e-09	-7.4595e-09	-7.1501e-09	-7.116e-09	-7.2874e-09	-7.4353e-09	-6.8957e-09	-6.8621e-09	-7.3815e-09	-6.8894e-09	-6.1327e-09	-6.4071e-09	-6.5278e-09	-6.1892e-09	-6.186e-09	-5.375e-09	-5.5946e-09	-5.5968e-09	-4.339e-09	-4.0157e-09	-5.4859e-09	-4.8648e-09	-3.8919e-09	-5.1359e-09	-5.5449e-09	-5.6377e-09	-5.9199e-09	-4.6442e-09	-5.2898e-09	-5.5415e-09	-5.8812e-09	-5.4324e-09	-5.4883e-09	-5.6597e-09	-4.9099e-09	-5.1066e-09	-5.6303e-09	-4.8239e-09	-4.0345e-09	-4.6243e-09	-3.2437e-09
	-6.4392e-09	-6.4558e-09	-6.5628e-09	-6.7933e-09	-7.1528e-09	-6.8621e-09	-6.6216e-09	-6.8851e-09	-7.1928e-09	-7.0316e-09	-7.4653e-09	-7.3356e-09	-7.3066e-09	-7.4142e-09	-7.4483e-09	-6.9508e-09	-6.4962e-09	-6.9996e-09	-6.6217e-09	-6.0652e-09	-5.2185e-09	-6.074e-09	-6.036e-09	-5.5558e-09	-5.478e-09	-5.1618e-09	-5.5811e-09	-4.8493e-09	-5.6194e-09	-5.4792e-09	-4.7819e-09	-5.1643e-09	-5.6805e-09	-5.5028e-09	-5.8264e-09	-6.0259e-09	-5.6915e-09	-5.7186e-09	-5.8704e-09	-5.1484e-09	-5.394e-09	-5.4565e-09	-4.4116e-09	-5.1217e-09	-5.1698e-09	-5.3113e-09	-3.6472e-09	-3.359e-09	-4.7822e-09
	-6.2841e-09	-6.3381e-09	-5.941e-09	-6.7449e-09	-7.0749e-09	-6.7527e-09	-6.5991e-09	-6.8782e-09	-7.0663e-09	-6.9154e-09	-7.3471e-09	-7.4502e-09	-7.3155e-09	-7.6151e-09	-7.3433e-09	-6.8528e-09	-6.3171e-09	-6.5053e-09	-5.992e-09	-6.4961e-09	-5.9492e-09	-6.1916e-09	-6.366e-09	-6.086e-09	-5.5409e-09	-5.6244e-09	-5.7075e-09	-5.3179e-09	-5.7472e-09	-5.853e-09	-5.6573e-09	-5.7724e-09	-6.0065e-09	-4.9608e-09	-5.7984e-09	-6.0912e-09	-5.6279e-09	-5.0737e-09	-5.6636e-09	-5.5473e-09	-6.2504e-09	-6.2782e-09	-5.6815e-09	-4.8057e-09	-4.9622e-09	-5.471e-09	-5.2321e-09	-4.681e-09	-4.7821e-09
	-5.7218e-09	-6.3401e-09	-6.5834e-09	-6.7066e-09	-7.0453e-09	-7.1242e-09	-7.0122e-09	-7.0201e-09	-7.0218e-09	-6.7167e-09	-6.6334e-09	-7.3924e-09	-7.3117e-09	-7.4803e-09	-7.1353e-09	-7.3107e-09	-7.3649e-09	-6.8463e-09	-6.6737e-09	-6.6008e-09	-6.3082e-09	-6.2482e-09	-6.4098e-09	-6.3752e-09	-6.3247e-09	-6.0688e-09	-5.9757e-09	-5.7726e-09	-5.7322e-09	-5.7823e-09	-5.6611e-09	-6.0913e-09	-6.3272e-09	-6.3778e-09	-6.5875e-09	-6.2013e-09	-5.404e-09	-5.3495e-09	-5.7603e-09	-5.4484e-09	-6.2259e-09	-5.3013e-09	-5.7603e-09	-5.5031e-09	-4.6381e-09	-5.1261e-09	-5.2359e-09	-4.9789e-09	-4.78e-09
	-5.8544e-09	-6.1982e-09	-6.764e-09	-6.9116e-09	-6.7456e-09	-6.8951e-09	-7.1831e-09	-7.2801e-09	-7.3713e-09	-7.5818e-09	-7.2377e-09	-7.6639e-09	-7.4669e-09	-7.1099e-09	-5.4668e-09	-6.2991e-09	-7.1714e-09	-7.2172e-09	-6.8593e-09	-6.6059e-09	-6.3932e-09	-6.0443e-09	-4.5599e-09	-6.0168e-09	-6.4233e-09	-5.8018e-09	-6.0497e-09	-6.0222e-09	-6.1536e-09	-6.2074e-09	-6.1756e-09	-5.3962e-09	-4.9554e-09	-5.5629e-09	-6.8418e-09	-6.0654e-09	-6.2116e-09	-5.7562e-09	-5.8467e-09	-6.0513e-09	-5.8657e-09	-5.9388e-09	-6.1869e-09	-5.9309e-09	-5.6092e-09	-5.1607e-09	-4.7563e-09	-4.8722e-09	-4.7737e-09
	-5.6064e-09	-6.5522e-09	-6.6737e-09	-6.9138e-09	-7.0694e-09	-7.0523e-09	-7.1318e-09	-7.1269e-09	-7.1307e-09	-7.5794e-09	-7.6951e-09	-7.4509e-09	-7.4157e-09	-7.0661e-09	-5.5566e-09	-5.9784e-09	-6.7462e-09	-6.8935e-09	-6.7651e-09	-6.4985e-09	-6.1356e-09	-4.9174e-09	-3.915e-09	-6.2377e-09	-6.4169e-09	-6.3238e-09	-5.9578e-09	-5.7219e-09	-6.1435e-09	-6.287e-09	-6.3259e-09	-6.3612e-09	-4.2225e-09	-5.8428e-09	-6.4659e-09	-6.0532e-09	-6.4137e-09	-5.6088e-09	-5.1935e-09	-5.8827e-09	-5.5792e-09	-6.0005e-09	-4.1984e-09	-5.5433e-09	-4.9812e-09	-4.5353e-09	-3.548e-09	-3.7404e-09	-4.5996e-09
	-6.3117e-09	-6.575e-09	-6.8719e-09	-6.7423e-09	-4.931e-09	-7.1412e-09	-6.7157e-09	-5.6661e-09	-6.1215e-09	-7.1525e-09	-7.048e-09	-6.9492e-09	-6.4093e-09	-6.8535e-09	-6.7536e-09	-6.608e-09	-6.5816e-09	-6.7101e-09	-6.7964e-09	-6.4638e-09	-6.3768e-09	-5.1056e-09	-5.513e-09	-6.1666e-09	-6.4067e-09	-6.3368e-09	-5.7771e-09	-4.5401e-09	-5.3531e-09	-6.5676e-09	-6.505e-09	-6.4161e-09	-6.5385e-09	-6.5104e-09	-6.3814e-09	-6.3556e-09	-6.4296e-09	-5.202e-09	-4.7631e-09	-6.3519e-09	-5.9008e-09	-5.7631e-09	-5.2877e-09	-5.464e-09	-3.825e-09	-4.1557e-09	-5.1897e-09	-5.0167e-09	-4.8348e-09
	-6.5011e-09	-6.5311e-09	-6.9177e-09	-6.9365e-09	-6.6836e-09	-6.9973e-09	-7.0525e-09	-7.1393e-09	-6.5488e-09	-7.2764e-09	-7.0089e-09	-6.8297e-09	-5.9165e-09	-5.2917e-09	-6.6624e-09	-6.6635e-09	-6.1687e-09	-6.0325e-09	-6.0714e-09	-5.414e-09	-6.6092e-09	-6.4268e-09	-6.1906e-09	-6.386e-09	-6.2957e-09	-6.3127e-09	-5.9949e-09	-4.7793e-09	-5.1905e-09	-6.5449e-09	-6.3548e-09	-6.283e-09	-6.4972e-09	-6.8893e-09	-6.3013e-09	-6.2742e-09	-6.2503e-09	-5.2493e-09	-5.4976e-09	-6.0128e-09	-5.4905e-09	-5.664e-09	-5.6079e-09	-5.6289e-09	-5.4559e-09	-5.1691e-09	-4.8696e-09	-4.9649e-09	-4.5683e-09
	-6.5126e-09	-6.0817e-09	-6.7257e-09	-7.1818e-09	-7.3008e-09	-6.9485e-09	-6.9677e-09	-7.5428e-09	-7.6191e-09	-7.3549e-09	-6.2032e-09	-6.2455e-09	-6.8885e-09	-6.4986e-09	-7.0004e-09	-6.9142e-09	-6.7349e-09	-6.3307e-09	-6.5004e-09	-5.8649e-09	-6.5582e-09	-6.4628e-09	-5.7779e-09	-6.5003e-09	-6.4627e-09	-6.3822e-09	-6.1744e-09	-5.4707e-09	-6.016e-09	-6.5815e-09	-5.8662e-09	-5.7485e-09	-6.3337e-09	-6.7715e-09	-6.6166e-09	-6.5292e-09	-6.5394e-09	-6.1386e-09	-6.2235e-09	-6.373e-09	-5.8798e-09	-5.7761e-09	-5.6884e-09	-5.611e-09	-5.4343e-09	-5.4097e-09	-5.2648e-09	-5.1391e-09	-5.1865e-09
	-6.0811e-09	-6.6799e-09	-6.7742e-09	-7.3267e-09	-7.1104e-09	-7.2163e-09	-6.7667e-09	-7.2739e-09	-7.7388e-09	-7.5698e-09	-7.2262e-09	-7.1202e-09	-6.821e-09	-7.2158e-09	-6.9997e-09	-6.8529e-09	-6.8621e-09	-6.9293e-09	-6.6261e-09	-6.4214e-09	-6.6669e-09	-6.68e-09	-6.6274e-09	-5.8122e-09	-6.1629e-09	-6.5609e-09	-5.702e-09	-6.238e-09	-6.6518e-09	-6.6828e-09	-5.898e-09	-4.3722e-09	-6.221e-09	-6.7276e-09	-6.677e-09	-6.4147e-09	-6.3693e-09	-6.7414e-09	-6.7395e-09	-5.1057e-09	-6.1538e-09	-6.0786e-09	-5.8544e-09	-5.6528e-09	-4.6647e-09	-5.4753e-09	-5.4359e-09	-5.2191e-09	-5.3767e-09
	-6.4236e-09	-6.8163e-09	-5.6874e-09	-5.688e-09	-7.0479e-09	-7.1752e-09	-6.5689e-09	-7.0561e-09	-7.5331e-09	-7.4292e-09	-7.054e-09	-7.0755e-09	-7.0937e-09	-7.0322e-09	-6.3398e-09	-6.6455e-09	-6.7981e-09	-6.8185e-09	-6.3324e-09	-5.8392e-09	-4.3834e-09	-6.3303e-09	-6.4104e-09	-6.3968e-09	-6.4274e-09	-6.5567e-09	-6.561e-09	-6.5112e-09	-6.4578e-09	-5.8341e-09	-5.9432e-09	-6.1327e-09	-6.6746e-09	-6.0606e-09	-6.5458e-09	-6.3261e-09	-6.4873e-09	-6.9029e-09	-6.999e-09	-6.0642e-09	-6.1178e-09	-6.0016e-09	-6.0465e-09	-5.6306e-09	-5.2393e-09	-5.726e-09	-5.6055e-09	-5.3662e-09	-5.4595e-09
	-6.8831e-09	-6.9077e-09	-6.2297e-09	-5.143e-09	-6.3731e-09	-7.1691e-09	-7.0567e-09	-6.9186e-09	-7.2739e-09	-7.2501e-09	-7.1594e-09	-7.0437e-09	-6.9804e-09	-6.9473e-09	-5.3773e-09	-6.3385e-09	-6.8278e-09	-6.7198e-09	-6.5342e-09	-4.5191e-09	-5.1515e-09	-6.5716e-09	-5.8752e-09	-5.8463e-09	-5.2417e-09	-6.1834e-09	-6.5503e-09	-5.9991e-09	-5.7607e-09	-5.4575e-09	-5.2741e-09	-5.8913e-09	-6.1651e-09	-6.4042e-09	-6.632e-09	-6.0279e-09	-6.6781e-09	-6.7066e-09	-6.666e-09	-6.0988e-09	-6.006e-09	-5.6528e-09	-5.7467e-09	-6.0652e-09	-5.7457e-09	-5.1326e-09	-5.2805e-09	-4.9834e-09	-5.3641e-09
	-6.7289e-09	-6.7677e-09	-6.5053e-09	-7.1762e-09	-6.9641e-09	-7.025e-09	-7.1424e-09	-6.9103e-09	-6.8692e-09	-6.7137e-09	-7.2139e-09	-7.2748e-09	-7.0372e-09	-7.1994e-09	-6.476e-09	-6.8689e-09	-7.1664e-09	-6.119e-09	-5.9207e-09	-6.7882e-09	-6.9585e-09	-6.7627e-09	-6.2835e-09	-6.1866e-09	-6.1707e-09	-6.6982e-09	-6.5789e-09	-6.5802e-09	-6.4589e-09	-6.2782e-09	-6.7314e-09	-6.2813e-09	-6.4465e-09	-6.8345e-09	-6.8069e-09	-6.5881e-09	-6.5401e-09	-6.4229e-09	-5.7202e-09	-6.3375e-09	-6.3634e-09	-6.1338e-09	-5.9309e-09	-5.9845e-09	-6.2083e-09	-5.7796e-09	-5.3364e-09	-4.151e-09	-4.8607e-09
	-6.8849e-09	-6.6839e-09	-6.9509e-09	-7.1451e-09	-6.6339e-09	-6.2158e-09	-7.0779e-09	-7.1066e-09	-6.6537e-09	-5.0644e-09	-7.0612e-09	-7.0945e-09	-7.1581e-09	-6.8069e-09	-4.9428e-09	-6.5249e-09	-6.796e-09	-6.444e-09	-5.5766e-09	-5.9315e-09	-7.1038e-09	-6.8591e-09	-6.8615e-09	-6.6759e-09	-6.6426e-09	-6.6509e-09	-6.242e-09	-5.791e-09	-6.2464e-09	-5.6769e-09	-6.666e-09	-6.0997e-09	-6.5155e-09	-6.7346e-09	-6.5849e-09	-6.681e-09	-6.6674e-09	-6.563e-09	-6.4228e-09	-6.2968e-09	-6.2517e-09	-5.3581e-09	-5.8439e-09	-5.8277e-09	-5.384e-09	-5.9122e-09	-4.5982e-09	-5.5634e-09	-5.2545e-09
	-6.9204e-09	-6.6623e-09	-6.1917e-09	-6.4922e-09	-7.1259e-09	-6.8018e-09	-7.1865e-09	-6.8613e-09	-6.9345e-09	-6.6454e-09	-6.2669e-09	-6.5846e-09	-7.0407e-09	-7.0245e-09	-6.521e-09	-6.463e-09	-6.8505e-09	-6.649e-09	-6.8453e-09	-6.4727e-09	-6.7949e-09	-6.4955e-09	-6.7676e-09	-6.8653e-09	-6.5308e-09	-6.6556e-09	-6.6857e-09	-5.6613e-09	-4.3414e-09	-4.78e-09	-6.8256e-09	-6.9928e-09	-6.4831e-09	-6.3057e-09	-5.7968e-09	-6.6624e-09	-5.1331e-09	-6.6599e-09	-6.5817e-09	-6.4769e-09	-5.9916e-09	-5.558e-09	-3.8185e-09	-5.6188e-09	-6.2858e-09	-5.0001e-09	-5.3511e-09	-5.9489e-09	-5.1619e-09
	-6.5347e-09	-6.4464e-09	-3.9888e-09	-5.335e-09	-6.5771e-09	-6.7905e-09	-7.165e-09	-7.1734e-09	-6.7233e-09	-6.5759e-09	-6.6128e-09	-6.838e-09	-6.4983e-09	-6.7207e-09	-6.9738e-09	-7.0279e-09	-6.8855e-09	-6.6428e-09	-6.6943e-09	-6.586e-09	-6.7701e-09	-6.1189e-09	-6.5844e-09	-6.7883e-09	-5.8018e-09	-5.9084e-09	-6.7795e-09	-6.8594e-09	-5.8884e-09	-6.3376e-09	-6.0181e-09	-6.8202e-09	-6.7301e-09	-6.6387e-09	-6.2524e-09	-6.4471e-09	-5.6508e-09	-5.8512e-09	-5.8747e-09	-6.2838e-09	-6.303e-09	-6.4679e-09	-5.272e-09	-5.7043e-09	-6.1441e-09	-6.0746e-09	-6.1886e-09	-6.1034e-09	-6.2874e-09
	-5.6934e-09	-6.5938e-09	-6.0124e-09	-5.6386e-09	-6.8796e-09	-7.2186e-09	-6.9551e-09	-7.167e-09	-6.6047e-09	-6.3865e-09	-6.567e-09	-7.2099e-09	-6.0378e-09	-4.4948e-09	-6.4336e-09	-6.8299e-09	-5.6558e-09	-6.0548e-09	-6.3935e-09	-6.5429e-09	-6.3637e-09	-6.2545e-09	-6.4448e-09	-6.6713e-09	-6.2232e-09	-5.4442e-09	-5.8894e-09	-6.6604e-09	-6.7992e-09	-6.0038e-09	-5.0392e-09	-6.6956e-09	-6.6209e-09	-6.6679e-09	-5.7925e-09	-4.6261e-09	-6.3486e-09	-6.4429e-09	-6.655e-09	-6.3603e-09	-5.7488e-09	-6.3652e-09	-6.4112e-09	-6.219e-09	-5.6706e-09	-5.2345e-09	-6.2171e-09	-6.0782e-09	-4.8943e-09
	-5.8456e-09	-6.303e-09	-6.4423e-09	-6.5203e-09	-6.7428e-09	-6.9051e-09	-7.1581e-09	-7.0851e-09	-6.9075e-09	-6.8965e-09	-6.9278e-09	-6.9442e-09	-6.8759e-09	-5.9749e-09	-6.0651e-09	-6.6765e-09	-6.2791e-09	-6.797e-09	-6.4519e-09	-6.4816e-09	-6.5535e-09	-6.6664e-09	-6.6098e-09	-5.7919e-09	-6.085e-09	-6.9778e-09	-6.2342e-09	-6.6565e-09	-6.9532e-09	-6.722e-09	-6.5406e-09	-6.5908e-09	-6.6348e-09	-6.9078e-09	-6.72e-09	-6.612e-09	-6.7584e-09	-6.4003e-09	-5.8543e-09	-6.4573e-09	-6.0265e-09	-5.7719e-09	-6.1594e-09	-6.353e-09	-6.2744e-09	-4.673e-09	-5.1579e-09	-6.3184e-09	-4.0384e-09
	-6.6735e-09	-6.8318e-09	-6.7906e-09	-6.7832e-09	-6.2608e-09	-6.4413e-09	-6.6956e-09	-6.0513e-09	-6.8493e-09	-6.9379e-09	-7.0137e-09	-6.9354e-09	-5.9103e-09	-6.1407e-09	-6.5105e-09	-6.4495e-09	-6.0976e-09	-6.7628e-09	-6.427e-09	-6.5606e-09	-6.0687e-09	-6.6e-09	-6.5415e-09	-6.3564e-09	-6.6268e-09	-6.292e-09	-6.3038e-09	-6.5609e-09	-7.0251e-09	-6.943e-09	-6.7326e-09	-6.7339e-09	-6.294e-09	-5.196e-09	-6.4678e-09	-6.7111e-09	-6.5029e-09	-6.6893e-09	-6.2316e-09	-6.271e-09	-6.5534e-09	-6.2571e-09	-3.8056e-09	-6.3199e-09	-6.327e-09	-6.2529e-09	-6.3613e-09	-5.4533e-09	-5.9819e-09
	-6.7931e-09	-6.5479e-09	-6.4253e-09	-6.6305e-09	-6.6125e-09	-6.6957e-09	-6.7297e-09	-6.469e-09	-6.9269e-09	-6.8394e-09	-6.8663e-09	-7.0044e-09	-6.7605e-09	-5.6512e-09	-6.126e-09	-6.6301e-09	-6.0671e-09	-6.6825e-09	-6.0455e-09	-6.7385e-09	-6.6617e-09	-6.5367e-09	-6.4651e-09	-6.5058e-09	-6.5556e-09	-6.5263e-09	-6.6542e-09	-6.7666e-09	-6.3378e-09	-6.6885e-09	-6.2884e-09	-5.1939e-09	-6.6972e-09	-5.8186e-09	-5.7711e-09	-6.7759e-09	-6.2661e-09	-6.3968e-09	-6.5003e-09	-6.3947e-09	-6.2921e-09	-6.4863e-09	-6.6182e-09	-6.6646e-09	-6.395e-09	-6.4991e-09	-6.1764e-09	-6.0821e-09	-6.4924e-09
	-6.4791e-09	-6.4042e-09	-6.7354e-09	-6.8452e-09	-6.6104e-09	-6.8621e-09	-6.9374e-09	-6.8355e-09	-6.8097e-09	-6.8296e-09	-6.3954e-09	-6.3214e-09	-5.7224e-09	-6.971e-09	-6.403e-09	-6.6688e-09	-6.2115e-09	-5.8755e-09	-6.4358e-09	-6.6035e-09	-6.6365e-09	-6.821e-09	-6.7286e-09	-6.7041e-09	-6.7701e-09	-6.5689e-09	-6.7153e-09	-6.7309e-09	-5.793e-09	-4.7015e-09	-6.7193e-09	-6.4738e-09	-6.5714e-09	-6.72e-09	-6.6985e-09	-6.6435e-09	-6.5112e-09	-6.6433e-09	-6.6711e-09	-6.622e-09	-5.849e-09	-6.2374e-09	-6.7423e-09	-6.9022e-09	-6.5937e-09	-5.8587e-09	-6.4305e-09	-6.6015e-09	-6.9097e-09
	-6.2173e-09	-5.9237e-09	-4.3352e-09	-6.5166e-09	-6.5591e-09	-6.708e-09	-6.3592e-09	-6.3205e-09	-6.581e-09	-6.5716e-09	-5.9824e-09	-6.4841e-09	-5.7616e-09	-6.7094e-09	-6.5836e-09	-6.6302e-09	-6.4622e-09	-5.5762e-09	-6.2787e-09	-6.3111e-09	-6.1775e-09	-6.8315e-09	-6.9005e-09	-6.6801e-09	-6.6218e-09	-6.3643e-09	-6.2413e-09	-6.8775e-09	-6.8808e-09	-6.332e-09	-6.5882e-09	-6.4119e-09	-6.072e-09	-6.3664e-09	-5.6617e-09	-6.2155e-09	-6.1949e-09	-6.3321e-09	-6.7587e-09	-6.1721e-09	-6.0137e-09	-6.2052e-09	-6.2048e-09	-6.461e-09	-6.5683e-09	-5.6887e-09	-5.8383e-09	-6.6032e-09	-6.8044e-09
	-6.5422e-09	-6.6937e-09	-5.7614e-09	-6.1915e-09	-6.2135e-09	-6.3432e-09	-6.4539e-09	-6.3771e-09	-6.6906e-09	-6.3957e-09	-5.6518e-09	-6.1192e-09	-5.0834e-09	-5.8787e-09	-6.8395e-09	-6.489e-09	-6.689e-09	-6.9131e-09	-6.6476e-09	-5.9036e-09	-5.6011e-09	-6.6562e-09	-6.8011e-09	-6.7294e-09	-6.685e-09	-6.2523e-09	-5.371e-09	-6.5376e-09	-6.7495e-09	-6.5917e-09	-6.4208e-09	-5.554e-09	-5.7938e-09	-5.6756e-09	-4.4433e-09	-5.0778e-09	-6.1819e-09	-6.3909e-09	-6.4573e-09	-3.8861e-09	-5.3139e-09	-6.2581e-09	-6.1832e-09	-6.304e-09	-5.9056e-09	-6.1252e-09	-5.0871e-09	-6.611e-09	-6.8067e-09
	-6.1301e-09	-6.6458e-09	-6.4892e-09	-5.2669e-09	-5.2976e-09	-5.0699e-09	-4.7136e-09	-6.2751e-09	-6.3843e-09	-6.3794e-09	-5.3501e-09	-6.4503e-09	-5.3032e-09	-6.0438e-09	-6.5404e-09	-6.8196e-09	-6.8247e-09	-6.8516e-09	-6.5823e-09	-5.6238e-09	-5.0667e-09	-6.8099e-09	-6.4618e-09	-5.6743e-09	-6.1869e-09	-6.5221e-09	-6.3995e-09	-6.5719e-09	-6.7842e-09	-6.5977e-09	-5.6485e-09	-6.0331e-09	-6.4861e-09	-6.3536e-09	-6.4391e-09	-5.523e-09	-5.8723e-09	-5.8551e-09	-6.7284e-09	-5.8348e-09	-5.7044e-09	-6.3707e-09	-6.7036e-09	-6.575e-09	-4.6915e-09	-5.7353e-09	-4.4809e-09	-6.3349e-09	-6.9391e-09
	-5.3219e-09	-5.3751e-09	-6.5351e-09	-6.4449e-09	-6.4638e-09	-6.8252e-09	-6.5909e-09	-6.5588e-09	-6.2135e-09	-6.5001e-09	-6.0987e-09	-6.5974e-09	-6.4037e-09	-6.4066e-09	-6.0207e-09	-4.6074e-09	-6.7216e-09	-6.292e-09	-6.7468e-09	-5.1588e-09	-5.537e-09	-6.8809e-09	-6.4355e-09	-6.0181e-09	-6.1842e-09	-6.8073e-09	-6.1851e-09	-6.1514e-09	-6.5234e-09	-6.2378e-09	-6.0363e-09	-5.9511e-09	-6.5655e-09	-6.5887e-09	-6.3467e-09	-5.9592e-09	-6.1728e-09	-6.2793e-09	-6.2762e-09	-6.1505e-09	-6.0341e-09	-6.3163e-09	-6.8e-09	-6.8539e-09	-5.0269e-09	-5.9796e-09	-6.2012e-09	-6.5008e-09	-5.5207e-09
	-6.3696e-09	-5.9901e-09	-6.4688e-09	-6.7924e-09	-6.6192e-09	-6.753e-09	-6.5166e-09	-6.3208e-09	-6.7285e-09	-6.4268e-09	-6.5618e-09	-6.5263e-09	-6.2574e-09	-4.2113e-09	-6.255e-09	-5.8042e-09	-6.4342e-09	-4.575e-09	-6.2698e-09	-5.5325e-09	-5.3882e-09	-6.8366e-09	-6.877e-09	-6.4967e-09	-6.0081e-09	-6.5166e-09	-5.7232e-09	-5.1485e-09	-5.7051e-09	-5.7136e-09	-6.5382e-09	-5.0825e-09	-5.6551e-09	-6.2835e-09	-6.1765e-09	-6.1996e-09	-6.278e-09	-6.1835e-09	-5.8331e-09	-6.3048e-09	-6.6552e-09	-6.3817e-09	-6.5925e-09	-6.715e-09	-6.7834e-09	-6.6538e-09	-6.5923e-09	-6.6266e-09	-5.7388e-09
	-6.2616e-09	-6.521e-09	-6.6063e-09	-6.693e-09	-6.2333e-09	-6.4204e-09	-6.8887e-09	-6.5098e-09	-4.551e-09	-5.9886e-09	-6.4482e-09	-6.551e-09	-6.2999e-09	-5.7771e-09	-6.2387e-09	-6.2772e-09	-6.4015e-09	-6.436e-09	-6.6566e-09	-6.2785e-09	-4.9963e-09	-6.7064e-09	-6.7737e-09	-6.8933e-09	-6.6846e-09	-6.5826e-09	-6.5665e-09	-6.4944e-09	-6.8307e-09	-6.621e-09	-6.3599e-09	-5.9978e-09	-5.8455e-09	-4.4398e-09	-5.6892e-09	-5.9806e-09	-6.1721e-09	-6.2279e-09	-6.2623e-09	-6.1798e-09	-6.455e-09	-5.7616e-09	-5.7642e-09	-5.8125e-09	-6.5147e-09	-6.5629e-09	-6.2405e-09	-6.511e-09	-6.7848e-09
	-5.2543e-09	-6.2119e-09	-6.1175e-09	-6.6692e-09	-6.6196e-09	-6.9154e-09	-6.8512e-09	-6.8507e-09	-5.0609e-09	-3.9789e-09	-5.3349e-09	-5.4158e-09	-6.0928e-09	-6.1286e-09	-6.0751e-09	-6.1252e-09	-6.04e-09	-6.0145e-09	-6.8407e-09	-6.3728e-09	-6.7048e-09	-6.5424e-09	-5.8035e-09	-6.285e-09	-6.8807e-09	-6.3727e-09	-5.875e-09	-6.2053e-09	-6.6315e-09	-6.5627e-09	-6.1182e-09	-4.7531e-09	-5.9712e-09	-5.7397e-09	-5.7057e-09	-5.8344e-09	-5.9898e-09	-5.9457e-09	-6.1475e-09	-5.8668e-09	-6.1745e-09	-5.483e-09	-5.0397e-09	-5.9159e-09	-6.6892e-09	-6.8998e-09	-6.9168e-09	-6.9418e-09	-6.8691e-09
	-5.3868e-09	-5.7594e-09	-5.0748e-09	-6.3829e-09	-6.898e-09	-7.0364e-09	-7.078e-09	-6.9189e-09	-6.8513e-09	-6.3466e-09	-6.5369e-09	-5.6409e-09	-5.8184e-09	-6.0164e-09	-5.7806e-09	-5.4891e-09	-5.8733e-09	-6.3671e-09	-5.5307e-09	-5.8937e-09	-6.9001e-09	-7.1078e-09	-6.4994e-09	-6.8318e-09	-6.7472e-09	-6.0048e-09	-4.3525e-09	-6.2221e-09	-6.4606e-09	-6.0172e-09	-6.1053e-09	-6.0836e-09	-5.9888e-09	-5.7817e-09	-5.7009e-09	-5.8946e-09	-6.0223e-09	-6.0851e-09	-6.2103e-09	-6.059e-09	-6.1993e-09	-6.3542e-09	-6.2889e-09	-6.4765e-09	-6.558e-09	-6.8429e-09	-6.9202e-09	-6.9463e-09	-6.7983e-09
	-4.8624e-09	-5.5801e-09	-6.4331e-09	-6.6456e-09	-7.0069e-09	-6.1492e-09	-6.2523e-09	-7.0374e-09	-6.7692e-09	-6.2788e-09	-5.5617e-09	-6.0353e-09	-5.9902e-09	-5.992e-09	-5.612e-09	-5.3364e-09	-5.746e-09	-5.7795e-09	-5.4624e-09	-4.9371e-09	-6.6664e-09	-6.7585e-09	-7.1671e-09	-7.3249e-09	-6.5226e-09	-6.1391e-09	-5.8714e-09	-6.4443e-09	-6.3096e-09	-6.0155e-09	-5.936e-09	-6.1056e-09	-5.8937e-09	-5.2963e-09	-5.4695e-09	-5.6647e-09	-5.2075e-09	-3.4632e-09	-5.2543e-09	-5.9123e-09	-6.2533e-09	-6.2089e-09	-6.3646e-09	-6.0973e-09	-6.4838e-09	-6.6087e-09	-5.9592e-09	-6.715e-09	-6.759e-09
	-3.6407e-09	-5.8661e-09	-6.5731e-09	-7.023e-09	-7.1711e-09	-6.0408e-09	-5.0887e-09	-6.6853e-09	-7.0043e-09	-6.554e-09	-5.9648e-09	-6.1397e-09	-6.0309e-09	-5.9898e-09	-5.475e-09	-5.7974e-09	-6.0171e-09	-6.246e-09	-6.5116e-09	-6.212e-09	-6.6964e-09	-6.8005e-09	-6.5204e-09	-6.173e-09	-6.3864e-09	-5.914e-09	-5.996e-09	-5.9993e-09	-6.0291e-09	-6.0221e-09	-5.8547e-09	-5.976e-09	-4.6189e-09	-4.8957e-09	-4.821e-09	-5.747e-09	-5.744e-09	-5.3833e-09	-5.9601e-09	-5.8759e-09	-6.0841e-09	-6.2079e-09	-6.1996e-09	-6.1677e-09	-6.6469e-09	-6.4906e-09	-6.7443e-09	-6.7489e-09	-6.3717e-09
	-5.4706e-09	-6.2026e-09	-6.4713e-09	-6.0593e-09	-7.1867e-09	-6.9929e-09	-6.7247e-09	-6.9982e-09	-5.2371e-09	-6.8272e-09	-6.3496e-09	-6.3798e-09	-5.9997e-09	-6.1497e-09	-5.887e-09	-5.9478e-09	-6.216e-09	-6.5933e-09	-6.3678e-09	-6.3321e-09	-6.473e-09	-6.3083e-09	-6.2454e-09	-5.2442e-09	-6.2281e-09	-5.373e-09	-6.6239e-09	-6.2263e-09	-4.4874e-09	-5.215e-09	-6.0673e-09	-5.8936e-09	-5.3008e-09	-5.5118e-09	-2.507e-09	-5.296e-09	-5.1526e-09	-5.6413e-09	-5.9509e-09	-6.0828e-09	-5.4241e-09	-5.9648e-09	-6.5289e-09	-6.6511e-09	-7.0557e-09	-7.0775e-09	-7.1152e-09	-7.0468e-09	-4.8496e-09
	-5.6175e-09	-6.1631e-09	-6.7862e-09	-6.6848e-09	-6.5321e-09	-6.6909e-09	-5.4863e-09	-6.6124e-09	-5.4009e-09	-6.2666e-09	-6.616e-09	-5.3442e-09	-6.307e-09	-6.3175e-09	-6.0287e-09	-4.382e-09	-5.4868e-09	-6.5184e-09	-6.1448e-09	-6.2224e-09	-6.144e-09	-6.1736e-09	-6.7134e-09	-6.9205e-09	-6.9082e-09	-6.9459e-09	-7.0167e-09	-6.6377e-09	-5.8862e-09	-5.5331e-09	-6.04e-09	-5.9576e-09	-5.9222e-09	-5.834e-09	-5.5908e-09	-5.6218e-09	-5.2255e-09	-5.4887e-09	-5.8054e-09	-5.8026e-09	-5.07e-09	-6.1772e-09	-5.993e-09	-6.4727e-09	-6.9692e-09	-6.5321e-09	-5.2938e-09	-6.8195e-09	-6.6929e-09
	-5.4629e-09	-6.2552e-09	-6.7402e-09	-7.0023e-09	-6.841e-09	-6.7822e-09	-6.5481e-09	-6.9063e-09	-6.313e-09	-6.6305e-09	-6.4762e-09	-5.003e-09	-5.7769e-09	-6.2075e-09	-6.2383e-09	-5.4735e-09	-4.6557e-09	-6.599e-09	-6.3404e-09	-6.1807e-09	-5.9655e-09	-6.4077e-09	-6.2819e-09	-6.8125e-09	-6.6084e-09	-6.9084e-09	-6.7255e-09	-5.9156e-09	-6.7558e-09	-6.8026e-09	-6.1934e-09	-6.1643e-09	-5.8148e-09	-5.8657e-09	-5.8006e-09	-5.6265e-09	-5.6789e-09	-5.7591e-09	-5.7186e-09	-5.845e-09	-6.1245e-09	-6.3611e-09	-6.3951e-09	-6.6737e-09	-7.0783e-09	-4.434e-09	-4.8552e-09	-6.8948e-09	-6.7846e-09
	-5.297e-09	-5.7239e-09	-6.5759e-09	-6.752e-09	-6.5276e-09	-6.9485e-09	-7.2173e-09	-7.0476e-09	-6.7296e-09	-6.4981e-09	-6.2187e-09	-6.7438e-09	-6.6089e-09	-6.2991e-09	-6.5177e-09	-6.4212e-09	-6.5309e-09	-6.4343e-09	-5.8467e-09	-6.2891e-09	-5.5111e-09	-5.5748e-09	-6.6046e-09	-6.8577e-09	-6.4914e-09	-6.9294e-09	-6.5483e-09	-6.7713e-09	-6.9589e-09	-6.9915e-09	-6.186e-09	-6.0825e-09	-5.8791e-09	-5.8405e-09	-5.8978e-09	-5.7469e-09	-5.429e-09	-5.5906e-09	-5.7577e-09	-5.7851e-09	-5.9832e-09	-5.1462e-09	-5.0115e-09	-6.7261e-09	-7.2146e-09	-6.2304e-09	-7.1832e-09	-7.1543e-09	-7.0872e-09
	-5.5826e-09	-4.1698e-09	-6.1857e-09	-6.5105e-09	-5.9949e-09	-6.4005e-09	-6.9405e-09	-7.2252e-09	-7.1168e-09	-6.6585e-09	-5.5163e-09	-6.5886e-09	-6.7453e-09	-6.569e-09	-6.6315e-09	-6.575e-09	-6.2678e-09	-5.9295e-09	-5.0829e-09	-6.1006e-09	-6.2112e-09	-5.8108e-09	-5.9881e-09	-6.9831e-09	-6.8241e-09	-6.7206e-09	-6.3767e-09	-6.4044e-09	-5.8752e-09	-5.6848e-09	-6.3394e-09	-6.2129e-09	-6.196e-09	-6.0681e-09	-5.6104e-09	-5.0152e-09	-2.7393e-09	-4.7117e-09	-5.2689e-09	-5.7831e-09	-5.7724e-09	-5.5676e-09	-5.4936e-09	-6.6163e-09	-7.1063e-09	-6.3392e-09	-6.6951e-09	-6.7238e-09	-7.04e-09
	-5.7416e-09	-5.7594e-09	-6.2622e-09	-6.1838e-09	-6.6318e-09	-6.6421e-09	-7.0024e-09	-6.8167e-09	-6.5425e-09	-6.6031e-09	-6.1523e-09	-6.7289e-09	-6.0077e-09	-6.6751e-09	-6.4822e-09	-6.3985e-09	-6.1308e-09	-6.0796e-09	-5.5669e-09	-5.8331e-09	-5.7482e-09	-6.1689e-09	-6.6482e-09	-6.8071e-09	-6.9533e-09	-6.4914e-09	-6.4522e-09	-6.565e-09	-6.4725e-09	-4.8348e-09	-6.5195e-09	-6.7882e-09	-6.485e-09	-6.434e-09	-5.8286e-09	-5.004e-09	-5.6652e-09	-5.978e-09	-5.9318e-09	-5.9935e-09	-4.9142e-09	-5.6025e-09	-5.952e-09	-6.2456e-09	-6.7223e-09	-4.704e-09	-5.6929e-09	-6.0049e-09	-7.0312e-09
	-5.7493e-09	-6.3777e-09	-6.6919e-09	-6.439e-09	-6.671e-09	-5.8981e-09	-5.3951e-09	-4.8527e-09	-4.6205e-09	-5.5352e-09	-6.639e-09	-6.8902e-09	-6.0707e-09	-6.3941e-09	-5.9626e-09	-4.929e-09	-5.6882e-09	-5.9908e-09	-5.6835e-09	-5.6489e-09	-4.3628e-09	-6.1885e-09	-6.6529e-09	-6.7657e-09	-6.7956e-09	-5.203e-09	-5.2792e-09	-6.3177e-09	-6.5714e-09	-6.1666e-09	-6.5656e-09	-6.0365e-09	-5.8169e-09	-5.727e-09	-5.9024e-09	-5.3198e-09	-5.8739e-09	-6.0192e-09	-6.0287e-09	-5.974e-09	-6.1369e-09	-6.0197e-09	-5.9978e-09	-6.1069e-09	-6.297e-09	-5.9003e-09	-6.648e-09	-6.3312e-09	-6.9701e-09
	-4.7858e-09	-6.1781e-09	-6.3036e-09	-5.127e-09	-5.0006e-09	-6.6049e-09	-6.0689e-09	-6.1645e-09	-6.1087e-09	-6.5348e-09	-6.6484e-09	-6.3912e-09	-6.1741e-09	-6.5254e-09	-5.942e-09	-5.1793e-09	-4.5337e-09	-5.9337e-09	-5.8567e-09	-5.8997e-09	-5.7476e-09	-6.3122e-09	-6.6501e-09	-6.4746e-09	-6.7704e-09	-6.0989e-09	-5.7932e-09	-6.1995e-09	-6.3854e-09	-6.3174e-09	-6.047e-09	-5.3616e-09	-3.6824e-09	-5.3653e-09	-6.0754e-09	-6.5336e-09	-5.7299e-09	-5.9742e-09	-4.9471e-09	-5.316e-09	-6.074e-09	-5.5447e-09	-6.0669e-09	-6.298e-09	-6.4482e-09	-6.4768e-09	-6.9664e-09	-7.2628e-09	-7.5002e-09
	-5.9888e-09	-6.1335e-09	-6.0784e-09	-5.9978e-09	-5.7895e-09	-6.5706e-09	-6.8078e-09	-6.798e-09	-6.7196e-09	-6.1747e-09	-5.6505e-09	-5.5867e-09	-6.2242e-09	-6.2249e-09	-6.278e-09	-6.0955e-09	-5.721e-09	-5.5157e-09	-4.8217e-09	-4.7424e-09	-6.651e-09	-6.6729e-09	-6.844e-09	-6.779e-09	-6.9566e-09	-6.5287e-09	-6.0331e-09	-5.9316e-09	-6.3628e-09	-6.5307e-09	-6.6112e-09	-6.6688e-09	-5.7607e-09	-5.5802e-09	-5.6345e-09	-6.4149e-09	-6.3203e-09	-6.0729e-09	-5.7603e-09	-5.835e-09	-5.9463e-09	-6.1323e-09	-6.3055e-09	-6.3919e-09	-6.5632e-09	-6.4706e-09	-6.2623e-09	-7.062e-09	-7.77e-09
	-5.3206e-09	-5.9002e-09	-5.7538e-09	-5.8235e-09	-5.626e-09	-6.1544e-09	-6.4175e-09	-6.2872e-09	-6.3765e-09	-6.214e-09	-5.1075e-09	-5.2865e-09	-5.9812e-09	-5.4824e-09	-6.089e-09	-6.0898e-09	-5.8118e-09	-5.5013e-09	-5.6649e-09	-5.6599e-09	-6.4254e-09	-5.7246e-09	-5.5561e-09	-6.6969e-09	-6.3414e-09	-6.4208e-09	-6.1241e-09	-6.2101e-09	-6.8981e-09	-6.5998e-09	-6.5149e-09	-6.4552e-09	-6.0938e-09	-6.1929e-09	-6.1847e-09	-6.3039e-09	-6.0322e-09	-5.8978e-09	-6.2308e-09	-5.2502e-09	-5.3526e-09	-6.0942e-09	-6.3033e-09	-6.5241e-09	-6.4976e-09	-6.0839e-09	-5.1229e-09	-6.1902e-09	-7.32e-09
	-5.3164e-09	-5.3632e-09	-5.6187e-09	-5.5437e-09	-6.055e-09	-5.8594e-09	-5.8988e-09	-5.5982e-09	-5.8486e-09	-5.963e-09	-4.6653e-09	-4.924e-09	-5.4594e-09	-3.4318e-09	-4.3645e-09	-5.96e-09	-5.1776e-09	-4.4673e-09	-5.8927e-09	-5.1928e-09	-5.4052e-09	-6.5033e-09	-6.364e-09	-6.0616e-09	-6.2698e-09	-6.4682e-09	-7.3107e-09	-7.2196e-09	-6.0893e-09	-6.3286e-09	-6.259e-09	-6.4976e-09	-6.3007e-09	-6.406e-09	-6.4461e-09	-6.4103e-09	-6.4966e-09	-6.4868e-09	-6.3362e-09	-5.846e-09	-4.0775e-09	-5.5444e-09	-6.2996e-09	-6.6246e-09	-6.6944e-09	-6.8884e-09	-6.8968e-09	-7.4179e-09	-8.0735e-09
	-5.7345e-09	-5.5591e-09	-5.5304e-09	-4.6872e-09	-4.7e-09	-5.7096e-09	-5.3319e-09	-5.4514e-09	-5.3599e-09	-5.7911e-09	-4.8694e-09	-4.5007e-09	-5.2361e-09	-5.3198e-09	-4.8298e-09	-5.7314e-09	-5.3924e-09	-4.9485e-09	-5.4342e-09	-5.9537e-09	-6.0323e-09	-6.8602e-09	-6.8436e-09	-6.4435e-09	-7.0572e-09	-6.3484e-09	-6.8858e-09	-6.8975e-09	-5.8053e-09	-5.4407e-09	-6.5614e-09	-5.9813e-09	-6.4813e-09	-6.5234e-09	-6.9098e-09	-6.5129e-09	-6.5975e-09	-6.5504e-09	-5.9621e-09	-6.2604e-09	-6.1274e-09	-5.3775e-09	-5.5595e-09	-6.7575e-09	-7.0011e-09	-7.0551e-09	-7.4732e-09	-7.7543e-09	-6.2731e-09
	-5.397e-09	-5.5671e-09	-5.6839e-09	-5.7407e-09	-4.8705e-09	-5.4392e-09	-3.0996e-09	-4.9768e-09	-5.6672e-09	-5.8045e-09	-5.1169e-09	-5.2315e-09	-5.7285e-09	-5.4235e-09	-5.4086e-09	-4.9233e-09	-5.2455e-09	-5.2641e-09	-5.6818e-09	-6.1993e-09	-6.3718e-09	-6.6888e-09	-5.6531e-09	-4.9555e-09	-6.6114e-09	-6.6821e-09	-6.798e-09	-6.9303e-09	-6.9268e-09	-6.9511e-09	-7.0055e-09	-6.037e-09	-6.517e-09	-6.4834e-09	-6.2337e-09	-4.7459e-09	-5.8271e-09	-6.4475e-09	-6.179e-09	-6.1995e-09	-6.2641e-09	-5.9405e-09	-6.2755e-09	-6.5385e-09	-6.6831e-09	-6.8456e-09	-6.6885e-09	-7.5889e-09	-7.1989e-09
	-4.694e-09	-5.6713e-09	-5.6223e-09	-5.685e-09	-4.417e-09	-4.9804e-09	-3.9942e-09	-5.0767e-09	-5.4436e-09	-4.836e-09	-5.5449e-09	-5.6322e-09	-5.8452e-09	-5.2605e-09	-5.0238e-09	-4.7252e-09	-5.1818e-09	-5.2047e-09	-5.6663e-09	-6.0015e-09	-6.3162e-09	-6.5777e-09	-5.8951e-09	-5.9112e-09	-5.7841e-09	-6.8977e-09	-6.975e-09	-6.6226e-09	-6.9756e-09	-7.1548e-09	-7.1144e-09	-6.8379e-09	-6.2592e-09	-6.0815e-09	-6.0333e-09	-3.6044e-09	-4.5139e-09	-5.4054e-09	-5.3885e-09	-5.9903e-09	-6.153e-09	-6.4934e-09	-6.6183e-09	-6.268e-09	-3.6268e-09	-6.6076e-09	-6.9302e-09	-7.5618e-09	-7.8192e-09
	-5.4953e-09	-5.8831e-09	-5.4589e-09	-5.7643e-09	-5.7571e-09	-5.6866e-09	-5.1507e-09	-5.7726e-09	-4.763e-09	-4.714e-09	-5.7178e-09	-5.7334e-09	-5.8043e-09	-5.7748e-09	-5.4277e-09	-4.8446e-09	-5.3669e-09	-5.4885e-09	-5.5959e-09	-5.6869e-09	-6.0391e-09	-6.3037e-09	-6.5188e-09	-6.6662e-09	-4.7659e-09	-6.0843e-09	-6.9789e-09	-6.4624e-09	-6.5952e-09	-6.7349e-09	-6.4916e-09	-6.4026e-09	-6.7458e-09	-6.7923e-09	-6.5776e-09	-5.9472e-09	-6.0754e-09	-5.8238e-09	-6.0745e-09	-6.1302e-09	-6.0325e-09	-6.3336e-09	-6.829e-09	-6.8569e-09	-6.3934e-09	-6.4132e-09	-6.5279e-09	-6.7308e-09	-6.0196e-09
	-6.0127e-09	-5.7716e-09	-5.1385e-09	-5.3306e-09	-5.8794e-09	-5.8783e-09	-5.9204e-09	-5.8493e-09	-5.5931e-09	-5.7482e-09	-5.7728e-09	-5.707e-09	-5.723e-09	-5.8112e-09	-5.5949e-09	-5.3454e-09	-5.6367e-09	-5.7364e-09	-5.6288e-09	-4.9444e-09	-5.6806e-09	-5.7488e-09	-6.3069e-09	-6.6969e-09	-6.692e-09	-6.5598e-09	-6.8345e-09	-6.443e-09	-7.1371e-09	-6.9994e-09	-6.7824e-09	-6.6385e-09	-6.7353e-09	-5.5992e-09	-6.7639e-09	-7.0234e-09	-6.892e-09	-5.818e-09	-6.2656e-09	-6.4144e-09	-6.4567e-09	-6.3012e-09	-6.245e-09	-6.9439e-09	-6.9518e-09	-6.2935e-09	-6.7351e-09	-6.3434e-09	-5.3076e-09
	-5.9664e-09	-5.5416e-09	-5.0234e-09	-4.2654e-09	-3.9362e-09	-5.8961e-09	-5.4311e-09	-4.9807e-09	-5.8815e-09	-5.8808e-09	-5.8569e-09	-5.0765e-09	-4.5449e-09	-5.8389e-09	-5.8004e-09	-5.6092e-09	-5.3065e-09	-5.5265e-09	-5.8482e-09	-5.7388e-09	-6.2539e-09	-6.3462e-09	-5.9701e-09	-6.2624e-09	-6.1108e-09	-6.6627e-09	-6.7732e-09	-6.4115e-09	-6.7901e-09	-6.4223e-09	-6.9178e-09	-6.7134e-09	-6.6027e-09	-4.942e-09	-6.9078e-09	-6.9005e-09	-6.8586e-09	-6.4573e-09	-6.1056e-09	-6.0333e-09	-6.5615e-09	-6.2635e-09	-6.0619e-09	-6.0734e-09	-6.865e-09	-6.7907e-09	-6.9164e-09	-7.2243e-09	-7.2071e-09
	-5.2656e-09	-6.0819e-09	-6.0431e-09	-5.8325e-09	-4.5437e-09	-5.7187e-09	-5.5848e-09	-4.7985e-09	-5.5203e-09	-5.757e-09	-5.6881e-09	-5.5701e-09	-4.0358e-09	-5.0042e-09	-5.1444e-09	-4.9178e-09	-5.546e-09	-5.4702e-09	-6.0647e-09	-6.1944e-09	-6.4015e-09	-6.3167e-09	-6.2324e-09	-6.5978e-09	-6.5934e-09	-6.6427e-09	-6.6426e-09	-6.5277e-09	-7.034e-09	-6.3623e-09	-5.8043e-09	-6.6904e-09	-7.013e-09	-6.261e-09	-6.4365e-09	-6.4176e-09	-6.6906e-09	-6.6628e-09	-6.4777e-09	-6.0973e-09	-6.5257e-09	-6.0047e-09	-5.8299e-09	-6.6423e-09	-6.6903e-09	-6.9608e-09	-7.2531e-09	-6.9454e-09	-7.1656e-09
	-5.431e-09	-6.0367e-09	-6.0632e-09	-5.9372e-09	-6.0235e-09	-5.9939e-09	-5.82e-09	-5.6701e-09	-5.9932e-09	-5.5026e-09	-5.3348e-09	-5.6894e-09	-5.8646e-09	-5.5724e-09	-5.3557e-09	-5.0303e-09	-5.82e-09	-5.77e-09	-5.8275e-09	-6.1639e-09	-6.3332e-09	-6.3854e-09	-6.4543e-09	-6.4863e-09	-6.7454e-09	-6.3508e-09	-6.5689e-09	-6.5579e-09	-5.8745e-09	-6.0504e-09	-5.89e-09	-7.1581e-09	-6.9404e-09	-6.5668e-09	-6.509e-09	-6.3615e-09	-6.8014e-09	-6.7062e-09	-6.5171e-09	-6.6593e-09	-6.5531e-09	-5.7496e-09	-4.6141e-09	-6.4265e-09	-6.8111e-09	-6.9449e-09	-7.1577e-09	-7.289e-09	-7.258e-09
	-5.1808e-09	-5.6944e-09	-5.7844e-09	-5.4253e-09	-5.3606e-09	-4.9882e-09	-5.0066e-09	-6.0437e-09	-5.9045e-09	-5.5116e-09	-5.9139e-09	-6.0043e-09	-5.9761e-09	-5.0164e-09	-5.758e-09	-6.1708e-09	-6.0109e-09	-5.3134e-09	-4.1877e-09	-5.3696e-09	-6.2762e-09	-6.246e-09	-6.0751e-09	-6.5173e-09	-6.7953e-09	-6.281e-09	-5.8812e-09	-6.2658e-09	-6.3829e-09	-6.8693e-09	-6.7164e-09	-6.8304e-09	-7.2185e-09	-6.7562e-09	-6.6747e-09	-6.5688e-09	-6.6116e-09	-6.1666e-09	-6.0909e-09	-6.6986e-09	-6.5178e-09	-6.7245e-09	-6.5905e-09	-6.4054e-09	-6.7664e-09	-6.9929e-09	-6.1939e-09	-4.8259e-09	-7.4208e-09
	-5.7591e-09	-5.7175e-09	-5.615e-09	-5.4153e-09	-5.3958e-09	-5.3878e-09	-5.2413e-09	-5.6344e-09	-5.7133e-09	-5.716e-09	-6.1885e-09	-6.0987e-09	-4.6648e-09	-5.0198e-09	-5.8312e-09	-5.8004e-09	-5.9869e-09	-5.0692e-09	-4.2334e-09	-4.926e-09	-6.1044e-09	-6.4625e-09	-5.9543e-09	-6.2881e-09	-6.7516e-09	-6.7397e-09	-5.7783e-09	-6.0158e-09	-6.5199e-09	-6.9163e-09	-6.9246e-09	-7.0506e-09	-7.3512e-09	-6.2314e-09	-6.2952e-09	-6.2335e-09	-6.5783e-09	-6.6734e-09	-6.6985e-09	-6.7613e-09	-6.6647e-09	-6.5623e-09	-4.9432e-09	-6.7435e-09	-6.719e-09	-6.6849e-09	-7.2626e-09	-5.872e-09	-6.3463e-09
	-5.4849e-09	-5.8987e-09	-5.8942e-09	-5.9528e-09	-5.9166e-09	-6.0346e-09	-6.0136e-09	-5.9026e-09	-5.3263e-09	-5.7976e-09	-6.2456e-09	-6.4447e-09	-4.6389e-09	-5.0889e-09	-5.9837e-09	-5.4686e-09	-5.1601e-09	-5.6985e-09	-5.3897e-09	-5.7189e-09	-6.1464e-09	-6.4738e-09	-6.6552e-09	-6.3785e-09	-5.9831e-09	-6.0779e-09	-5.0759e-09	-5.7879e-09	-5.4513e-09	-6.0403e-09	-6.4621e-09	-6.8642e-09	-6.8086e-09	-6.7745e-09	-6.6207e-09	-6.6422e-09	-6.421e-09	-6.8084e-09	-6.3625e-09	-6.2495e-09	-5.54e-09	-5.9574e-09	-4.982e-09	-6.047e-09	-6.8476e-09	-6.7609e-09	-6.8124e-09	-6.9749e-09	-6.7605e-09
	-5.9436e-09	-6.0482e-09	-5.9406e-09	-6.1195e-09	-6.0405e-09	-6.0205e-09	-5.8424e-09	-5.9992e-09	-5.9194e-09	-5.387e-09	-5.7248e-09	-5.7889e-09	-5.9663e-09	-5.748e-09	-6.1878e-09	-6.2507e-09	-6.2405e-09	-6.1341e-09	-6.0991e-09	-6.0628e-09	-5.7718e-09	-5.7002e-09	-6.434e-09	-6.39e-09	-5.7967e-09	-4.8209e-09	-6.2615e-09	-6.4424e-09	-6.5047e-09	-6.3514e-09	-6.3957e-09	-6.7216e-09	-6.6876e-09	-6.6892e-09	-6.6349e-09	-5.6084e-09	-4.6613e-09	-6.2955e-09	-6.2822e-09	-5.6291e-09	-5.245e-09	-5.6302e-09	-6.533e-09	-6.2324e-09	-6.9046e-09	-6.7997e-09	-6.8952e-09	-6.8009e-09	-6.4056e-09
	-6.1163e-09	-5.952e-09	-5.5858e-09	-6.0431e-09	-5.0773e-09	-4.9569e-09	-4.8128e-09	-5.6631e-09	-6.2232e-09	-6.1638e-09	-4.955e-09	-4.9767e-09	-5.7591e-09	-5.9648e-09	-6.3552e-09	-6.2528e-09	-4.8388e-09	-4.0953e-09	-6.0761e-09	-6.0886e-09	-5.1589e-09	-5.5043e-09	-6.2782e-09	-6.3622e-09	-6.2548e-09	-6.1539e-09	-6.2654e-09	-6.1106e-09	-6.2452e-09	-6.3403e-09	-6.5402e-09	-6.5055e-09	-6.4812e-09	-6.6564e-09	-6.6459e-09	-6.1653e-09	-6.0988e-09	-6.7023e-09	-6.6545e-09	-6.57e-09	-5.7486e-09	-5.2897e-09	-6.6838e-09	-5.9029e-09	-6.1289e-09	-6.0977e-09	-6.8775e-09	-6.9002e-09	-6.5782e-09
	-5.8133e-09	-4.9953e-09	-4.6869e-09	-5.9796e-09	-4.995e-09	-4.6748e-09	-5.3457e-09	-5.8333e-09	-5.9779e-09	-5.6751e-09	-6.1214e-09	-5.3343e-09	-5.7405e-09	-5.8866e-09	-6.0823e-09	-5.8032e-09	-6.2864e-09	-5.5654e-09	-6.0124e-09	-6.3988e-09	-5.9671e-09	-6.4072e-09	-5.6778e-09	-6.3048e-09	-6.7258e-09	-6.6324e-09	-6.4326e-09	-6.397e-09	-6.2385e-09	-6.2481e-09	-6.5701e-09	-6.2857e-09	-6.4795e-09	-6.4023e-09	-5.9903e-09	-6.4577e-09	-6.6919e-09	-6.709e-09	-6.5743e-09	-6.7422e-09	-6.748e-09	-6.1503e-09	-6.2425e-09	-6.2713e-09	-6.1327e-09	-6.7904e-09	-6.937e-09	-6.9633e-09	-6.7126e-09
	-6.0074e-09	-5.5522e-09	-5.9402e-09	-5.9624e-09	-5.8895e-09	-5.7601e-09	-5.9674e-09	-5.8216e-09	-6.0691e-09	-5.6932e-09	-6.1765e-09	-6.4858e-09	-5.8466e-09	-6.068e-09	-5.6103e-09	-4.899e-09	-6.2288e-09	-6.4202e-09	-6.3568e-09	-5.9966e-09	-5.6428e-09	-6.0714e-09	-6.1211e-09	-6.4961e-09	-6.3749e-09	-6.5111e-09	-6.5105e-09	-6.5197e-09	-6.0068e-09	-6.4072e-09	-6.0424e-09	-6.1159e-09	-6.1142e-09	-6.6387e-09	-6.5679e-09	-6.4944e-09	-6.5721e-09	-6.4246e-09	-6.9308e-09	-5.6568e-09	-5.147e-09	-6.7169e-09	-5.8482e-09	-2.8474e-09	-6.1266e-09	-7.1381e-09	-6.8017e-09	-6.464e-09	-6.9502e-09
	-5.8151e-09	-5.9175e-09	-6.0787e-09	-6.144e-09	-6.1038e-09	-6.0229e-09	-5.9492e-09	-5.6719e-09	-6.2426e-09	-5.9007e-09	-6.1412e-09	-5.9847e-09	-5.8946e-09	-5.9212e-09	-3.832e-09	-3.8722e-09	-5.0672e-09	-6.4439e-09	-6.4839e-09	-6.1996e-09	-5.9371e-09	-6.1497e-09	-6.1175e-09	-6.5181e-09	-6.187e-09	-6.435e-09	-6.4001e-09	-6.454e-09	-4.3628e-09	-5.4731e-09	-6.222e-09	-6.3997e-09	-6.3961e-09	-4.8309e-09	-6.1533e-09	-6.5492e-09	-6.5529e-09	-6.0508e-09	-6.1476e-09	-6.8948e-09	-6.0488e-09	-6.1322e-09	-6.2581e-09	-5.5302e-09	-5.9078e-09	-6.126e-09	-6.5209e-09	-5.976e-09	-6.8191e-09
	-5.6869e-09	-5.7823e-09	-6.2371e-09	-6.3682e-09	-5.6677e-09	-6.0836e-09	-6.0388e-09	-4.9249e-09	-6.2916e-09	-4.2265e-09	-5.3725e-09	-5.5565e-09	-6.2177e-09	-5.6787e-09	-5.5243e-09	-5.8783e-09	-6.2487e-09	-6.5873e-09	-6.6372e-09	-6.2713e-09	-4.9602e-09	-5.273e-09	-4.8063e-09	-6.3011e-09	-5.4341e-09	-3.9886e-09	-6.246e-09	-6.0441e-09	-6.3237e-09	-5.2231e-09	-5.147e-09	-6.1913e-09	-6.3861e-09	-5.9278e-09	-6.4563e-09	-6.4605e-09	-6.4952e-09	-6.7103e-09	-6.4559e-09	-5.6305e-09	-6.5988e-09	-6.0671e-09	-4.5341e-09	-6.5283e-09	-5.9991e-09	-4.8306e-09	-5.9175e-09	-4.9671e-09	-6.269e-09
	-5.565e-09	-6.0249e-09	-6.1614e-09	-6.1178e-09	-5.924e-09	-5.9283e-09	-6.2143e-09	-6.09e-09	-5.7773e-09	-5.2589e-09	-6.3064e-09	-5.9727e-09	-6.2582e-09	-6.4878e-09	-6.4455e-09	-6.0996e-09	-5.9854e-09	-6.6112e-09	-6.6199e-09	-6.593e-09	-5.7378e-09	-4.3338e-09	-4.9412e-09	-6.5013e-09	-6.3895e-09	-5.9979e-09	-6.245e-09	-5.6374e-09	-6.4154e-09	-6.5406e-09	-5.4252e-09	-5.667e-09	-6.4012e-09	-6.4346e-09	-5.4778e-09	-6.2102e-09	-6.5084e-09	-6.741e-09	-6.2922e-09	-6.2711e-09	-6.5558e-09	-6.6733e-09	-6.5688e-09	-6.4248e-09	-6.6941e-09	-6.7309e-09	-6.8957e-09	-5.6651e-09	-5.4696e-09
	-6.203e-09	-5.78e-09	-5.7345e-09	-5.8537e-09	-5.3715e-09	-2.9743e-09	-5.1139e-09	-5.4338e-09	-5.7378e-09	-6.2222e-09	-6.157e-09	-5.8224e-09	-6.0223e-09	-5.4371e-09	-5.8145e-09	-5.8212e-09	-4.7071e-09	-6.4235e-09	-6.5158e-09	-6.5344e-09	-6.4933e-09	-6.4085e-09	-6.2915e-09	-6.3667e-09	-6.5472e-09	-6.1842e-09	-5.6267e-09	-5.7146e-09	-5.3367e-09	-6.2449e-09	-6.2354e-09	-6.0443e-09	-6.4225e-09	-6.482e-09	-6.0054e-09	-5.8481e-09	-6.4443e-09	-5.9538e-09	-5.2137e-09	-5.819e-09	-6.381e-09	-6.7385e-09	-6.7713e-09	-6.6014e-09	-6.6683e-09	-6.9633e-09	-6.8548e-09	-6.8061e-09	-6.8189e-09
	-5.1487e-09	-5.7383e-09	-5.9457e-09	-5.8761e-09	-4.4865e-09	-4.444e-09	-5.8035e-09	-5.8872e-09	-6.0629e-09	-5.5706e-09	-5.3915e-09	-4.0978e-09	-6.1011e-09	-5.7078e-09	-5.1401e-09	-6.2429e-09	-6.2207e-09	-6.6844e-09	-6.7435e-09	-6.0269e-09	-5.941e-09	-6.5508e-09	-6.7422e-09	-6.2653e-09	-5.9394e-09	-6.3757e-09	-5.9999e-09	-5.7409e-09	-4.3124e-09	-5.1286e-09	-6.0984e-09	-6.1274e-09	-6.1707e-09	-6.2935e-09	-6.2215e-09	-6.2936e-09	-6.2928e-09	-6.042e-09	-5.8488e-09	-6.2141e-09	-6.4162e-09	-6.5102e-09	-6.5637e-09	-6.3863e-09	-5.4508e-09	-6.1924e-09	-6.821e-09	-6.7837e-09	-6.7687e-09
	-6.0028e-09	-6.4889e-09	-5.6738e-09	-5.4447e-09	-5.9406e-09	-6.0536e-09	-6.1187e-09	-6.0711e-09	-5.8662e-09	-5.5297e-09	-6.1318e-09	-6.1186e-09	-6.1529e-09	-6.438e-09	-6.401e-09	-5.1971e-09	-6.2589e-09	-6.7164e-09	-6.8269e-09	-6.1813e-09	-2.7768e-09	-5.7287e-09	-6.5743e-09	-6.6625e-09	-6.2069e-09	-6.1679e-09	-6.312e-09	-6.2729e-09	-6.2452e-09	-4.3128e-09	-4.7193e-09	-5.9815e-09	-5.7661e-09	-6.0644e-09	-5.3529e-09	-5.1756e-09	-6.0023e-09	-6.1566e-09	-5.9683e-09	-6.2865e-09	-6.3883e-09	-6.4836e-09	-6.3491e-09	-6.6321e-09	-6.2239e-09	-5.5091e-09	-6.4839e-09	-5.7046e-09	-6.4432e-09
	-6.3447e-09	-5.9345e-09	-5.5708e-09	-5.5701e-09	-5.4305e-09	-5.8883e-09	-5.6895e-09	-6.0814e-09	-5.9223e-09	-5.8179e-09	-5.6807e-09	-5.6566e-09	-5.5864e-09	-6.359e-09	-6.3817e-09	-6.5236e-09	-5.8008e-09	-4.2483e-09	-6.6882e-09	-6.6454e-09	-6.2115e-09	-6.621e-09	-6.5427e-09	-6.0441e-09	-6.3535e-09	-6.4288e-09	-6.201e-09	-6.2981e-09	-5.9797e-09	-6.0964e-09	-5.5823e-09	-5.8621e-09	-5.6955e-09	-5.4703e-09	-6.0527e-09	-4.564e-09	-5.5207e-09	-6.229e-09	-6.0442e-09	-6.2161e-09	-6.4156e-09	-6.3036e-09	-6.2726e-09	-6.569e-09	-6.0737e-09	-5.8939e-09	-6.5768e-09	-6.3989e-09	-6.6421e-09
	-6.4436e-09	-6.2969e-09	-6.7132e-09	-6.4774e-09	-6.1948e-09	-6.1327e-09	-5.8138e-09	-6.0962e-09	-5.8635e-09	-5.9164e-09	-5.838e-09	-5.4671e-09	-5.8717e-09	-6.2244e-09	-6.3455e-09	-6.5856e-09	-6.593e-09	-6.003e-09	-6.4736e-09	-6.3601e-09	-6.6137e-09	-6.733e-09	-6.4067e-09	-6.2436e-09	-5.46e-09	-5.0846e-09	-6.3651e-09	-6.183e-09	-5.9057e-09	-5.9174e-09	-5.0808e-09	-5.4108e-09	-5.7905e-09	-4.9898e-09	-5.8398e-09	-6.0219e-09	-5.9824e-09	-6.138e-09	-6.1318e-09	-6.199e-09	-6.0832e-09	-6.2574e-09	-6.4006e-09	-6.5782e-09	-6.2168e-09	-6.5619e-09	-6.7032e-09	-6.6298e-09	-6.1075e-09
	-6.7755e-09	-6.7899e-09	-6.5698e-09	-4.9643e-09	-5.1966e-09	-6.0065e-09	-6.3279e-09	-6.044e-09	-5.9388e-09	-6.0697e-09	-5.9755e-09	-4.9418e-09	-5.6393e-09	-6.212e-09	-6.3119e-09	-6.4846e-09	-6.6914e-09	-6.5684e-09	-6.4342e-09	-6.5467e-09	-6.4941e-09	-6.3749e-09	-5.9847e-09	-6.4064e-09	-5.6873e-09	-4.8289e-09	-6.3072e-09	-6.3466e-09	-6.1792e-09	-6.0354e-09	-5.9484e-09	-5.7235e-09	-5.6853e-09	-5.7371e-09	-5.5049e-09	-5.0688e-09	-6.087e-09	-5.9651e-09	-5.9905e-09	-6.0103e-09	-6.0251e-09	-6.2877e-09	-6.0353e-09	-6.1633e-09	-5.766e-09	-6.6418e-09	-5.5781e-09	-6.498e-09	-6.3921e-09
	-4.936e-09	-6.2739e-09	-6.3788e-09	-6.0274e-09	-6.1209e-09	-5.8424e-09	-6.4596e-09	-6.0849e-09	-6.0269e-09	-5.3644e-09	-5.7089e-09	-5.6583e-09	-5.8522e-09	-6.2071e-09	-5.0886e-09	-6.1066e-09	-6.7106e-09	-6.7367e-09	-6.5784e-09	-6.5184e-09	-6.4817e-09	-6.4274e-09	-6.2545e-09	-5.457e-09	-5.2498e-09	-4.5954e-09	-6.1561e-09	-6.1032e-09	-6.4069e-09	-6.1808e-09	-5.827e-09	-5.7028e-09	-5.5986e-09	-5.4696e-09	-5.6818e-09	-5.6351e-09	-5.7449e-09	-5.3326e-09	-4.4967e-09	-5.1651e-09	-5.921e-09	-6.085e-09	-6.0877e-09	-6.4357e-09	-6.6529e-09	-6.6332e-09	-6.3952e-09	-6.5629e-09	-6.4051e-09
	-5.9702e-09	-6.2515e-09	-6.5462e-09	-6.4227e-09	-6.5791e-09	-5.2385e-09	-3.7843e-09	-5.8988e-09	-5.3696e-09	-5.9308e-09	-5.7719e-09	-5.7746e-09	-4.1279e-09	-5.721e-09	-5.7083e-09	-6.2666e-09	-6.2212e-09	-6.7682e-09	-6.6671e-09	-6.4815e-09	-5.8688e-09	-5.9902e-09	-5.8519e-09	-4.8782e-09	-5.7618e-09	-6.1086e-09	-6.2206e-09	-5.9525e-09	-5.9193e-09	-6.0881e-09	-5.6303e-09	-4.9106e-09	-5.1654e-09	-5.4655e-09	-5.6329e-09	-5.82e-09	-5.3068e-09	-5.5873e-09	-4.9598e-09	-4.2497e-09	-5.8407e-09	-6.2804e-09	-6.4845e-09	-6.1829e-09	-5.5473e-09	-6.3491e-09	-6.5389e-09	-6.5363e-09	-5.6748e-09
	-6.2925e-09	-6.1771e-09	-6.279e-09	-5.9805e-09	-5.7961e-09	-6.3883e-09	-5.7029e-09	-5.7161e-09	-4.8206e-09	-5.8389e-09	-4.9905e-09	-5.5551e-09	-5.3584e-09	-6.3274e-09	-6.2115e-09	-6.3324e-09	-6.1208e-09	-6.7494e-09	-6.6199e-09	-5.9071e-09	-6.0749e-09	-5.4941e-09	-6.2143e-09	-6.1721e-09	-6.1633e-09	-6.2649e-09	-6.3326e-09	-5.8134e-09	-4.6376e-09	-5.7038e-09	-5.6814e-09	-5.5124e-09	-5.4683e-09	-5.0445e-09	-5.561e-09	-5.9122e-09	-4.8766e-09	-5.3897e-09	-5.6957e-09	-5.3847e-09	-6.2274e-09	-6.4014e-09	-6.0926e-09	-6.4598e-09	-5.5545e-09	-6.4423e-09	-5.7885e-09	-5.8217e-09	-6.3527e-09
	-6.0661e-09	-5.8918e-09	-5.6918e-09	-5.8403e-09	-6.2531e-09	-6.7079e-09	-5.6095e-09	-4.1466e-09	-5.5974e-09	-5.3674e-09	-5.5454e-09	-5.8923e-09	-5.9366e-09	-5.8467e-09	-6.4772e-09	-6.5584e-09	-5.7746e-09	-6.1743e-09	-5.9841e-09	-4.8266e-09	-6.0713e-09	-6.0515e-09	-6.2415e-09	-5.9733e-09	-5.7716e-09	-6.1561e-09	-6.3868e-09	-6.6635e-09	-5.5046e-09	-6.2506e-09	-5.8336e-09	-6.0862e-09	-5.8052e-09	-4.6759e-09	-5.9205e-09	-5.9727e-09	-6.0506e-09	-6.0335e-09	-5.1817e-09	-5.3045e-09	-6.1843e-09	-6.3481e-09	-6.115e-09	-6.4395e-09	-6.0942e-09	-6.169e-09	-6.3346e-09	-5.776e-09	-5.3441e-09
	-5.8312e-09	-5.8092e-09	-5.6024e-09	-6.1224e-09	-6.2878e-09	-6.3483e-09	-6.4393e-09	-4.7028e-09	-5.196e-09	-3.9464e-09	-3.8471e-09	-5.7677e-09	-5.8292e-09	-6.0186e-09	-6.2556e-09	-6.5439e-09	-6.3625e-09	-6.1908e-09	-6.5661e-09	-6.4362e-09	-6.4293e-09	-6.4228e-09	-6.4055e-09	-6.1461e-09	-6.1996e-09	-6.2313e-09	-6.2295e-09	-6.3978e-09	-6.0764e-09	-6.1582e-09	-5.9731e-09	-5.917e-09	-5.4082e-09	-2.2382e-09	-4.8104e-09	-6.2126e-09	-6.301e-09	-6.2626e-09	-5.831e-09	-4.6599e-09	-5.2191e-09	-6.1137e-09	-6.6326e-09	-6.2307e-09	-5.56e-09	-5.4339e-09	-6.4862e-09	-6.3109e-09	-6.0128e-09
	-5.781e-09	-5.4168e-09	-5.9242e-09	-6.459e-09	-6.4078e-09	-6.0061e-09	-5.5767e-09	-5.1783e-09	-5.4176e-09	-4.4501e-09	-4.7013e-09	-5.6954e-09	-5.4873e-09	-6.1737e-09	-6.0793e-09	-6.3596e-09	-5.9186e-09	-6.85e-09	-6.4019e-09	-5.711e-09	-6.3672e-09	-6.0775e-09	-5.4797e-09	-6.4757e-09	-6.2009e-09	-5.8766e-09	-5.809e-09	-6.4806e-09	-6.3251e-09	-6.3901e-09	-5.8722e-09	-5.9488e-09	-5.9221e-09	-5.2222e-09	-3.9177e-09	-5.626e-09	-6.254e-09	-6.1032e-09	-6.0451e-09	-5.8204e-09	-5.3272e-09	-5.5961e-09	-6.3029e-09	-6.0305e-09	-5.9954e-09	-5.1552e-09	-5.746e-09	-4.7018e-09	-5.4271e-09
	-6.1447e-09	-5.9444e-09	-6.1493e-09	-6.5495e-09	-6.3974e-09	-5.4928e-09	-5.0735e-09	-5.8435e-09	-5.2392e-09	-5.3185e-09	-4.908e-09	-5.7478e-09	-5.9065e-09	-6.1795e-09	-6.4178e-09	-6.7761e-09	-4.446e-09	-6.2422e-09	-6.5823e-09	-5.7094e-09	-6.2064e-09	-5.0811e-09	-5.9088e-09	-5.7087e-09	-5.886e-09	-6.1561e-09	-6.3313e-09	-6.7822e-09	-6.5958e-09	-5.8412e-09	-4.4486e-09	-4.6049e-09	-6.01e-09	-5.9772e-09	-6.1036e-09	-6.2379e-09	-5.68e-09	-5.8081e-09	-6.11e-09	-6.1038e-09	-5.7726e-09	-5.5625e-09	-6.1607e-09	-6.0955e-09	-6.2866e-09	-6.5065e-09	-5.0253e-09	1.8896e-11	-3.8853e-09
	-5.9987e-09	-5.7612e-09	-4.2726e-09	-4.7405e-09	-5.0013e-09	-5.5718e-09	-5.3831e-09	-5.4022e-09	-4.8911e-09	-5.2959e-09	-5.1879e-09	-5.3456e-09	-5.7184e-09	-5.9995e-09	-6.406e-09	-5.6196e-09	-6.487e-09	-6.6283e-09	-6.3907e-09	-5.8973e-09	-5.7341e-09	-6.4216e-09	-6.5544e-09	-5.5567e-09	-6.7129e-09	-6.361e-09	-5.1011e-09	-6.455e-09	-6.4972e-09	-6.1192e-09	-5.9364e-09	-5.8919e-09	-6.2984e-09	-5.1775e-09	-5.7419e-09	-6.1464e-09	-4.9521e-09	-4.427e-09	-5.9338e-09	-5.9059e-09	-5.6322e-09	-5.3965e-09	-5.4197e-09	-5.0216e-09	-5.679e-09	-6.3486e-09	-6.4649e-09	-4.0731e-09	-4.2472e-09
	-6.4361e-09	-6.1938e-09	-5.6386e-09	-5.4055e-09	-6.0711e-09	-5.8385e-09	-5.7021e-09	-5.8163e-09	-5.674e-09	-5.141e-09	-4.783e-09	-5.0621e-09	-5.7784e-09	-5.985e-09	-6.4032e-09	-5.8635e-09	-6.0991e-09	-6.8656e-09	-5.8624e-09	-4.4152e-09	-5.4739e-09	-6.9464e-09	-7.182e-09	-6.7312e-09	-6.1932e-09	-6.4023e-09	-4.3857e-09	-6.0745e-09	-6.0754e-09	-5.7912e-09	-5.7839e-09	-6.0563e-09	-6.0815e-09	-5.8803e-09	-6.1918e-09	-6.2597e-09	-5.7889e-09	-5.6364e-09	-6.1297e-09	-5.7328e-09	-4.3512e-09	-5.8228e-09	-4.5772e-09	-5.6575e-09	-6.03e-09	-5.232e-09	-6.2611e-09	-6.4806e-09	-5.7389e-09
	-6.539e-09	-6.7253e-09	-6.5553e-09	-6.2404e-09	-6.1211e-09	-5.8532e-09	-5.3586e-09	-5.583e-09	-4.7312e-09	-5.1382e-09	-4.8105e-09	-5.0034e-09	-5.7002e-09	-5.1817e-09	-6.3866e-09	-6.4647e-09	-6.8112e-09	-6.6213e-09	-6.1251e-09	-6.436e-09	-6.3594e-09	-6.4309e-09	-6.6671e-09	-6.6824e-09	-5.7491e-09	-6.1725e-09	-6.6646e-09	-6.8416e-09	-6.4685e-09	-6.0092e-09	-5.5473e-09	-6.0091e-09	-5.9903e-09	-5.5963e-09	-5.7291e-09	-6.2989e-09	-6.2591e-09	-6.1354e-09	-5.0927e-09	-6.0178e-09	-4.5075e-09	-3.9726e-09	-9.5088e-10	-4.858e-09	-5.9739e-09	-4.9617e-09	-6.1558e-09	-6.5295e-09	-6.7077e-09
	-7.1434e-09	-7.4665e-09	-6.8165e-09	-6.3011e-09	-5.8368e-09	-5.8518e-09	-5.2884e-09	-5.4909e-09	-4.5759e-09	-4.7417e-09	-4.9426e-09	-5.0773e-09	-5.067e-09	-4.2369e-09	-6.1261e-09	-6.04e-09	-6.7786e-09	-6.9215e-09	-5.4563e-09	-7.0805e-09	-7.4507e-09	-6.8897e-09	-6.8698e-09	-6.4855e-09	-6.8863e-09	-6.8779e-09	-6.8292e-09	-6.4928e-09	-6.4221e-09	-6.1881e-09	-5.7714e-09	-5.9785e-09	-5.7128e-09	-5.0837e-09	-4.5753e-09	-6.0195e-09	-5.581e-09	-6.1816e-09	-5.7675e-09	-6.0353e-09	-5.9102e-09	-5.3022e-09	-2.1671e-10	-3.5008e-09	-5.8586e-09	-5.9746e-09	-6.2449e-09	-6.4746e-09	-6.4305e-09
	-8.1893e-09	-7.6786e-09	-6.9066e-09	-6.5212e-09	-6.2757e-09	-5.974e-09	-5.5391e-09	-5.1682e-09	-4.2238e-09	-3.998e-09	-3.1116e-09	-4.0502e-09	-4.7509e-09	-5.2584e-09	-5.8478e-09	-6.3979e-09	-6.875e-09	-7.2179e-09	-7.4661e-09	-7.4455e-09	-7.4248e-09	-6.236e-09	-6.4955e-09	-6.3531e-09	-7.0085e-09	-6.9383e-09	-6.587e-09	-6.2211e-09	-5.7301e-09	-6.0789e-09	-5.51e-09	-5.8584e-09	-5.8648e-09	-5.9112e-09	-6.1956e-09	-6.08e-09	-5.993e-09	-6.1829e-09	-6.0742e-09	-6.0516e-09	-5.7249e-09	-5.6879e-09	-4.0398e-09	-2.29e-09	-3.4778e-09	-5.4985e-09	-6.1238e-09	-6.3308e-09	-6.4251e-09
	-7.7495e-09	-7.5597e-09	-7.6786e-09	-6.7484e-09	-6.37e-09	-5.6723e-09	-5.4385e-09	-4.03e-09	-3.8872e-09	-3.1691e-09	-2.7079e-09	-3.4601e-09	-5.0454e-09	-5.7227e-09	-5.7911e-09	-6.4514e-09	-6.5782e-09	-6.972e-09	-7.2662e-09	-7.5446e-09	-6.8443e-09	-5.55e-09	-6.9226e-09	-6.6436e-09	-6.1813e-09	-6.6823e-09	-6.0967e-09	-4.7965e-09	-3.8193e-09	-4.833e-09	-5.4883e-09	-5.9452e-09	-6.1134e-09	-5.8703e-09	-6.0532e-09	-5.8686e-09	-5.8866e-09	-5.9521e-09	-6.0963e-09	-6.0168e-09	-6.003e-09	-5.7466e-09	-5.7193e-09	-5.4604e-09	-4.2875e-09	-5.5701e-09	-6.0532e-09	-6.2303e-09	-6.3012e-09
	-4.9207e-09	-7.152e-09	-7.5697e-09	-6.9676e-09	-6.5615e-09	-5.8106e-09	-4.9228e-09	-3.5699e-09	-2.2239e-09	-2.7211e-09	-3.0632e-09	-4.2009e-09	-4.4157e-09	-3.9719e-09	-6.2025e-09	-6.3541e-09	-6.43e-09	-6.97e-09	-7.2487e-09	-7.0261e-09	-6.8715e-09	-6.3584e-09	-7.3696e-09	-6.6744e-09	-6.5429e-09	-6.2593e-09	-5.758e-09	-5.1228e-09	-4.6145e-09	-4.9802e-09	-4.9022e-09	-5.7728e-09	-5.7685e-09	-4.7761e-09	-5.5555e-09	-5.4229e-09	-5.0865e-09	-5.1613e-09	-5.2472e-09	-5.857e-09	-6.1311e-09	-6.146e-09	-5.8757e-09	-5.857e-09	-5.987e-09	-5.4534e-09	-4.8641e-09	-5.9186e-09	-5.9799e-09
	-7.5508e-09	-8.1111e-09	-7.6122e-09	-5.3139e-09	-6.8465e-09	-5.5102e-09	-4.7049e-09	-5.2006e-09	-3.8591e-09	-3.6084e-09	-3.3044e-09	-4.3372e-09	-4.9538e-09	-4.8588e-09	-5.712e-09	-6.2097e-09	-6.2321e-09	-6.3789e-09	-6.8951e-09	-6.9791e-09	-6.8387e-09	-6.9583e-09	-6.4581e-09	-6.7074e-09	-6.7653e-09	-6.3312e-09	-5.4298e-09	-5.5041e-09	-5.5498e-09	-5.5901e-09	-5.4627e-09	-5.5572e-09	-5.7876e-09	-5.3332e-09	-5.7495e-09	-4.7277e-09	-4.227e-09	-5.4895e-09	-5.6085e-09	-5.756e-09	-5.9297e-09	-5.806e-09	-5.7306e-09	-5.4991e-09	-4.9525e-09	-5.6616e-09	-5.2621e-09	-5.8831e-09	-5.6916e-09
	-7.721e-09	-7.9029e-09	-7.6839e-09	-6.6342e-09	-6.8149e-09	-5.8365e-09	-5.9722e-09	-5.6736e-09	-4.9125e-09	-4.3585e-09	-2.0466e-09	-4.054e-09	-4.7999e-09	-5.7228e-09	-6.1021e-09	-6.783e-09	-6.2541e-09	-6.1861e-09	-5.9347e-09	-6.0603e-09	-6.7391e-09	-7.0302e-09	-6.9545e-09	-7.3188e-09	-6.7925e-09	-6.0159e-09	-5.85e-09	-5.7193e-09	-5.612e-09	-5.2556e-09	-5.4431e-09	-4.7569e-09	-5.3482e-09	-4.8487e-09	-5.5309e-09	-5.6578e-09	-5.2959e-09	-5.4957e-09	-5.4271e-09	-5.4934e-09	-4.7956e-09	-4.242e-09	-5.6352e-09	-5.7605e-09	-5.3403e-09	-5.3927e-09	-5.9082e-09	-5.215e-09	-5.6811e-09
	-5.6626e-09	-6.4343e-09	-6.8798e-09	-7.0257e-09	-7.0252e-09	-6.7709e-09	-6.3487e-09	-6.0319e-09	-5.9297e-09	-5.5126e-09	-5.2961e-09	-5.2469e-09	-5.6178e-09	-5.403e-09	-6.0667e-09	-6.3052e-09	-6.5751e-09	-6.2842e-09	-5.8711e-09	-5.6259e-09	-6.6226e-09	-7.2912e-09	-7.3393e-09	-6.9751e-09	-6.6484e-09	-5.5549e-09	-4.2718e-09	-6.2715e-09	-4.9784e-09	-4.2533e-09	-5.8431e-09	-4.7366e-09	-4.9048e-09	-5.31e-09	-5.5923e-09	-5.5033e-09	-5.7062e-09	-5.5383e-09	-5.307e-09	-5.3572e-09	-5.3259e-09	-5.0021e-09	-5.7565e-09	-5.7925e-09	-5.5984e-09	-5.9326e-09	-5.848e-09	-4.5499e-09	-2.8189e-09
	-7.7316e-09	-7.1988e-09	-7.3827e-09	-6.6661e-09	-7.1818e-09	-6.7096e-09	-6.3784e-09	-5.9695e-09	-5.7678e-09	-5.6594e-09	-5.3611e-09	-3.213e-09	-5.6575e-09	-5.9628e-09	-6.353e-09	-6.2534e-09	-6.5572e-09	-6.0629e-09	-6.603e-09	-6.3001e-09	-6.3248e-09	-6.4987e-09	-5.5693e-09	-6.1469e-09	-6.2436e-09	-6.5993e-09	-5.946e-09	-6.194e-09	-6.0968e-09	-5.7742e-09	-5.8551e-09	-5.907e-09	-5.8622e-09	-5.5975e-09	-4.775e-09	-4.0781e-09	-5.4428e-09	-5.574e-09	-5.2071e-09	-5.3724e-09	-5.6637e-09	-5.748e-09	-5.7987e-09	-5.4446e-09	-4.4176e-09	-5.4065e-09	-5.9248e-09	-5.8834e-09	-5.0562e-09
	-7.6745e-09	-8.0127e-09	-6.9708e-09	-6.8147e-09	-7.3139e-09	-6.6769e-09	-5.6828e-09	-6.2508e-09	-6.1035e-09	-5.5659e-09	-6.0062e-09	-5.9461e-09	-5.0254e-09	-4.8639e-09	-6.4059e-09	-6.4988e-09	-5.626e-09	-4.0606e-09	-6.4181e-09	-5.6199e-09	-6.5279e-09	-5.2879e-09	-4.5262e-09	-6.9346e-09	-6.6849e-09	-6.5019e-09	-6.237e-09	-6.0308e-09	-6.3594e-09	-6.1394e-09	-6.1528e-09	-5.794e-09	-5.8706e-09	-4.9226e-09	-5.2034e-09	-4.9307e-09	-5.3057e-09	-5.8864e-09	-5.8616e-09	-5.7579e-09	-5.857e-09	-5.9102e-09	-5.8734e-09	-5.544e-09	-5.7411e-09	-5.9905e-09	-5.8738e-09	-5.9105e-09	-5.6453e-09
	-7.5085e-09	-7.3216e-09	-7.1616e-09	-7.1412e-09	-6.957e-09	-6.3699e-09	-6.1762e-09	-6.5017e-09	-6.3401e-09	-6.1695e-09	-6.4469e-09	-6.4187e-09	-5.2005e-09	-3.44e-09	-4.6215e-09	-6.2462e-09	-6.355e-09	-6.3708e-09	-6.6842e-09	-6.4352e-09	-6.81e-09	-5.2519e-09	-6.1537e-09	-6.8238e-09	-6.8926e-09	-6.616e-09	-6.6757e-09	-6.5658e-09	-6.374e-09	-5.8864e-09	-5.7445e-09	-6.3212e-09	-5.9717e-09	-5.5425e-09	-5.6913e-09	-5.8926e-09	-5.3045e-09	-6.0419e-09	-5.9852e-09	-5.4653e-09	-5.6558e-09	-5.6738e-09	-5.9893e-09	-5.3093e-09	-5.6463e-09	-5.7496e-09	-4.7162e-09	-4.3017e-09	-6.2289e-09
	-7.6394e-09	-7.5575e-09	-7.3769e-09	-7.1355e-09	-7.0609e-09	-6.3027e-09	-6.4053e-09	-6.7351e-09	-6.48e-09	-6.5315e-09	-6.6758e-09	-6.8826e-09	-6.2368e-09	-5.6208e-09	-5.4815e-09	-6.3475e-09	-6.1034e-09	-6.4366e-09	-6.7544e-09	-6.7284e-09	-7.0865e-09	-6.5639e-09	-6.5386e-09	-6.7473e-09	-6.5842e-09	-5.3221e-09	-5.6463e-09	-6.4987e-09	-6.3563e-09	-6.3871e-09	-6.0133e-09	-6.3104e-09	-6.2272e-09	-5.8857e-09	-5.8639e-09	-5.8809e-09	-5.6441e-09	-6.1455e-09	-5.9899e-09	-5.9356e-09	-5.9891e-09	-5.1711e-09	-3.7391e-09	-6.0255e-09	-5.9882e-09	-5.9513e-09	-4.7875e-09	-5.9247e-09	-6.2355e-09
	-7.1238e-09	-7.6901e-09	-6.9229e-09	-5.6046e-09	-5.9448e-09	-6.7221e-09	-6.5969e-09	-6.443e-09	-5.7679e-09	-5.9939e-09	-7.0026e-09	-4.6513e-09	-5.4716e-09	-6.2079e-09	-6.5414e-09	-6.6176e-09	-6.6606e-09	-6.4147e-09	-6.8091e-09	-6.9075e-09	-6.991e-09	-6.8662e-09	-7.1495e-09	-7.0991e-09	-6.5882e-09	-4.942e-09	-5.1856e-09	-6.8574e-09	-6.2555e-09	-6.4488e-09	-6.5353e-09	-6.4685e-09	-6.2999e-09	-6.2886e-09	-6.2295e-09	-5.791e-09	-5.7667e-09	-6.1063e-09	-5.6742e-09	-5.8834e-09	-6.0908e-09	-6.1032e-09	-5.461e-09	-5.9085e-09	-6.0611e-09	-6.2512e-09	-6.2636e-09	-6.2345e-09	-6.1893e-09
	-7.4534e-09	-7.9096e-09	-7.238e-09	-5.0113e-09	-6.4052e-09	-7.0053e-09	-7.2445e-09	-6.596e-09	-6.0118e-09	-5.8072e-09	-6.7701e-09	-6.2725e-09	-5.91e-09	-6.4811e-09	-6.8599e-09	-6.7985e-09	-6.5936e-09	-4.4872e-09	-6.4118e-09	-7.1749e-09	-6.9151e-09	-6.7451e-09	-7.1674e-09	-7.2204e-09	-7.0519e-09	-7.1681e-09	-6.2943e-09	-5.436e-09	-6.6378e-09	-6.7881e-09	-6.2995e-09	-6.116e-09	-6.6369e-09	-6.7884e-09	-6.5429e-09	-5.0273e-09	-5.4422e-09	-6.1905e-09	-6.1195e-09	-5.6373e-09	-6.1278e-09	-6.0452e-09	-5.9234e-09	-5.6843e-09	-5.6941e-09	-5.1468e-09	-4.7851e-09	-6.0158e-09	-6.3283e-09
	-7.1657e-09	-6.7951e-09	-6.9308e-09	-7.4152e-09	-5.9352e-09	-6.0646e-09	-6.9063e-09	-6.2693e-09	-5.8186e-09	-4.7452e-09	-6.3058e-09	-6.4145e-09	-6.5163e-09	-6.7038e-09	-7.0328e-09	-6.6113e-09	-6.2012e-09	-5.881e-09	-6.6197e-09	-7.0399e-09	-6.6322e-09	-6.8371e-09	-6.8607e-09	-6.73e-09	-6.8782e-09	-6.8253e-09	-6.5088e-09	-5.5365e-09	-5.7444e-09	-6.6723e-09	-4.9625e-09	-4.5743e-09	-6.5484e-09	-6.4423e-09	-6.8135e-09	-5.9384e-09	-6.4288e-09	-6.348e-09	-6.2558e-09	-6.2849e-09	-6.3781e-09	-6.2403e-09	-4.6307e-09	-5.9854e-09	-6.3344e-09	-6.3064e-09	-5.8126e-09	-6.2715e-09	-6.3435e-09
	-6.2569e-09	-6.6991e-09	-5.5374e-09	-7.1254e-09	-7.2533e-09	-5.6543e-09	-5.9218e-09	-5.4491e-09	-6.5659e-09	-6.247e-09	-6.4992e-09	-6.464e-09	-6.5733e-09	-6.4053e-09	-6.5823e-09	-6.7624e-09	-6.8239e-09	-6.5299e-09	-6.8282e-09	-6.2469e-09	-6.5742e-09	-6.7379e-09	-6.639e-09	-6.66e-09	-6.2187e-09	-6.0386e-09	-6.4892e-09	-6.4636e-09	-6.5585e-09	-6.6379e-09	-5.5205e-09	-6.4706e-09	-6.3901e-09	-5.6023e-09	-6.5152e-09	-5.8764e-09	-6.5051e-09	-6.4285e-09	-6.1427e-09	-5.9317e-09	-6.4126e-09	-6.5783e-09	-6.1739e-09	-6.2129e-09	-6.1182e-09	-6.6297e-09	-6.5335e-09	-6.6023e-09	-6.7084e-09
	-7.146e-09	-7.2866e-09	-6.3133e-09	-6.6453e-09	-7.327e-09	-7.2383e-09	-6.7746e-09	-6.8202e-09	-6.6671e-09	-6.786e-09	-6.8831e-09	-6.3358e-09	-6.5945e-09	-6.5024e-09	-6.5094e-09	-6.6848e-09	-6.9082e-09	-6.3026e-09	-6.3751e-09	-5.5954e-09	-6.3193e-09	-7.0273e-09	-5.9004e-09	-6.1934e-09	-6.6774e-09	-5.7336e-09	-6.3127e-09	-6.8895e-09	-6.6104e-09	-5.8853e-09	-6.4735e-09	-6.2775e-09	-5.5437e-09	-4.4149e-09	-6.6045e-09	-4.3737e-09	-6.0618e-09	-6.8012e-09	-6.7384e-09	-6.3144e-09	-5.6152e-09	-6.0899e-09	-6.1585e-09	-6.5259e-09	-5.2379e-09	-5.943e-09	-6.1353e-09	-5.4704e-09	-6.6718e-09
	-7.6743e-09	-7.3578e-09	-6.3754e-09	-5.9822e-09	-6.831e-09	-6.4628e-09	-5.4983e-09	-6.1076e-09	-6.3417e-09	-6.4695e-09	-6.4109e-09	-6.2646e-09	-5.6784e-09	-6.3625e-09	-6.9318e-09	-6.9535e-09	-6.5123e-09	-6.3047e-09	-6.5502e-09	-6.8605e-09	-6.6589e-09	-6.8989e-09	-6.823e-09	-6.6727e-09	-6.8214e-09	-5.8723e-09	-6.2231e-09	-7.0315e-09	-6.4639e-09	-6.3393e-09	-6.3626e-09	-6.1315e-09	-5.4517e-09	-6.6528e-09	-6.9769e-09	-6.1285e-09	-6.0284e-09	-6.4946e-09	-6.3467e-09	-6.5629e-09	-6.2405e-09	-5.2227e-09	-6.5828e-09	-6.5351e-09	-6.4486e-09	-6.7802e-09	-6.2335e-09	-4.5269e-09	-5.8777e-09
	-6.9584e-09	-7.3059e-09	-6.9809e-09	-6.6006e-09	-6.8339e-09	-6.6895e-09	-6.7988e-09	-6.5713e-09	-6.9474e-09	-6.6558e-09	-6.5408e-09	-6.2554e-09	-4.1945e-09	-6.8243e-09	-6.9851e-09	-7.1799e-09	-7.0151e-09	-7.2557e-09	-6.8792e-09	-6.9943e-09	-6.9676e-09	-6.8129e-09	-6.3692e-09	-6.3517e-09	-6.6016e-09	-6.28e-09	-6.1219e-09	-6.5908e-09	-6.4036e-09	-6.5224e-09	-6.7154e-09	-6.5394e-09	-6.4708e-09	-5.7543e-09	-6.4438e-09	-6.3576e-09	-5.0261e-09	-6.5345e-09	-6.7672e-09	-5.8385e-09	-7.0722e-09	-6.9297e-09	-6.7691e-09	-6.5464e-09	-6.5967e-09	-6.6201e-09	-6.9306e-09	-6.9147e-09	-6.9605e-09
	-6.9722e-09	-7.0527e-09	-7.1648e-09	-6.945e-09	-6.6274e-09	-6.7323e-09	-6.8068e-09	-7.0579e-09	-7.3178e-09	-7.3136e-09	-5.9441e-09	-5.4866e-09	-6.8671e-09	-6.661e-09	-6.6237e-09	-6.7081e-09	-6.8977e-09	-6.6752e-09	-6.8614e-09	-6.7299e-09	-6.8147e-09	-6.7956e-09	-6.6773e-09	-6.7354e-09	-6.9418e-09	-6.879e-09	-6.5573e-09	-6.2142e-09	-5.4328e-09	-6.2316e-09	-6.5921e-09	-6.8882e-09	-6.6284e-09	-5.6096e-09	-5.6487e-09	-6.0855e-09	-5.8526e-09	-7.2337e-09	-7.2312e-09	-7.2514e-09	-7.0581e-09	-7.1548e-09	-7.1976e-09	-6.5326e-09	-6.3259e-09	-6.0322e-09	-6.9175e-09	-6.5082e-09	-7.1518e-09
	-7.1585e-09	-7.197e-09	-7.246e-09	-6.9168e-09	-6.5802e-09	-6.7495e-09	-6.469e-09	-6.6186e-09	-6.8614e-09	-7.1094e-09	-6.3498e-09	-6.219e-09	-6.7323e-09	-6.2806e-09	-6.3782e-09	-6.8184e-09	-6.7707e-09	-6.4523e-09	-6.9562e-09	-5.6566e-09	-5.0875e-09	-6.6605e-09	-6.9458e-09	-7.2581e-09	-7.3922e-09	-6.4023e-09	-6.6817e-09	-6.9053e-09	-6.2646e-09	-6.3943e-09	-6.4227e-09	-6.7875e-09	-5.9394e-09	-6.4185e-09	-6.7113e-09	-7.4382e-09	-7.2588e-09	-7.1914e-09	-6.9348e-09	-6.9595e-09	-6.9699e-09	-7.5841e-09	-6.9474e-09	-6.156e-09	-6.1566e-09	-4.7676e-09	-6.8112e-09	-7.1064e-09	-7.3096e-09
	-7.1551e-09	-7.3997e-09	-7.2856e-09	-6.5382e-09	-5.7859e-09	-6.3958e-09	-6.5874e-09	-6.5651e-09	-5.8674e-09	-6.6007e-09	-6.8259e-09	-6.8187e-09	-6.677e-09	-6.8569e-09	-6.5838e-09	-6.8105e-09	-6.2784e-09	-4.99e-09	-6.7353e-09	-7.1041e-09	-5.4485e-09	-7.1712e-09	-6.7993e-09	-7.0476e-09	-6.8928e-09	-5.1143e-09	-6.6135e-09	-4.4137e-09	-5.8368e-09	-6.6378e-09	-6.4909e-09	-6.9139e-09	-6.7342e-09	-6.7956e-09	-6.961e-09	-6.6137e-09	-6.6942e-09	-7.3879e-09	-7.3262e-09	-7.1696e-09	-7.1963e-09	-7.6584e-09	-7.5301e-09	-7.3907e-09	-5.8891e-09	-5.5821e-09	-5.1699e-09	-6.8242e-09	-7.0457e-09
	-7.0283e-09	-7.3544e-09	-7.1027e-09	-6.9005e-09	-6.3435e-09	-6.6236e-09	-6.2001e-09	-5.4235e-09	-6.4668e-09	-6.6324e-09	-6.7263e-09	-5.7319e-09	-6.7593e-09	-7.2822e-09	-7.0038e-09	-6.98e-09	-6.0638e-09	-5.5223e-09	-6.7342e-09	-7.0675e-09	-7.025e-09	-7.0164e-09	-6.6522e-09	-6.8001e-09	-6.5332e-09	-6.6584e-09	-6.8692e-09	-6.0757e-09	-5.9132e-09	-6.9576e-09	-6.8881e-09	-5.8868e-09	-5.6283e-09	-6.7232e-09	-6.7832e-09	-6.1993e-09	-5.1561e-09	-7.5723e-09	-7.7168e-09	-5.4993e-09	-6.3599e-09	-7.6732e-09	-7.6208e-09	-7.6641e-09	-7.2662e-09	-7.3387e-09	-6.9531e-09	-5.4828e-09	-6.7249e-09
	-7.1495e-09	-7.1879e-09	-7.1259e-09	-6.2409e-09	-7.1826e-09	-6.6806e-09	-5.9205e-09	-4.9758e-09	-6.6505e-09	-7.1873e-09	-6.7319e-09	-6.3387e-09	-6.4006e-09	-7.5696e-09	-6.7368e-09	-7.0178e-09	-7.0766e-09	-6.8912e-09	-6.4441e-09	-7.0774e-09	-7.0436e-09	-6.971e-09	-6.5663e-09	-6.8789e-09	-6.4845e-09	-6.6176e-09	-6.9826e-09	-6.7133e-09	-6.5576e-09	-6.8072e-09	-6.912e-09	-7.0263e-09	-6.6666e-09	-6.9766e-09	-6.9369e-09	-6.8288e-09	-7.1254e-09	-6.9854e-09	-6.3994e-09	-6.9832e-09	-7.3255e-09	-7.5171e-09	-7.7384e-09	-7.5029e-09	-6.8793e-09	-7.4978e-09	-7.2817e-09	-6.6932e-09	-7.222e-09
	-6.6781e-09	-7.0944e-09	-7.0186e-09	-5.0352e-09	-6.3721e-09	-6.5688e-09	-6.5081e-09	-6.6875e-09	-6.8679e-09	-6.8919e-09	-6.6239e-09	-6.5851e-09	-6.0591e-09	-6.9475e-09	-6.5694e-09	-6.4626e-09	-7.2538e-09	-7.2387e-09	-6.9071e-09	-6.9302e-09	-6.9195e-09	-6.976e-09	-6.706e-09	-6.2163e-09	-6.7072e-09	-6.9569e-09	-6.6972e-09	-6.8319e-09	-6.6084e-09	-6.6796e-09	-6.9993e-09	-7.0454e-09	-6.8573e-09	-6.8602e-09	-6.8321e-09	-6.9682e-09	-6.9763e-09	-7.1972e-09	-5.2095e-09	-6.9265e-09	-7.6259e-09	-7.5177e-09	-7.4738e-09	-7.7599e-09	-7.5549e-09	-7.4468e-09	-7.7117e-09	-7.5926e-09	-7.7575e-09
	-6.3794e-09	-6.6706e-09	-6.7513e-09	-6.6031e-09	-6.7244e-09	-6.5884e-09	-6.7416e-09	-5.9847e-09	-6.3643e-09	-6.6963e-09	-6.8514e-09	-6.6445e-09	-6.2107e-09	-5.6501e-09	-6.6374e-09	-6.7255e-09	-7.4694e-09	-7.5581e-09	-7.2772e-09	-7.1117e-09	-7.0239e-09	-6.9693e-09	-6.7061e-09	-5.9222e-09	-4.5486e-09	-6.4414e-09	-6.7469e-09	-6.9886e-09	-6.5428e-09	-6.6179e-09	-6.4547e-09	-6.5145e-09	-6.063e-09	-6.2385e-09	-6.8312e-09	-6.8968e-09	-6.7571e-09	-7.2118e-09	-7.6206e-09	-7.3146e-09	-7.6206e-09	-7.8589e-09	-7.2837e-09	-8.0972e-09	-7.6829e-09	-7.3011e-09	-7.8638e-09	-7.9181e-09	-7.5625e-09
	-6.3608e-09	-6.5281e-09	-6.5465e-09	-6.5026e-09	-6.5012e-09	-6.3363e-09	-6.1916e-09	-5.0384e-09	-3.5396e-09	-6.5557e-09	-6.2959e-09	-7.0857e-09	-7.5073e-09	-7.0009e-09	-7.146e-09	-7.0236e-09	-7.1335e-09	-7.5869e-09	-7.5683e-09	-7.3064e-09	-7.2767e-09	-7.3139e-09	-7.1183e-09	-6.6634e-09	-6.4068e-09	-6.7894e-09	-6.9074e-09	-6.7354e-09	-6.5725e-09	-6.4536e-09	-6.0928e-09	-5.9655e-09	-6.3844e-09	-5.4539e-09	-6.7773e-09	-7.3269e-09	-7.3729e-09	-7.4908e-09	-7.5707e-09	-7.2222e-09	-7.5654e-09	-7.2024e-09	-7.1094e-09	-7.7814e-09	-7.9686e-09	-7.8571e-09	-7.9028e-09	-7.6192e-09	-7.13e-09
	-6.7511e-09	-6.4917e-09	-6.2135e-09	-6.5541e-09	-6.0158e-09	-6.0628e-09	-6.174e-09	-6.2565e-09	-6.3226e-09	-7.1283e-09	-6.3112e-09	-6.9162e-09	-7.0928e-09	-6.9451e-09	-6.9398e-09	-6.9705e-09	-7.187e-09	-7.1073e-09	-6.6245e-09	-7.0763e-09	-7.813e-09	-7.4201e-09	-6.9897e-09	-6.4918e-09	-6.5821e-09	-6.6201e-09	-6.5082e-09	-6.5434e-09	-6.3336e-09	-6.3023e-09	-6.1817e-09	-6.1673e-09	-6.8358e-09	-5.4433e-09	-6.4513e-09	-7.0771e-09	-6.9642e-09	-7.3125e-09	-7.5597e-09	-7.9971e-09	-7.8675e-09	-7.7729e-09	-7.5407e-09	-7.7449e-09	-7.7048e-09	-7.8192e-09	-7.8653e-09	-7.9062e-09	-7.6903e-09
	-6.4657e-09	-6.4203e-09	-4.8564e-09	-5.8059e-09	-5.3823e-09	-5.3582e-09	-6.1354e-09	-6.1183e-09	-6.5639e-09	-6.4851e-09	-5.327e-09	-6.2725e-09	-6.0326e-09	-6.3364e-09	-6.6854e-09	-7.2318e-09	-7.0844e-09	-5.9517e-09	-4.101e-09	-6.9328e-09	-7.1604e-09	-6.585e-09	-6.3422e-09	-4.6576e-09	-4.854e-09	-5.5606e-09	-5.8712e-09	-6.2999e-09	-6.3752e-09	-6.6385e-09	-6.4731e-09	-7.0044e-09	-7.2883e-09	-5.5522e-09	-4.9511e-09	-6.9944e-09	-7.5302e-09	-8.2444e-09	-7.8276e-09	-6.901e-09	-7.4991e-09	-7.8982e-09	-7.3699e-09	-7.3512e-09	-7.4033e-09	-7.6594e-09	-7.7158e-09	-7.7606e-09	-7.7289e-09
	-6.1501e-09	-6.2444e-09	-6.5937e-09	-6.2767e-09	-4.4034e-09	-4.5561e-09	-6.066e-09	-6.5279e-09	-6.3868e-09	-4.2147e-09	-5.7664e-09	-6.505e-09	-6.2525e-09	-6.0227e-09	-6.1723e-09	-6.6676e-09	-7.0235e-09	-5.9871e-09	-5.5882e-09	-6.881e-09	-6.6585e-09	-5.0359e-09	-6.6854e-09	-5.5327e-09	-3.9812e-09	-5.1968e-09	-5.4996e-09	-5.8921e-09	-6.3797e-09	-6.8566e-09	-5.6731e-09	-7.0057e-09	-6.6985e-09	-6.4271e-09	-6.2218e-09	-7.1478e-09	-7.7023e-09	-7.8163e-09	-7.7384e-09	-6.7814e-09	-6.8357e-09	-7.6356e-09	-7.5411e-09	-7.584e-09	-7.542e-09	-7.8382e-09	-7.4966e-09	-7.6428e-09	-8.1441e-09
	-5.3169e-09	-5.3392e-09	-6.6186e-09	-6.4648e-09	-5.8051e-09	-5.7631e-09	-6.2091e-09	-6.3864e-09	-6.4515e-09	-5.5766e-09	-6.9022e-09	-6.8207e-09	-6.8795e-09	-6.4251e-09	-5.4975e-09	-6.3416e-09	-6.3528e-09	-6.3608e-09	-6.2165e-09	-6.6769e-09	-6.6488e-09	-6.5197e-09	-6.6879e-09	-6.4939e-09	-5.8593e-09	-5.591e-09	-5.9705e-09	-6.2475e-09	-6.3566e-09	-7.0614e-09	-7.0699e-09	-7.0321e-09	-6.7534e-09	-6.4104e-09	-6.952e-09	-7.3543e-09	-6.9758e-09	-7.0322e-09	-7.4031e-09	-7.9672e-09	-7.7101e-09	-7.9589e-09	-7.8561e-09	-7.5282e-09	-7.5009e-09	-7.7984e-09	-7.3908e-09	-7.2135e-09	-7.9706e-09
	-5.9996e-09	-3.9584e-09	-5.9291e-09	-6.1952e-09	-6.2136e-09	-6.0352e-09	-5.7842e-09	-6.1743e-09	-6.4922e-09	-7.0358e-09	-7.0684e-09	-7.3118e-09	-7.0762e-09	-6.7818e-09	-6.1837e-09	-6.4101e-09	-6.2837e-09	-6.5198e-09	-6.647e-09	-6.6136e-09	-6.3255e-09	-5.8771e-09	-4.3312e-09	-6.2136e-09	-6.2295e-09	-5.963e-09	-6.4153e-09	-6.8691e-09	-6.9577e-09	-7.286e-09	-6.8912e-09	-6.7598e-09	-6.736e-09	-6.497e-09	-6.7026e-09	-6.751e-09	-5.1949e-09	-7.0236e-09	-7.801e-09	-8.0334e-09	-7.8308e-09	-7.9163e-09	-6.9092e-09	-6.7031e-09	-6.8409e-09	-7.6234e-09	-7.4914e-09	-7.1647e-09	-7.9995e-09
	-6.8798e-09	-5.9694e-09	-6.3138e-09	-6.2077e-09	-6.1254e-09	-5.1612e-09	-5.2002e-09	-6.4102e-09	-6.6332e-09	-7.1505e-09	-7.453e-09	-7.486e-09	-7.0497e-09	-6.8017e-09	-6.5056e-09	-6.2221e-09	-6.0943e-09	-6.1578e-09	-6.0225e-09	-6.0751e-09	-6.4189e-09	-6.6488e-09	-6.0079e-09	-5.9373e-09	-6.2757e-09	-5.9156e-09	-6.595e-09	-6.9935e-09	-7.2169e-09	-6.9471e-09	-5.7215e-09	-5.916e-09	-6.392e-09	-6.421e-09	-6.3369e-09	-6.5216e-09	-6.485e-09	-7.1706e-09	-7.7567e-09	-7.6712e-09	-7.6034e-09	-7.8511e-09	-7.8541e-09	-6.9822e-09	-7.9476e-09	-8.1853e-09	-7.4893e-09	-6.166e-09	-7.786e-09
	-6.9749e-09	-6.4939e-09	-6.6145e-09	-6.5348e-09	-6.3594e-09	-6.1841e-09	-6.5054e-09	-6.9944e-09	-6.3472e-09	-6.9153e-09	-7.5282e-09	-7.353e-09	-6.9533e-09	-6.4036e-09	-5.8588e-09	-6.2567e-09	-6.1706e-09	-6.3249e-09	-6.3965e-09	-5.8309e-09	-6.3078e-09	-5.9918e-09	-6.2228e-09	-6.282e-09	-6.407e-09	-6.3952e-09	-6.7079e-09	-6.4385e-09	-6.045e-09	-6.9834e-09	-6.5332e-09	-6.4931e-09	-5.9929e-09	-5.2515e-09	-6.6406e-09	-6.6744e-09	-6.6465e-09	-6.9918e-09	-7.0994e-09	-7.4523e-09	-7.3278e-09	-7.3743e-09	-6.9492e-09	-7.364e-09	-7.9866e-09	-7.9114e-09	-7.5706e-09	-7.2744e-09	-7.5433e-09
	-6.7115e-09	-6.513e-09	-6.2954e-09	-6.6494e-09	-6.5728e-09	-6.5037e-09	-6.6149e-09	-6.1675e-09	-4.6162e-09	-5.8287e-09	-6.9947e-09	-7.0844e-09	-6.5461e-09	-5.5009e-09	-3.5164e-09	-5.3258e-09	-6.1434e-09	-6.212e-09	-6.1808e-09	-6.5042e-09	-6.0667e-09	-5.586e-09	-5.7151e-09	-4.8857e-09	-6.4139e-09	-6.3455e-09	-6.9682e-09	-7.4588e-09	-6.6344e-09	-7.0078e-09	-6.9351e-09	-6.772e-09	-6.5631e-09	-5.2007e-09	-6.4582e-09	-6.7806e-09	-6.411e-09	-6.8834e-09	-6.5548e-09	-7.0617e-09	-7.5079e-09	-7.5753e-09	-7.2017e-09	-7.8092e-09	-7.9845e-09	-7.8867e-09	-8.4164e-09	-8.1729e-09	-8.2691e-09
	-5.4815e-09	-6.5114e-09	-6.3953e-09	-6.3786e-09	-6.4901e-09	-6.743e-09	-6.5474e-09	-5.9453e-09	-6.1475e-09	-3.5715e-09	-5.6005e-09	-7.3666e-09	-6.8631e-09	-6.6843e-09	-6.3508e-09	-5.8898e-09	-6.2241e-09	-6.0968e-09	-6.0802e-09	-6.0821e-09	-6.092e-09	-6.2428e-09	-6.0327e-09	-5.2359e-09	-6.2027e-09	-3.5442e-09	-6.02e-09	-7.1956e-09	-6.9507e-09	-7.0995e-09	-7.088e-09	-7.0683e-09	-6.3366e-09	-6.4436e-09	-6.706e-09	-6.0649e-09	-6.4903e-09	-6.9679e-09	-7.1298e-09	-7.3627e-09	-7.7164e-09	-7.826e-09	-7.0135e-09	-7.9071e-09	-7.4747e-09	-7.3099e-09	-8.1588e-09	-7.9053e-09	-8.0733e-09
	-5.7875e-09	-6.0886e-09	-6.533e-09	-6.3128e-09	-5.1697e-09	-5.7217e-09	-6.6719e-09	-6.0543e-09	-6.0442e-09	-6.9023e-09	-7.5513e-09	-7.1674e-09	-7.2108e-09	-7.0734e-09	-6.7577e-09	-4.4654e-09	-4.9794e-09	-6.2529e-09	-5.9416e-09	-5.5719e-09	-5.7182e-09	-6.2524e-09	-6.2048e-09	-6.1396e-09	-6.491e-09	-6.2954e-09	-5.637e-09	-6.8348e-09	-6.807e-09	-6.9867e-09	-7.1765e-09	-7.0561e-09	-5.7173e-09	-6.5228e-09	-6.8635e-09	-6.4712e-09	-6.5087e-09	-6.5546e-09	-7.3535e-09	-7.677e-09	-7.7019e-09	-7.8318e-09	-8.7136e-09	-8.482e-09	-7.896e-09	-6.0032e-09	-8.0049e-09	-8.0632e-09	-7.9389e-09
	-6.7935e-09	-6.1856e-09	-6.4568e-09	-6.5196e-09	-6.2018e-09	-6.7543e-09	-7.0359e-09	-6.8742e-09	-6.0774e-09	-7.1524e-09	-7.0027e-09	-6.4389e-09	-7.0722e-09	-6.6301e-09	-5.6714e-09	-6.4368e-09	-4.9781e-09	-6.2662e-09	-6.4554e-09	-6.1435e-09	-6.1931e-09	-6.0318e-09	-5.7564e-09	-6.1032e-09	-6.3416e-09	-6.5836e-09	-6.5145e-09	-6.5128e-09	-6.627e-09	-6.8433e-09	-6.6638e-09	-4.6322e-09	-6.6024e-09	-6.9898e-09	-6.9919e-09	-7.0138e-09	-6.7997e-09	-6.857e-09	-7.2967e-09	-7.35e-09	-7.6166e-09	-7.97e-09	-8.5938e-09	-8.6125e-09	-8.5146e-09	-7.9581e-09	-8.1709e-09	-7.5159e-09	-7.1246e-09
	-7.3144e-09	-6.8916e-09	-6.6557e-09	-6.9052e-09	-6.9578e-09	-7.3185e-09	-7.2724e-09	-7.3106e-09	-7.3118e-09	-7.0577e-09	-6.4854e-09	-4.8949e-09	-6.134e-09	-6.5766e-09	-5.4466e-09	-6.0844e-09	-6.0788e-09	-6.2173e-09	-4.8298e-09	-6.1371e-09	-6.5684e-09	-6.1068e-09	-6.0098e-09	-6.0151e-09	-6.244e-09	-6.4147e-09	-5.4581e-09	-6.5049e-09	-6.6514e-09	-6.5516e-09	-5.1178e-09	-4.8897e-09	-5.9647e-09	-7.3499e-09	-7.1133e-09	-7.0401e-09	-6.9528e-09	-6.4264e-09	-6.8634e-09	-7.3414e-09	-7.3657e-09	-7.8069e-09	-8.6178e-09	-8.5212e-09	-8.4554e-09	-8.0711e-09	-8.1324e-09	-6.62e-09	-6.8396e-09
	-7.0847e-09	-7.2036e-09	-7.0821e-09	-6.2967e-09	-6.406e-09	-6.6099e-09	-6.9567e-09	-7.0981e-09	-7.1989e-09	-7.1531e-09	-6.6953e-09	-6.8036e-09	-6.255e-09	-6.4723e-09	-6.9919e-09	-6.6992e-09	-6.6272e-09	-6.477e-09	-5.2218e-09	-6.6206e-09	-6.0986e-09	-6.0431e-09	-6.5818e-09	-6.0992e-09	-6.5323e-09	-5.4001e-09	-4.4323e-09	-5.8068e-09	-6.7224e-09	-6.4505e-09	-7.1327e-09	-6.5006e-09	-6.715e-09	-6.9087e-09	-6.9552e-09	-6.7489e-09	-7.2661e-09	-6.2965e-09	-6.3518e-09	-7.1017e-09	-7.1656e-09	-6.5095e-09	-6.6362e-09	-8.2472e-09	-8.272e-09	-7.801e-09	-8.0229e-09	-8.0671e-09	-8.033e-09
	-6.79e-09	-6.8597e-09	-7.1449e-09	-7.04e-09	-6.6221e-09	-7.1458e-09	-7.0932e-09	-7.0054e-09	-7.0452e-09	-6.5724e-09	-6.7467e-09	-6.7325e-09	-5.8279e-09	-5.3607e-09	-6.5834e-09	-6.5764e-09	-6.287e-09	-6.565e-09	-6.9302e-09	-7.1712e-09	-6.2323e-09	-6.5838e-09	-6.8853e-09	-6.987e-09	-6.984e-09	-6.6993e-09	-4.8854e-09	-6.4653e-09	-7.0229e-09	-6.4031e-09	-7.1022e-09	-7.4978e-09	-7.124e-09	-6.9327e-09	-7.0513e-09	-6.5748e-09	-6.4583e-09	-7.0238e-09	-7.0916e-09	-5.9824e-09	-7.3045e-09	-7.3209e-09	-4.1791e-09	-6.0816e-09	-8.6403e-09	-8.2597e-09	-8.2194e-09	-8.0146e-09	-8.1724e-09
	-5.8084e-09	-5.2202e-09	-6.9106e-09	-5.9541e-09	-6.4077e-09	-6.7676e-09	-6.3186e-09	-6.8855e-09	-6.0962e-09	-4.6821e-09	-6.3122e-09	-6.8188e-09	-6.4797e-09	-5.6667e-09	-6.4073e-09	-6.2194e-09	-5.9481e-09	-4.5758e-09	-6.2779e-09	-7.3169e-09	-7.6563e-09	-7.2242e-09	-6.9503e-09	-6.6672e-09	-6.936e-09	-6.8559e-09	-7.6951e-09	-7.5553e-09	-7.197e-09	-6.5942e-09	-7.2156e-09	-7.4502e-09	-7.3104e-09	-7.0763e-09	-6.8293e-09	-6.7996e-09	-6.651e-09	-6.8851e-09	-7.1676e-09	-7.1602e-09	-7.4262e-09	-7.8428e-09	-6.9969e-09	-6.7085e-09	-7.9621e-09	-8.5033e-09	-8.026e-09	-7.9978e-09	-7.2898e-09
	-6.6408e-09	-6.6057e-09	-6.3973e-09	-5.7638e-09	-6.24e-09	-6.5779e-09	-6.2694e-09	-6.4314e-09	-6.4033e-09	-5.1059e-09	-5.7342e-09	-5.8812e-09	-5.5577e-09	-6.065e-09	-6.1571e-09	-6.1914e-09	-6.9256e-09	-5.6771e-09	-6.4953e-09	-6.7506e-09	-7.0336e-09	-7.3051e-09	-7.0606e-09	-7.1867e-09	-7.0511e-09	-6.9472e-09	-7.5088e-09	-7.8128e-09	-7.3702e-09	-7.0551e-09	-7.0943e-09	-6.8953e-09	-6.5161e-09	-6.7758e-09	-5.478e-09	-6.3855e-09	-6.5555e-09	-6.5245e-09	-7.0384e-09	-7.1066e-09	-7.2371e-09	-7.0515e-09	-7.5096e-09	-7.6777e-09	-7.801e-09	-7.9008e-09	-6.46e-09	-7.424e-09	-8.4383e-09
	-6.5845e-09	-6.3973e-09	-6.4992e-09	-6.1762e-09	-6.067e-09	-6.101e-09	-6.022e-09	-6.1884e-09	-6.2378e-09	-6.2006e-09	-6.0095e-09	-6.3096e-09	-5.8029e-09	-5.9252e-09	-6.2997e-09	-6.2797e-09	-6.5155e-09	-6.9931e-09	-6.7859e-09	-6.7473e-09	-6.7477e-09	-6.8862e-09	-7.5114e-09	-7.457e-09	-7.1594e-09	-7.0316e-09	-7.5227e-09	-7.7284e-09	-7.5888e-09	-7.0899e-09	-6.9457e-09	-6.0264e-09	-7.1176e-09	-7.2595e-09	-5.5202e-09	-5.2753e-09	-6.723e-09	-6.7674e-09	-7.557e-09	-7.2925e-09	-7.2582e-09	-6.6641e-09	-7.5208e-09	-7.5699e-09	-7.8692e-09	-8.0302e-09	-8.0611e-09	-8.0301e-09	-8.1713e-09
	-5.6602e-09	-4.8679e-09	-6.0233e-09	-5.5745e-09	-5.6341e-09	-5.995e-09	-5.8516e-09	-6.0912e-09	-6.3536e-09	-6.3793e-09	-6.1131e-09	-5.9584e-09	-5.9793e-09	-5.3934e-09	-6.4944e-09	-6.3732e-09	-6.5099e-09	-5.8133e-09	-6.2267e-09	-6.843e-09	-6.8049e-09	-7.1263e-09	-7.4751e-09	-7.5434e-09	-7.1715e-09	-7.4825e-09	-7.1997e-09	-7.6123e-09	-7.467e-09	-6.8797e-09	-6.5488e-09	-5.5701e-09	-7.1767e-09	-7.2418e-09	-7.2711e-09	-6.9003e-09	-7.3493e-09	-6.93e-09	-7.4854e-09	-7.4354e-09	-7.7848e-09	-7.647e-09	-7.3888e-09	-6.8148e-09	-7.5005e-09	-8.0688e-09	-8.5598e-09	-8.0126e-09	-8.1438e-09
	-4.968e-09	-5.6825e-09	-5.8435e-09	-5.4225e-09	-4.7744e-09	-5.9445e-09	-4.8531e-09	-5.6959e-09	-6.2074e-09	-5.9036e-09	-6.5376e-09	-6.2545e-09	-6.1051e-09	-4.507e-09	-6.2025e-09	-6.6906e-09	-6.6661e-09	-6.4218e-09	-6.6607e-09	-6.2882e-09	-5.2188e-09	-6.5995e-09	-7.6951e-09	-6.9955e-09	-6.6397e-09	-6.1198e-09	-5.4613e-09	-6.8848e-09	-7.1903e-09	-7.2514e-09	-7.1509e-09	-7.5027e-09	-7.0782e-09	-7.2882e-09	-7.5068e-09	-7.2399e-09	-6.9605e-09	-7.613e-09	-6.9181e-09	-5.8019e-09	-7.6949e-09	-7.8135e-09	-7.6912e-09	-6.8253e-09	-7.7407e-09	-8.3944e-09	-8.2081e-09	-7.7237e-09	-7.5789e-09
	-6.4704e-09	-5.6702e-09	-6.2674e-09	-6.3138e-09	-6.2099e-09	-6.1217e-09	-5.2724e-09	-4.6307e-09	-6.0832e-09	-4.9416e-09	-5.831e-09	-5.7902e-09	-6.061e-09	-6.3535e-09	-6.5213e-09	-6.5024e-09	-6.7667e-09	-6.2848e-09	-5.7351e-09	-5.8994e-09	-5.377e-09	-6.4547e-09	-7.119e-09	-6.9303e-09	-7.0783e-09	-6.6445e-09	-7.0538e-09	-6.4029e-09	-6.3825e-09	-7.6656e-09	-7.4678e-09	-7.5962e-09	-7.3724e-09	-7.5336e-09	-7.2934e-09	-7.206e-09	-7.109e-09	-7.4054e-09	-6.429e-09	-6.9505e-09	-7.4152e-09	-7.7684e-09	-7.8026e-09	-6.928e-09	-7.4801e-09	-7.8691e-09	-7.955e-09	-7.7796e-09	-7.5525e-09
	-6.6776e-09	-5.325e-09	-5.7298e-09	-6.5808e-09	-6.3984e-09	-6.0627e-09	-6.5036e-09	-6.1038e-09	-6.0617e-09	-4.4248e-09	-4.2383e-09	-5.8168e-09	-6.012e-09	-6.107e-09	-6.4186e-09	-6.4844e-09	-5.5415e-09	-5.5279e-09	-5.0767e-09	-6.1024e-09	-6.5695e-09	-7.2479e-09	-7.1688e-09	-6.945e-09	-6.9814e-09	-6.8902e-09	-7.2195e-09	-7.5168e-09	-7.6277e-09	-7.0275e-09	-7.2184e-09	-7.4904e-09	-7.155e-09	-7.5088e-09	-7.404e-09	-7.5834e-09	-7.3781e-09	-7.3473e-09	-7.4558e-09	-7.4785e-09	-7.6989e-09	-7.781e-09	-7.6226e-09	-7.4743e-09	-7.3334e-09	-6.8827e-09	-7.8111e-09	-8.01e-09	-7.9101e-09
	-7.0512e-09	-6.0714e-09	-6.2731e-09	-6.4145e-09	-5.8732e-09	-4.6491e-09	-5.9137e-09	-5.6062e-09	-5.2957e-09	-5.2499e-09	-5.0612e-09	-6.422e-09	-6.0745e-09	-5.7119e-09	-6.2786e-09	-6.6021e-09	-6.5965e-09	-6.631e-09	-6.5343e-09	-6.5801e-09	-6.7706e-09	-7.113e-09	-7.0382e-09	-7.0891e-09	-7.0504e-09	-6.9535e-09	-7.2627e-09	-7.2555e-09	-7.6116e-09	-7.1318e-09	-6.5659e-09	-7.4231e-09	-5.8449e-09	-7.1573e-09	-7.2415e-09	-7.3958e-09	-7.6026e-09	-7.5081e-09	-7.7704e-09	-7.5927e-09	-7.8856e-09	-8.2324e-09	-7.9344e-09	-7.7956e-09	-8.4517e-09	-7.1629e-09	-7.3465e-09	-8.439e-09	-8.5205e-09
	-6.4276e-09	-4.2604e-09	-6.1128e-09	-6.1839e-09	-5.6614e-09	-5.2513e-09	-5.5569e-09	-4.9573e-09	-5.8468e-09	-6.1948e-09	-5.5248e-09	-6.3783e-09	-6.1914e-09	-5.1235e-09	-4.5979e-09	-6.4637e-09	-6.6781e-09	-6.7663e-09	-6.8271e-09	-6.8363e-09	-6.7906e-09	-6.6155e-09	-6.8279e-09	-7.4166e-09	-7.1963e-09	-6.7377e-09	-7.0588e-09	-7.3688e-09	-7.5444e-09	-7.6035e-09	-7.5484e-09	-7.5566e-09	-6.2436e-09	-7.3954e-09	-7.2494e-09	-7.2401e-09	-7.6788e-09	-7.4732e-09	-7.4989e-09	-6.8299e-09	-7.5895e-09	-8.2145e-09	-8.0904e-09	-7.781e-09	-8.4723e-09	-8.3312e-09	-8.1233e-09	-7.8939e-09	-8.5554e-09
	-6.7003e-09	-6.4241e-09	-6.461e-09	-5.5811e-09	-3.9356e-09	-6.228e-09	-5.9706e-09	-6.2707e-09	-6.3228e-09	-6.1389e-09	-6.3665e-09	-5.7278e-09	-5.7964e-09	-5.8532e-09	-4.7254e-09	-6.2736e-09	-6.6664e-09	-6.9284e-09	-6.3973e-09	-6.5245e-09	-6.5384e-09	-6.1803e-09	-6.2378e-09	-7.0866e-09	-6.0425e-09	-5.4849e-09	-6.8157e-09	-7.3702e-09	-7.3795e-09	-6.9756e-09	-7.4696e-09	-7.963e-09	-7.6467e-09	-7.6125e-09	-7.5994e-09	-7.2965e-09	-7.8677e-09	-8.0582e-09	-7.7764e-09	-7.56e-09	-7.5294e-09	-8.1414e-09	-7.1286e-09	-6.6762e-09	-7.3595e-09	-7.895e-09	-7.918e-09	-8.0811e-09	-8.399e-09
	-6.0818e-09	-6.2207e-09	-6.4033e-09	-6.1427e-09	-6.3e-09	-6.27e-09	-6.0917e-09	-5.8508e-09	-6.1089e-09	-6.268e-09	-6.1287e-09	-5.9356e-09	-6.5443e-09	-6.5178e-09	-5.706e-09	-6.2061e-09	-6.606e-09	-6.9133e-09	-6.3967e-09	-6.3498e-09	-6.6045e-09	-6.8219e-09	-6.8574e-09	-7.2488e-09	-7.836e-09	-6.3776e-09	-6.5031e-09	-7.0885e-09	-7.1191e-09	-7.4169e-09	-7.8449e-09	-7.7405e-09	-7.3026e-09	-7.445e-09	-7.5791e-09	-6.7935e-09	-6.9111e-09	-7.7576e-09	-7.7931e-09	-7.7901e-09	-7.7106e-09	-7.7765e-09	-7.291e-09	-5.6891e-09	-7.4006e-09	-7.6029e-09	-7.8823e-09	-7.9141e-09	-8.5321e-09
	-6.7111e-09	-6.6449e-09	-6.6473e-09	-6.0341e-09	-6.4884e-09	-6.4641e-09	-6.497e-09	-6.2339e-09	-6.1181e-09	-6.3409e-09	-6.3323e-09	-6.6291e-09	-6.4358e-09	-6.4175e-09	-6.4306e-09	-6.4554e-09	-6.2008e-09	-6.229e-09	-6.3799e-09	-5.4478e-09	-6.4532e-09	-6.7745e-09	-7.1449e-09	-7.1954e-09	-7.9056e-09	-7.4322e-09	-6.6271e-09	-6.0945e-09	-6.7612e-09	-7.6152e-09	-7.2117e-09	-7.0634e-09	-6.6959e-09	-7.4646e-09	-7.515e-09	-6.5073e-09	-6.3098e-09	-7.7084e-09	-7.92e-09	-7.9419e-09	-7.345e-09	-6.8859e-09	-7.5782e-09	-7.6518e-09	-7.684e-09	-7.5784e-09	-7.3646e-09	-6.6432e-09	-7.5787e-09
	-6.6297e-09	-6.9803e-09	-5.8126e-09	-4.4334e-09	-6.5401e-09	-6.8149e-09	-6.7903e-09	-6.3621e-09	-6.5285e-09	-6.1035e-09	-6.4453e-09	-6.0254e-09	-5.4991e-09	-5.435e-09	-6.6181e-09	-6.9318e-09	-6.4958e-09	-4.6889e-09	-6.1346e-09	-6.67e-09	-5.7236e-09	-6.1657e-09	-7.3188e-09	-6.658e-09	-7.2321e-09	-7.2381e-09	-6.8013e-09	-6.7226e-09	-7.5315e-09	-7.5159e-09	-7.1835e-09	-7.3236e-09	-7.5256e-09	-7.5878e-09	-7.7164e-09	-7.135e-09	-7.4673e-09	-7.7897e-09	-7.8961e-09	-7.7123e-09	-7.0785e-09	-6.6923e-09	-7.1781e-09	-6.9272e-09	-8.3009e-09	-8.1776e-09	-7.7992e-09	-7.9297e-09	-8.0268e-09
	-6.6775e-09	-6.8425e-09	-6.673e-09	-6.0138e-09	-6.3069e-09	-6.8293e-09	-6.2295e-09	-4.6831e-09	-6.0495e-09	-6.0335e-09	-6.3917e-09	-6.0623e-09	-4.3797e-09	-5.9719e-09	-6.3795e-09	-6.6822e-09	-6.8097e-09	-6.2537e-09	-6.2695e-09	-6.7441e-09	-6.585e-09	-7.043e-09	-6.8649e-09	-6.7187e-09	-7.1403e-09	-7.7103e-09	-4.6542e-09	-6.4436e-09	-7.3072e-09	-7.322e-09	-6.8784e-09	-6.2283e-09	-6.9579e-09	-7.7454e-09	-7.3099e-09	-7.5527e-09	-7.6875e-09	-7.7681e-09	-7.851e-09	-7.6171e-09	-7.7013e-09	-7.4633e-09	-6.6927e-09	-5.6167e-09	-7.684e-09	-8.3665e-09	-8.0695e-09	-7.9941e-09	-7.733e-09
	-6.7692e-09	-7.0478e-09	-6.8144e-09	-5.9631e-09	-5.936e-09	-6.5857e-09	-5.6063e-09	-5.6966e-09	-6.3062e-09	-6.2736e-09	-6.2674e-09	-6.4921e-09	-5.4504e-09	-6.4232e-09	-6.3716e-09	-6.4606e-09	-6.5767e-09	-6.6451e-09	-6.6448e-09	-6.7291e-09	-6.5907e-09	-6.0903e-09	-6.6153e-09	-7.0491e-09	-5.648e-09	-7.065e-09	-6.982e-09	-7.1342e-09	-7.0926e-09	-7.232e-09	-6.4471e-09	-5.7304e-09	-4.8307e-09	-7.2162e-09	-7.345e-09	-7.7945e-09	-7.9918e-09	-7.8224e-09	-7.4534e-09	-7.269e-09	-6.9256e-09	-8.0407e-09	-7.8932e-09	-8.2677e-09	-8.2679e-09	-7.901e-09	-7.8447e-09	-8.0501e-09	-7.9026e-09
	-6.9012e-09	-6.841e-09	-6.3356e-09	-6.1333e-09	-6.4241e-09	-6.5898e-09	-6.5181e-09	-6.6399e-09	-6.7015e-09	-6.4864e-09	-6.1805e-09	-6.1342e-09	-5.4868e-09	-6.4113e-09	-6.4181e-09	-5.5402e-09	-4.4181e-09	-5.6577e-09	-6.9544e-09	-6.8866e-09	-5.768e-09	-4.1647e-09	-7.1147e-09	-7.1871e-09	-7.5075e-09	-7.2074e-09	-7.1484e-09	-6.7854e-09	-7.0165e-09	-7.1332e-09	-7.4842e-09	-7.1648e-09	-7.0097e-09	-6.938e-09	-7.4202e-09	-7.8801e-09	-7.5449e-09	-7.0776e-09	-7.2231e-09	-7.4681e-09	-7.7952e-09	-7.8668e-09	-8.005e-09	-8.2617e-09	-7.9683e-09	-6.6267e-09	-7.0237e-09	-7.9591e-09	-7.9184e-09
	-6.5088e-09	-6.7234e-09	-6.4499e-09	-6.4454e-09	-6.4692e-09	-6.4453e-09	-6.1666e-09	-6.554e-09	-6.2273e-09	-6.6275e-09	-6.4254e-09	-6.3252e-09	-6.3105e-09	-6.412e-09	-5.1438e-09	-4.9006e-09	-5.3238e-09	-6.175e-09	-6.9168e-09	-6.7226e-09	-6.7507e-09	-6.787e-09	-6.9046e-09	-7.0852e-09	-7.4879e-09	-5.6498e-09	-6.7555e-09	-6.8959e-09	-7.2096e-09	-7.2489e-09	-7.3803e-09	-7.1654e-09	-6.2981e-09	-4.8373e-09	-6.7465e-09	-7.133e-09	-7.246e-09	-7.039e-09	-7.2419e-09	-7.4709e-09	-7.6781e-09	-7.8226e-09	-7.872e-09	-7.7985e-09	-7.7115e-09	-6.6053e-09	-6.3885e-09	-7.9061e-09	-7.3944e-09
	-6.2465e-09	-6.3258e-09	-6.5242e-09	-5.6722e-09	-6.2125e-09	-6.4183e-09	-5.8372e-09	-6.3405e-09	-6.4845e-09	-6.4889e-09	-6.4286e-09	-5.9536e-09	-6.1113e-09	-6.5978e-09	-6.3488e-09	-5.9375e-09	-6.4574e-09	-6.96e-09	-6.8691e-09	-6.4985e-09	-6.6041e-09	-6.8051e-09	-6.7595e-09	-6.9008e-09	-7.2987e-09	-7.7759e-09	-7.5663e-09	-7.5778e-09	-7.4614e-09	-7.5258e-09	-7.4817e-09	-7.3401e-09	-6.1442e-09	-4.7615e-09	-6.3691e-09	-6.4221e-09	-7.1935e-09	-7.3201e-09	-7.3237e-09	-7.4263e-09	-7.1723e-09	-6.1065e-09	-5.4244e-09	-6.7636e-09	-7.8668e-09	-7.2251e-09	-7.7005e-09	-7.8367e-09	-7.2106e-09
	-5.6798e-09	-4.3806e-09	-6.1126e-09	-5.2963e-09	-4.1379e-09	-6.3148e-09	-6.3181e-09	-6.4789e-09	-6.9276e-09	-6.8128e-09	-6.5313e-09	-6.332e-09	-6.4442e-09	-6.5704e-09	-6.6595e-09	-6.8023e-09	-6.6023e-09	-6.4205e-09	-6.7203e-09	-6.6895e-09	-6.8465e-09	-6.911e-09	-7.0619e-09	-7.0479e-09	-6.9726e-09	-7.4011e-09	-6.8583e-09	-7.1923e-09	-7.3777e-09	-7.545e-09	-7.3282e-09	-7.1717e-09	-7.3657e-09	-6.4474e-09	-6.9457e-09	-4.6249e-09	-6.1184e-09	-6.9115e-09	-7.1054e-09	-7.271e-09	-7.3345e-09	-7.0996e-09	-7.4165e-09	-6.9942e-09	-7.6678e-09	-7.6646e-09	-8.0502e-09	-8.577e-09	-8.5389e-09
	-7.1304e-09	-5.8829e-09	-6.7033e-09	-6.3712e-09	-6.11e-09	-6.4464e-09	-6.4344e-09	-6.6768e-09	-6.5081e-09	-6.6778e-09	-6.1878e-09	-6.1951e-09	-6.5138e-09	-6.1831e-09	-6.4068e-09	-6.4345e-09	-6.5123e-09	-6.4645e-09	-6.3967e-09	-6.7258e-09	-6.991e-09	-7.0233e-09	-6.92e-09	-6.4204e-09	-7.1792e-09	-6.9915e-09	-7.3921e-09	-7.1215e-09	-7.2388e-09	-6.9731e-09	-6.6012e-09	-7.0133e-09	-6.9054e-09	-6.6929e-09	-6.66e-09	-6.8123e-09	-6.9204e-09	-7.2192e-09	-7.3086e-09	-7.3394e-09	-7.3888e-09	-7.3286e-09	-7.2904e-09	-7.8344e-09	-7.1076e-09	-6.7366e-09	-6.9105e-09	-8.2098e-09	-8.3064e-09
	-6.7266e-09	-6.3442e-09	-6.4515e-09	-6.3191e-09	-6.3163e-09	-6.5991e-09	-6.6258e-09	-6.4828e-09	-6.5913e-09	-6.6427e-09	-5.9726e-09	-3.6138e-09	-5.6752e-09	-6.6189e-09	-6.5432e-09	-6.1972e-09	-6.4875e-09	-6.4322e-09	-5.9863e-09	-5.5849e-09	-6.6894e-09	-6.9167e-09	-7.5441e-09	-6.1442e-09	-4.6851e-09	-6.6547e-09	-7.4435e-09	-7.3353e-09	-7.3669e-09	-6.7073e-09	-5.6042e-09	-7.1216e-09	-6.6164e-09	-6.0428e-09	-5.7601e-09	-5.494e-09	-7.1601e-09	-6.9662e-09	-6.8766e-09	-6.9749e-09	-7.2954e-09	-7.7168e-09	-7.3505e-09	-7.4562e-09	-7.6317e-09	-7.5911e-09	-7.5594e-09	-7.2894e-09	-7.3195e-09
	-6.5882e-09	-6.3143e-09	-6.2986e-09	-5.3883e-09	-5.7257e-09	-6.3073e-09	-6.6261e-09	-5.983e-09	-5.0955e-09	-6.9339e-09	-6.3726e-09	-5.1362e-09	-5.417e-09	-6.3167e-09	-6.1879e-09	-5.974e-09	-6.322e-09	-5.6226e-09	-6.0549e-09	-6.1227e-09	-5.9712e-09	-5.1786e-09	-6.8405e-09	-6.5686e-09	-5.689e-09	-7.4853e-09	-7.5008e-09	-7.1126e-09	-7.3245e-09	-7.328e-09	-7.4027e-09	-7.0846e-09	-6.703e-09	-6.5645e-09	-6.068e-09	-6.2474e-09	-6.9368e-09	-7.0099e-09	-6.7924e-09	-6.5355e-09	-7.462e-09	-7.5931e-09	-7.571e-09	-7.6065e-09	-7.6752e-09	-7.5113e-09	-7.6928e-09	-7.5041e-09	-7.299e-09
	-6.1547e-09	-3.8198e-09	-6.1498e-09	-5.2344e-09	-5.0908e-09	-5.9211e-09	-6.4855e-09	-6.4439e-09	-6.2605e-09	-6.7269e-09	-6.1852e-09	-6.0914e-09	-5.3835e-09	-6.1777e-09	-6.2923e-09	-6.6706e-09	-6.3815e-09	-6.4412e-09	-5.652e-09	-5.2108e-09	-6.1871e-09	-5.0844e-09	-6.0531e-09	-6.6419e-09	-6.8663e-09	-7.2446e-09	-7.7421e-09	-6.9547e-09	-5.7954e-09	-7.1264e-09	-7.2802e-09	-6.9563e-09	-6.6549e-09	-6.5695e-09	-5.7015e-09	-5.8562e-09	-6.2824e-09	-7.3591e-09	-5.9502e-09	-5.7885e-09	-7.0734e-09	-7.2666e-09	-7.5549e-09	-7.1741e-09	-7.2925e-09	-7.1652e-09	-7.8858e-09	-7.7594e-09	-7.9273e-09
	-6.6692e-09	-5.5772e-09	-5.7676e-09	-5.5276e-09	-5.8706e-09	-4.8548e-09	-5.7776e-09	-6.774e-09	-6.8289e-09	-6.7135e-09	-6.6508e-09	-6.7316e-09	-6.4527e-09	-6.6956e-09	-6.219e-09	-6.4748e-09	-6.2868e-09	-6.1431e-09	-3.6528e-09	-3.7777e-09	-5.534e-09	-6.5233e-09	-6.3692e-09	-6.8101e-09	-7.2093e-09	-7.5025e-09	-7.6889e-09	-7.4958e-09	-6.8033e-09	-5.6243e-09	-6.182e-09	-6.2248e-09	-6.9568e-09	-6.4047e-09	-5.9692e-09	-6.0101e-09	-6.076e-09	-4.4713e-09	-5.9487e-09	-6.5908e-09	-7.0057e-09	-7.1904e-09	-6.0583e-09	-6.7442e-09	-7.2856e-09	-6.8252e-09	-7.4851e-09	-7.614e-09	-7.6848e-09
	-6.7781e-09	-6.1673e-09	-6.2416e-09	-5.8529e-09	-6.3667e-09	-6.7589e-09	-6.1596e-09	-6.5222e-09	-5.6034e-09	-5.8287e-09	-5.8046e-09	-6.5953e-09	-6.6604e-09	-6.3156e-09	-5.4709e-09	-5.4079e-09	-6.7233e-09	-6.25e-09	-5.2484e-09	-4.74e-09	-6.3085e-09	-6.2577e-09	-5.8213e-09	-6.0176e-09	-7.107e-09	-7.8407e-09	-7.4604e-09	-7.1219e-09	-6.6246e-09	-5.5277e-09	-5.7413e-09	-6.5811e-09	-6.7546e-09	-6.2891e-09	-6.1979e-09	-5.949e-09	-6.1481e-09	-5.5541e-09	-6.3424e-09	-7.0211e-09	-6.9643e-09	-7.0595e-09	-5.9903e-09	-7.1745e-09	-7.282e-09	-7.3177e-09	-7.3315e-09	-7.4876e-09	-7.7895e-09
	-6.3708e-09	-6.2937e-09	-6.7018e-09	-6.5304e-09	-6.4622e-09	-6.5541e-09	-7.8379e-09	-7.1411e-09	-6.3242e-09	-5.6026e-09	-5.5841e-09	-6.4308e-09	-6.5761e-09	-6.217e-09	-5.2334e-09	-4.6125e-09	-5.5833e-09	-6.4873e-09	-6.1062e-09	-5.9281e-09	-6.1662e-09	-6.0993e-09	-5.7994e-09	-5.2816e-09	-7.0506e-09	-5.1721e-09	-6.1608e-09	-7.2922e-09	-7.0487e-09	-6.8593e-09	-6.8895e-09	-6.9244e-09	-6.474e-09	-5.9903e-09	-6.1122e-09	-6.1225e-09	-6.4776e-09	-6.3491e-09	-6.9539e-09	-6.2967e-09	-6.0028e-09	-6.652e-09	-7.1735e-09	-7.3614e-09	-6.2758e-09	-6.4201e-09	-6.674e-09	-6.9416e-09	-7.6114e-09
	-6.1726e-09	-6.5777e-09	-6.9535e-09	-6.329e-09	-6.2209e-09	-7.3849e-09	-7.7065e-09	-7.9265e-09	-7.4513e-09	-6.2555e-09	-5.6272e-09	-5.9076e-09	-6.5072e-09	-6.3435e-09	-5.7598e-09	-6.0524e-09	-6.1017e-09	-5.8395e-09	-5.9719e-09	-6.2216e-09	-6.3854e-09	-6.1686e-09	-5.5301e-09	-6.4653e-09	-6.8373e-09	-6.237e-09	-5.9273e-09	-6.8193e-09	-7.2021e-09	-7.1362e-09	-7.0435e-09	-7.2496e-09	-6.2872e-09	-5.9944e-09	-6.0856e-09	-6.2099e-09	-5.7174e-09	-5.6049e-09	-6.4236e-09	-6.6553e-09	-6.3024e-09	-6.9184e-09	-7.2319e-09	-7.4193e-09	-6.7655e-09	-5.5222e-09	-5.2441e-09	-3.9691e-09	-7.2245e-09
	-6.6789e-09	-6.7276e-09	-6.5375e-09	-5.6544e-09	-5.9504e-09	-7.7641e-09	-7.8394e-09	-7.3078e-09	-7.8318e-09	-7.1271e-09	-6.368e-09	-5.8341e-09	-6.549e-09	-6.3376e-09	-5.951e-09	-5.7737e-09	-6.2496e-09	-6.15e-09	-5.894e-09	-5.5985e-09	-4.2595e-09	-6.2049e-09	-5.9316e-09	-6.1785e-09	-6.661e-09	-6.8217e-09	-7.1951e-09	-6.9407e-09	-6.7696e-09	-7.4415e-09	-6.9303e-09	-7.1968e-09	-6.3726e-09	-6.272e-09	-5.8725e-09	-5.7393e-09	-5.2026e-09	-3.692e-09	-5.886e-09	-6.2098e-09	-6.4564e-09	-6.8295e-09	-7.075e-09	-6.8601e-09	-6.1914e-09	-7.4269e-09	-7.1382e-09	-6.8828e-09	-7.5372e-09
	-6.7814e-09	-6.6938e-09	-7.1495e-09	-7.4803e-09	-7.454e-09	-8.1007e-09	-7.8954e-09	-7.6618e-09	-7.4358e-09	-7.2663e-09	-7.187e-09	-6.0767e-09	-6.3881e-09	-6.3091e-09	-6.027e-09	-5.8317e-09	-4.8304e-09	-5.519e-09	-5.8996e-09	-4.6081e-09	-5.2048e-09	-6.0193e-09	-6.2385e-09	-6.531e-09	-6.5882e-09	-6.9369e-09	-7.0586e-09	-7.408e-09	-6.3079e-09	-6.3935e-09	-5.9838e-09	-6.2658e-09	-5.9997e-09	-6.3887e-09	-5.8567e-09	-5.4887e-09	-5.6646e-09	-5.6734e-09	-4.9557e-09	-5.1801e-09	-6.6079e-09	-6.0622e-09	-6.0119e-09	-5.8963e-09	-5.1298e-09	-5.8759e-09	-6.5901e-09	-7.2931e-09	-7.759e-09
	-7.5601e-09	-7.3306e-09	-7.2678e-09	-7.0568e-09	-7.2245e-09	-7.5843e-09	-7.3838e-09	-6.8855e-09	-4.2106e-09	-7.4731e-09	-7.6082e-09	-7.412e-09	-6.7599e-09	-6.2948e-09	-6.1835e-09	-6.1855e-09	-5.9159e-09	-5.797e-09	-5.9563e-09	-5.7981e-09	-5.9103e-09	-6.0588e-09	-6.6045e-09	-6.599e-09	-6.6391e-09	-6.8376e-09	-6.551e-09	-6.65e-09	-6.3845e-09	-6.6897e-09	-5.9905e-09	-6.2497e-09	-6.3757e-09	-6.3313e-09	-5.7785e-09	-4.311e-09	-5.5191e-09	-5.703e-09	-5.2764e-09	-4.088e-09	-5.9187e-09	-5.847e-09	-5.9268e-09	-5.8705e-09	-6.6271e-09	-6.5727e-09	-6.8784e-09	-7.2471e-09	-6.9781e-09
	-7.6054e-09	-7.5087e-09	-7.2365e-09	-7.0345e-09	-7.5712e-09	-7.8458e-09	-7.9477e-09	-8.0401e-09	-7.2676e-09	-7.3845e-09	-7.5327e-09	-7.124e-09	-6.7094e-09	-6.1818e-09	-6.1096e-09	-6.1256e-09	-5.5009e-09	-5.9684e-09	-5.995e-09	-5.991e-09	-6.3028e-09	-5.8807e-09	-6.244e-09	-6.7432e-09	-6.7347e-09	-7.2697e-09	-6.8346e-09	-6.445e-09	-4.0844e-09	-6.1889e-09	-6.4753e-09	-6.1832e-09	-6.2727e-09	-6.3669e-09	-5.5692e-09	-5.3853e-09	-5.369e-09	-5.7701e-09	-5.701e-09	-4.966e-09	-5.8952e-09	-6.3056e-09	-6.4473e-09	-6.075e-09	-6.2928e-09	-6.8124e-09	-7.157e-09	-7.4894e-09	-6.0811e-09
	-7.2243e-09	-7.6676e-09	-7.4148e-09	-7.2434e-09	-7.566e-09	-7.9069e-09	-7.8971e-09	-7.8964e-09	-8.0706e-09	-8.1484e-09	-7.6934e-09	-7.0494e-09	-6.8457e-09	-5.967e-09	-6.0381e-09	-5.194e-09	-5.4567e-09	-5.5571e-09	-5.6467e-09	-5.7094e-09	-4.5689e-09	-5.2951e-09	-6.6566e-09	-7.1205e-09	-6.7111e-09	-6.7904e-09	-6.5899e-09	-6.8305e-09	-5.9834e-09	-5.9266e-09	-6.3809e-09	-6.483e-09	-6.2691e-09	-5.4072e-09	-3.8327e-09	-5.7507e-09	-6.1696e-09	-5.8208e-09	-5.8675e-09	-5.5659e-09	-5.9773e-09	-6.2099e-09	-5.9999e-09	-6.3058e-09	-6.7456e-09	-6.27e-09	-6.869e-09	-7.2909e-09	-7.2438e-09
	-7.2557e-09	-7.3884e-09	-7.6407e-09	-7.5554e-09	-7.5479e-09	-7.1456e-09	-6.9298e-09	-8.0344e-09	-8.2863e-09	-8.2634e-09	-7.85e-09	-6.6155e-09	-6.7063e-09	-6.8867e-09	-6.4321e-09	-6.0009e-09	-6.1886e-09	-5.3172e-09	-4.6792e-09	-4.9752e-09	-3.8588e-09	-9.0222e-10	-6.0118e-09	-6.0609e-09	-6.6162e-09	-6.8347e-09	-6.6217e-09	-6.6136e-09	-6.4288e-09	-6.5322e-09	-6.3519e-09	-6.762e-09	-6.6615e-09	-5.896e-09	-4.3288e-09	-5.9112e-09	-6.1579e-09	-6.0709e-09	-6.1728e-09	-6.1665e-09	-5.6418e-09	-5.6792e-09	-6.3894e-09	-6.7602e-09	-6.9957e-09	-6.6869e-09	-7.0904e-09	-7.6071e-09	-7.467e-09
	-7.029e-09	-7.2055e-09	-7.7889e-09	-8.16e-09	-7.6961e-09	-6.918e-09	-5.0477e-09	-6.4495e-09	-8.0041e-09	-8.021e-09	-7.5681e-09	-4.6528e-09	-5.9538e-09	-6.9022e-09	-6.5318e-09	-6.2977e-09	-6.0808e-09	-6.0569e-09	-5.5744e-09	-6.1147e-09	-5.9636e-09	-5.7293e-09	-6.3624e-09	-5.5488e-09	-3.7525e-09	-6.5975e-09	-6.8302e-09	-6.0747e-09	-5.5564e-09	-6.3468e-09	-4.5758e-09	-5.8933e-09	-6.6317e-09	-5.8785e-09	-5.8343e-09	-5.9305e-09	-6.0778e-09	-5.8661e-09	-6.2556e-09	-6.2649e-09	-5.9942e-09	-4.2122e-09	-6.4507e-09	-6.2104e-09	-6.9906e-09	-7.1993e-09	-7.6457e-09	-7.5482e-09	-7.4403e-09
	-6.2135e-09	-6.8712e-09	-7.4107e-09	-7.4126e-09	-7.6559e-09	-7.8749e-09	-7.6587e-09	-7.1497e-09	-8.025e-09	-8.0398e-09	-7.4801e-09	-7.2136e-09	-6.1866e-09	-6.6005e-09	-6.7175e-09	-6.1992e-09	-5.7711e-09	-5.8342e-09	-5.701e-09	-5.8644e-09	-6.2325e-09	-6.545e-09	-6.3221e-09	-6.4997e-09	-6.2181e-09	-7.0911e-09	-7.0795e-09	-5.9306e-09	-3.6011e-09	-5.5721e-09	-6.4115e-09	-6.729e-09	-6.796e-09	-6.332e-09	-6.6133e-09	-6.5634e-09	-6.317e-09	-5.3991e-09	-6.6284e-09	-6.6569e-09	-6.9558e-09	-6.9528e-09	-6.8983e-09	-6.5269e-09	-6.2221e-09	-7.3694e-09	-7.6946e-09	-7.5932e-09	-7.2785e-09
	-5.5989e-09	-5.9957e-09	-7.2331e-09	-7.2602e-09	-7.5264e-09	-7.6393e-09	-7.5904e-09	-7.7859e-09	-7.936e-09	-8.108e-09	-7.3868e-09	-7.4668e-09	-7.449e-09	-5.6499e-09	-4.8165e-09	-5.7966e-09	-5.4306e-09	-6.1845e-09	-5.5908e-09	-5.5163e-09	-4.1728e-09	-5.8226e-09	-6.4054e-09	-6.5508e-09	-6.4912e-09	-7.1494e-09	-7.1124e-09	-6.7415e-09	-6.3768e-09	-6.2746e-09	-6.5322e-09	-6.9829e-09	-6.7077e-09	-6.7548e-09	-6.0323e-09	-6.7613e-09	-5.9921e-09	-3.8001e-09	-5.3779e-09	-6.6751e-09	-6.6538e-09	-6.0707e-09	-6.6793e-09	-6.6735e-09	-6.7841e-09	-7.0622e-09	-7.5809e-09	-7.6107e-09	-7.7661e-09
	-5.8215e-09	-6.1243e-09	-7.1825e-09	-7.4387e-09	-7.7547e-09	-7.4386e-09	-7.304e-09	-7.723e-09	-7.5947e-09	-7.5174e-09	-7.4637e-09	-7.2723e-09	-6.9349e-09	-6.3963e-09	-5.2645e-09	-6.2006e-09	-5.9849e-09	-6.0146e-09	-5.2303e-09	-6.5404e-09	-5.2748e-09	-5.5789e-09	-6.5314e-09	-6.5137e-09	-3.8705e-09	-4.2204e-09	-6.8769e-09	-6.6175e-09	-6.6993e-09	-6.4363e-09	-6.3318e-09	-6.476e-09	-4.9219e-09	-6.29e-09	-7.1721e-09	-6.7558e-09	-5.6358e-09	-4.622e-09	-5.2514e-09	-6.1091e-09	-6.5008e-09	-4.7258e-09	-4.4512e-09	-6.0384e-09	-6.6442e-09	-6.9786e-09	-7.4304e-09	-7.827e-09	-7.9447e-09
	-6.8603e-09	-6.3927e-09	-7.1737e-09	-7.3264e-09	-7.4823e-09	-7.6805e-09	-6.9629e-09	-6.9588e-09	-7.5449e-09	-7.7959e-09	-7.2277e-09	-7.0801e-09	-6.7069e-09	-6.1709e-09	-5.2171e-09	-5.7348e-09	-6.0248e-09	-6.1731e-09	-6.2199e-09	-6.253e-09	-5.6203e-09	-6.3525e-09	-6.558e-09	-6.3118e-09	-3.8156e-09	-2.5299e-09	-6.6811e-09	-6.6268e-09	-6.4081e-09	-5.4422e-09	-5.9427e-09	-6.6313e-09	-6.4277e-09	-5.7217e-09	-6.1003e-09	-6.9086e-09	-6.0615e-09	-5.9775e-09	-5.6494e-09	-5.2227e-09	-6.4938e-09	-6.4725e-09	-5.0231e-09	-5.2337e-09	-6.3596e-09	-6.4961e-09	-6.4792e-09	-7.054e-09	-6.0398e-09
	-7.1876e-09	-6.5329e-09	-7.3772e-09	-7.4035e-09	-7.7516e-09	-7.6086e-09	-5.8618e-09	-5.2709e-09	-6.6255e-09	-7.5176e-09	-7.1546e-09	-7.4641e-09	-6.7475e-09	-5.5156e-09	-5.2745e-09	-6.0016e-09	-5.706e-09	-6.1557e-09	-6.1706e-09	-5.4017e-09	-4.503e-09	-5.4832e-09	-7.1376e-09	-6.6347e-09	-5.1621e-09	-5.2023e-09	-6.4592e-09	-6.1626e-09	-6.5512e-09	-5.7751e-09	-6.2056e-09	-6.5384e-09	-6.3874e-09	-5.9721e-09	-5.6869e-09	-6.7157e-09	-6.6511e-09	-6.7215e-09	-5.844e-09	-1.2799e-09	-4.1465e-09	-7.3217e-09	-4.6034e-09	-5.4651e-09	-6.7884e-09	-6.9597e-09	-7.0634e-09	-7.1767e-09	-6.5013e-09
	-6.7657e-09	-7.3636e-09	-6.7117e-09	-7.5353e-09	-7.9123e-09	-7.5965e-09	-7.2169e-09	-6.9715e-09	-7.4176e-09	-6.1983e-09	-6.5214e-09	-6.935e-09	-7.0203e-09	-6.041e-09	-6.553e-09	-6.3207e-09	-6.2315e-09	-6.115e-09	-6.2519e-09	-5.5999e-09	-4.675e-09	-5.5965e-09	-6.8735e-09	-7.0502e-09	-6.564e-09	-5.6859e-09	-6.2613e-09	-6.1996e-09	-6.6038e-09	-6.66e-09	-6.5351e-09	-6.9228e-09	-6.879e-09	-6.7228e-09	-6.1968e-09	-7.1192e-09	-7.2263e-09	-7.0366e-09	-6.2332e-09	-4.8779e-09	-6.7267e-09	-5.7177e-09	-6.3536e-09	-6.1421e-09	-6.7171e-09	-7.1042e-09	-7.2739e-09	-7.335e-09	-7.4938e-09
	-7.0746e-09	-7.1291e-09	-6.1389e-09	-7.4879e-09	-7.8306e-09	-7.6664e-09	-7.4546e-09	-7.3649e-09	-7.5393e-09	-7.3093e-09	-7.0469e-09	-7.2126e-09	-7.125e-09	-6.7643e-09	-5.9573e-09	-6.1785e-09	-6.2994e-09	-6.2857e-09	-6.4033e-09	-6.292e-09	-5.9691e-09	-6.3975e-09	-6.5931e-09	-7.0718e-09	-6.7041e-09	-5.9907e-09	-5.1464e-09	-6.7974e-09	-7.1982e-09	-7.1447e-09	-6.8675e-09	-7.0578e-09	-7.1977e-09	-6.9483e-09	-5.2257e-09	-6.8072e-09	-6.9637e-09	-7.0983e-09	-7.0582e-09	-6.8784e-09	-6.6451e-09	-6.7113e-09	-7.196e-09	-6.4984e-09	-6.6579e-09	-6.9674e-09	-7.2466e-09	-7.3578e-09	-7.4673e-09
	-7.4339e-09	-7.4218e-09	-5.4117e-09	-5.1438e-09	-6.0914e-09	-7.2739e-09	-7.2278e-09	-7.1694e-09	-7.2091e-09	-7.2528e-09	-6.7864e-09	-6.4434e-09	-6.1364e-09	-6.8459e-09	-5.665e-09	-4.9162e-09	-6.3775e-09	-6.2797e-09	-6.4329e-09	-5.9341e-09	-4.9651e-09	-5.8942e-09	-6.4441e-09	-6.0719e-09	-6.95e-09	-6.9552e-09	-6.7224e-09	-6.4636e-09	-5.8916e-09	-7.2737e-09	-7.0199e-09	-6.8206e-09	-7.0734e-09	-7.2825e-09	-6.4288e-09	-7.0122e-09	-6.9287e-09	-7.0297e-09	-7.2392e-09	-6.5132e-09	-4.9906e-09	-6.7713e-09	-7.241e-09	-7.3251e-09	-6.9851e-09	-6.9245e-09	-7.2909e-09	-7.379e-09	-7.188e-09
	-7.8932e-09	-7.5218e-09	-6.9007e-09	-5.6083e-09	-6.5672e-09	-7.6469e-09	-7.6537e-09	-7.7556e-09	-6.3163e-09	-5.9529e-09	-6.753e-09	-5.4288e-09	-5.9536e-09	-7.1055e-09	-6.9855e-09	-6.5666e-09	-6.7225e-09	-5.9328e-09	-5.3482e-09	-6.4437e-09	-5.9366e-09	-6.5581e-09	-7.1606e-09	-4.9668e-09	-5.4141e-09	-7.078e-09	-7.0903e-09	-6.2157e-09	-4.8772e-09	-5.2675e-09	-6.9244e-09	-6.5673e-09	-7.0213e-09	-6.641e-09	-6.0403e-09	-6.1206e-09	-6.5001e-09	-6.8254e-09	-7.2455e-09	-7.3365e-09	-6.4704e-09	-6.9442e-09	-7.282e-09	-7.3679e-09	-7.5541e-09	-7.4775e-09	-7.2805e-09	-7.5203e-09	-7.8147e-09
	-5.38e-09	-7.1958e-09	-7.6394e-09	-7.5407e-09	-7.3089e-09	-7.3773e-09	-6.699e-09	-7.8818e-09	-6.7198e-09	-6.1283e-09	-7.3332e-09	-6.9593e-09	-7.3549e-09	-7.1454e-09	-6.9781e-09	-6.8051e-09	-6.6373e-09	-6.795e-09	-5.7666e-09	-6.061e-09	-6.68e-09	-6.5848e-09	-6.8005e-09	-6.3936e-09	-6.7243e-09	-6.7323e-09	-6.8936e-09	-6.6465e-09	-6.1877e-09	-5.5336e-09	-6.3958e-09	-6.7931e-09	-6.9155e-09	-6.9043e-09	-6.3832e-09	-7.0239e-09	-7.4034e-09	-7.0571e-09	-6.9296e-09	-7.4758e-09	-7.5193e-09	-7.2416e-09	-7.2012e-09	-7.3198e-09	-7.379e-09	-7.4565e-09	-7.3233e-09	-7.2572e-09	-8.281e-09
	-5.4059e-09	-7.1804e-09	-7.4839e-09	-7.6166e-09	-7.5369e-09	-7.5111e-09	-7.1416e-09	-7.3462e-09	-7.04e-09	-7.5548e-09	-7.4695e-09	-6.8807e-09	-6.6369e-09	-6.6375e-09	-6.8187e-09	-5.9942e-09	-6.0105e-09	-6.9637e-09	-6.7648e-09	-6.5511e-09	-6.9396e-09	-6.6568e-09	-6.4152e-09	-3.992e-09	-6.3693e-09	-6.3908e-09	-5.89e-09	-6.39e-09	-6.8191e-09	-6.486e-09	-6.3353e-09	-5.9283e-09	-6.5088e-09	-6.7456e-09	-6.7956e-09	-7.2182e-09	-7.725e-09	-7.2047e-09	-5.4987e-09	-6.5397e-09	-7.4221e-09	-7.0218e-09	-7.1676e-09	-6.2746e-09	-5.9692e-09	-7.5263e-09	-7.443e-09	-7.68e-09	-7.821e-09
	-7.8746e-09	-7.6135e-09	-7.6941e-09	-7.8304e-09	-7.7595e-09	-7.7522e-09	-7.7751e-09	-7.5278e-09	-6.4204e-09	-7.6516e-09	-7.4234e-09	-6.8248e-09	-6.388e-09	-5.1983e-09	-6.1325e-09	-5.764e-09	-5.0477e-09	-5.7291e-09	-6.966e-09	-6.8118e-09	-6.9142e-09	-6.4916e-09	-6.2444e-09	-6.3187e-09	-6.49e-09	-6.1374e-09	-3.2892e-09	-6.4068e-09	-6.7204e-09	-6.4562e-09	-6.4789e-09	-6.4464e-09	-5.2603e-09	-6.1414e-09	-6.9649e-09	-7.0926e-09	-7.3667e-09	-6.5138e-09	-5.2539e-09	-6.7219e-09	-6.4127e-09	-7.1441e-09	-7.4958e-09	-7.6344e-09	-7.3965e-09	-6.9389e-09	-6.3085e-09	-6.8395e-09	-8.1677e-09
	-8.0839e-09	-7.592e-09	-8.1516e-09	-7.8578e-09	-7.1799e-09	-6.7802e-09	-7.4954e-09	-7.6546e-09	-7.6626e-09	-7.7304e-09	-7.4744e-09	-7.4912e-09	-7.3588e-09	-7.1053e-09	-7.1618e-09	-6.8908e-09	-7.2246e-09	-6.706e-09	-7.1117e-09	-6.9621e-09	-6.7713e-09	-6.1979e-09	-4.1293e-09	-5.0008e-09	-6.8158e-09	-6.8067e-09	-6.6732e-09	-7.116e-09	-6.7382e-09	-5.6856e-09	-6.4594e-09	-6.3497e-09	-6.3716e-09	-6.3031e-09	-6.5826e-09	-6.9944e-09	-6.7052e-09	-6.1969e-09	-5.6624e-09	-5.8041e-09	-7.3809e-09	-7.2846e-09	-7.4706e-09	-7.5954e-09	-7.7618e-09	-7.4024e-09	-5.9554e-09	-7.6978e-09	-7.6565e-09
	-8.2596e-09	-6.5428e-09	-7.6451e-09	-7.7512e-09	-6.8541e-09	-6.0127e-09	-7.3225e-09	-7.4568e-09	-7.3253e-09	-7.7678e-09	-7.6041e-09	-6.3339e-09	-7.1563e-09	-7.1589e-09	-7.1195e-09	-6.6836e-09	-7.1249e-09	-7.1465e-09	-7.117e-09	-7.0225e-09	-6.7206e-09	-6.6118e-09	-6.7848e-09	-6.5542e-09	-6.2869e-09	-6.5028e-09	-7.0805e-09	-7.2823e-09	-6.7549e-09	-5.8255e-09	-6.2505e-09	-5.5498e-09	-4.3691e-09	-6.299e-09	-6.4436e-09	-6.8084e-09	-6.4778e-09	-6.7567e-09	-6.4534e-09	-4.9467e-09	-6.4977e-09	-7.6802e-09	-7.3291e-09	-7.3998e-09	-7.0883e-09	-7.5207e-09	-7.7259e-09	-8.324e-09	-8.2231e-09
[truncated: 136 more columns]
