# Supplementary material for: Elastocapillarity-driven 2D nano-switches enable zeptoliter-scale liquid encapsulation
Source: Nat Commun. 2024 Jan 2;15:185. doi: 10.1038/s41467-023-44200-3 (PMC10762047; doi:10.1038/s41467-023-44200-3)
Supplement: Supplementary file 4 — Source Data [file 41467_2023_44200_MOESM4_ESM.zip › Source Data/Figure 4.xlsx]

## Sheet: Sheet1
4a
Height (nm)	Width (nm)	Peeling curvature (um-1)	alpha	g	caving-in ratio (%)	reversibility ratio (%)
17	520	1.48	23.5407	0.92	100	100
17	520	1.48	23.5407	0.38	0	NA
17	420	1.48	15.3572	0.92	0	NA
17	420	1.48	15.3572	0.38	0	NA
20	1050	0.35	19.2937	0.38	0	NA
20	1050	0.35	19.2937	0.42	0	NA
20	1050	0.35	19.2937	0.46	7.14	100
20	1050	0.35	19.2937	0.5	10.71	100
20	1050	0.35	19.2937	0.59	21.42	100
20	1050	0.35	19.2937	0.65	39.28	100
20	1050	0.35	19.2937	0.92	64.29	100
20	1050	1.2	66.15	0.92	100	100
20	1050	1.2	66.15	0.38	100	80
11	1000	0.35	31.8182	0.92	100	100
11	1000	0.35	31.8182	0.38	100	100
38	600	0.39	3.69474	0.76	0	NA
38	1500	0.39	23.0921	0.76	100	100
0.7	130	0.48	11.5886	0.83	0	NA
50	4000	0.38	121.6	0.53	100	0
50	4000	0.33	105.6	0.53	100	0
50	4000	0.34	108.8	0.53	100	0
50	4000	0.38	121.6	0.9	100	0
50	4000	0.33	105.6	0.9	100	0
50	4000	0.34	108.8	0.9	100	0
