# Supplementary material for: Elastocapillarity-driven 2D nano-switches enable zeptoliter-scale liquid encapsulation
Source: Nat Commun. 2024 Jan 2;15:185. doi: 10.1038/s41467-023-44200-3 (PMC10762047; doi:10.1038/s41467-023-44200-3)
Supplement: Supplementary file 4 — Source Data [file 41467_2023_44200_MOESM4_ESM.zip › Source Data/Figure 2.xlsx]

## Sheet: Sheet1
2d					2f
Open profile		Closed profile			IPA vol. concentration (%)	Surface tension (mN/m)	Closed channels (%)
x (m)	y(m)	x(m)	y(m)		0	72	1
0	-1.72593e-08	0	1.57212e-08		5	47.83	1
4.24739e-08	-1.71485e-08	6.47577e-08	1.57294e-08		10	40.79	0.928571
8.49478e-08	-1.76254e-08	1.29515e-07	1.60819e-08		20	32.26	0.892857
1.27422e-07	-1.76757e-08	1.94273e-07	1.64184e-08		40	26.045	0.785714
1.69896e-07	-1.75639e-08	2.59031e-07	1.65446e-08		70	23.01	0.607143
2.12369e-07	-1.847e-08	3.23789e-07	1.55043e-08		100	21.15	0.357143
2.54843e-07	-1.89159e-08	3.88546e-07	1.20445e-08
2.97317e-07	-1.93985e-08	4.53304e-07	7.6262e-09
3.39791e-07	-1.90265e-08	5.18062e-07	3.34232e-09
3.82265e-07	-1.80197e-08	5.8282e-07	-1.02907e-09
4.24739e-07	-1.93106e-08	6.47577e-07	-4.83027e-09
4.67213e-07	-1.95166e-08	7.12335e-07	-6.90972e-09
5.09687e-07	-1.88367e-08	7.77093e-07	-7.03182e-09
5.52161e-07	-1.86835e-08	8.41851e-07	-7.32694e-09
5.94634e-07	-1.92467e-08	9.06608e-07	-7.55028e-09
6.37108e-07	-1.98641e-08	9.71366e-07	-7.36252e-09
6.79582e-07	-1.98456e-08	1.03612e-06	-6.68299e-09
7.22056e-07	-1.96735e-08	1.10088e-06	-4.4735e-09
7.6453e-07	-1.89353e-08	1.16564e-06	-9.36958e-10
8.07004e-07	-1.90472e-08	1.2304e-06	3.40276e-10
8.49478e-07	-1.92206e-08	1.29515e-06	7.53283e-09
8.91952e-07	-1.93401e-08	1.35991e-06	1.14494e-08
9.34426e-07	-1.99515e-08	1.42467e-06	1.51453e-08
9.769e-07	-1.94277e-08	1.48943e-06	1.7451e-08
1.01937e-06	-1.9503e-08	1.55419e-06	1.80794e-08
1.06185e-06	-2.04044e-08	1.61894e-06	1.76234e-08
1.10432e-06	-2.01703e-08	1.6837e-06	1.73924e-08
1.1468e-06	-1.99524e-08	1.74846e-06	1.77967e-08
1.18927e-06	-2.06161e-08	1.81322e-06	1.81236e-08
1.23174e-06	-2.08381e-08	1.87797e-06	1.8474e-08
1.27422e-06	-2.08542e-08	1.94273e-06	1.89305e-08
1.31669e-06	-2.05343e-08	2.00749e-06	1.93289e-08
1.35916e-06	-2.0594e-08	2.07225e-06	1.91427e-08
1.40164e-06	-1.97639e-08	2.13701e-06	1.73211e-08
1.44411e-06	-1.96303e-08	2.20176e-06	1.38401e-08
1.48659e-06	-2.03937e-08	2.26652e-06	9.93628e-09
1.52906e-06	-2.04837e-08	2.33128e-06	6.11787e-09
1.57153e-06	-2.00931e-08	2.39604e-06	2.31031e-09
1.61401e-06	-1.97212e-08	2.46079e-06	-5.40181e-10
1.65648e-06	-2.01809e-08	2.52555e-06	-2.04378e-09
1.69896e-06	-2.08454e-08	2.59031e-06	-1.81531e-09
1.74143e-06	-2.07207e-08	2.65507e-06	-2.41526e-09
1.7839e-06	-1.96675e-08	2.71982e-06	-2.60682e-09
1.82638e-06	-1.9723e-08	2.78458e-06	-2.71649e-09
1.86885e-06	-2.11261e-08	2.84934e-06	-1.49542e-09
1.91133e-06	-2.06036e-08	2.9141e-06	1.08664e-09
1.9538e-06	-2.07196e-08	2.97886e-06	4.53588e-09
1.99627e-06	-2.10347e-08	3.04361e-06	8.07588e-09
2.03875e-06	-2.06527e-08	3.10837e-06	1.20446e-08
2.08122e-06	-2.12224e-08	3.17313e-06	1.57745e-08
2.12369e-06	-2.08863e-08	3.23789e-06	1.83816e-08
2.16617e-06	-2.10931e-08	3.30264e-06	1.92788e-08
2.20864e-06	-2.13009e-08	3.3674e-06	1.94231e-08
2.25112e-06	-2.11864e-08	3.43216e-06	1.92598e-08
2.29359e-06	-2.16591e-08	3.49692e-06	1.93075e-08
2.33606e-06	-2.12237e-08	3.56168e-06	1.96132e-08
2.37854e-06	-2.12119e-08	3.62643e-06	1.99526e-08
2.42101e-06	-2.06021e-08	3.69119e-06	2.02636e-08
2.46349e-06	-2.10096e-08	3.75595e-06	2.04768e-08
2.50596e-06	-2.0946e-08	3.82071e-06	2.06815e-08
2.54843e-06	-2.13294e-08	3.88546e-06	1.97954e-08
2.59091e-06	-2.14328e-08	3.95022e-06	1.72469e-08
2.63338e-06	-2.15969e-08	4.01498e-06	1.33466e-08
2.67586e-06	-2.1726e-08	4.07974e-06	9.8922e-09
2.71833e-06	-2.14724e-08	4.1445e-06	5.83159e-09
2.7608e-06	-2.13098e-08	4.20925e-06	2.43532e-09
2.80328e-06	-2.03922e-08	4.27401e-06	-4.53887e-10
2.84575e-06	-1.96748e-08	4.33877e-06	-1.14803e-09
2.88822e-06	-2.00401e-08	4.40353e-06	-9.68157e-10
2.9307e-06	-2.11334e-08	4.46828e-06	-7.6521e-10
2.97317e-06	-2.11921e-08	4.53304e-06	-8.38189e-10
3.01565e-06	-2.10621e-08	4.5978e-06	-1.40467e-10
3.05812e-06	-2.18246e-08	4.66256e-06	2.19593e-09
3.10059e-06	-2.19405e-08	4.72731e-06	5.2197e-09
3.14307e-06	-2.15086e-08	4.79207e-06	8.70061e-09
3.18554e-06	-2.08968e-08	4.85683e-06	1.19005e-08
3.22802e-06	-2.13926e-08	4.92159e-06	1.53957e-08
3.27049e-06	-2.14941e-08	4.98635e-06	1.8145e-08
3.31296e-06	-2.12767e-08	5.0511e-06	2.01207e-08
3.35544e-06	-1.98322e-08	5.11586e-06	1.973e-08
3.39791e-06	-1.90809e-08	5.18062e-06	1.98493e-08
3.44039e-06	-2.01111e-08	5.24538e-06	2.02113e-08
3.48286e-06	-2.01726e-08	5.31013e-06	2.07008e-08
3.52533e-06	-1.99472e-08
3.56781e-06	-2.11847e-08
3.61028e-06	-2.1252e-08
3.65275e-06	-2.20756e-08
3.69523e-06	-2.20187e-08
3.7377e-06	-2.23772e-08
3.78018e-06	-2.25549e-08
3.82265e-06	-2.37709e-08
3.86512e-06	-2.34104e-08
3.9076e-06	-2.29802e-08
3.95007e-06	-2.2211e-08
3.99255e-06	-2.24381e-08
4.03502e-06	-2.31535e-08
4.07749e-06	-2.34133e-08
4.11997e-06	-2.31062e-08
4.16244e-06	-2.23237e-08
4.20492e-06	-2.14081e-08
4.24739e-06	-2.17558e-08
4.28986e-06	-2.24669e-08
4.33234e-06	-2.18623e-08
4.37481e-06	-2.15453e-08
4.41728e-06	-2.14452e-08
4.45976e-06	-2.2103e-08
4.50223e-06	-2.25207e-08
4.54471e-06	-2.26758e-08
4.58718e-06	-2.19446e-08
4.62965e-06	-2.18647e-08
4.67213e-06	-2.21552e-08
4.7146e-06	-2.19982e-08
4.75708e-06	-2.22672e-08
4.79955e-06	-2.22765e-08
4.84202e-06	-2.20993e-08
4.8845e-06	-2.18552e-08
4.92697e-06	-2.10357e-08
4.96945e-06	-2.17426e-08
5.01192e-06	-2.15914e-08
5.05439e-06	-2.18527e-08
5.09687e-06	-2.13433e-08
5.13934e-06	-2.18208e-08
5.18181e-06	-2.188e-08
5.22429e-06	-2.18816e-08
5.26676e-06	-2.17476e-08
5.30924e-06	-2.219e-08
5.35171e-06	-2.24936e-08
5.39418e-06	-2.30391e-08
5.43666e-06	-2.32444e-08
5.47913e-06	-2.34409e-08
5.52161e-06	-2.35053e-08
5.56408e-06	-2.29851e-08
