# Supplementary material for: Elastocapillarity-driven 2D nano-switches enable zeptoliter-scale liquid encapsulation
Source: Nat Commun. 2024 Jan 2;15:185. doi: 10.1038/s41467-023-44200-3 (PMC10762047; doi:10.1038/s41467-023-44200-3)
Supplement: Supplementary file 4 — Source Data [file 41467_2023_44200_MOESM4_ESM.zip › Source Data/Figure 3.xlsx]

## Sheet: Fig3a-b
3a-b
# Channel: ZSensor
# Width: 5.720 µm
# Height: 5.658 µm
# Value units: m
4.0046e-08	4.01381e-08	4.11246e-08	4.1274e-08	4.14515e-08	4.16367e-08	4.18496e-08	4.20624e-08	4.20797e-08	4.25961e-08	4.28995e-08	4.41739e-08	4.43931e-08	4.4805e-08	4.4805e-08	4.72172e-08	4.83801e-08	4.86946e-08	5.03306e-08	5.04661e-08	5.04661e-08	5.04661e-08	5.04661e-08	5.22045e-08	5.22045e-08	5.26204e-08	5.26389e-08	5.33345e-08	5.40601e-08	5.4101e-08	5.42415e-08	5.44228e-08	5.44228e-08	5.44773e-08	5.45948e-08	5.49971e-08	5.50245e-08	5.50431e-08	5.50975e-08	5.62744e-08	5.65016e-08	5.65106e-08	5.65106e-08	5.65016e-08	5.64611e-08	5.64611e-08	5.64562e-08	5.64562e-08	5.64562e-08	5.64562e-08
4.00709e-08	4.01104e-08	4.11246e-08	4.1274e-08	4.14515e-08	4.16367e-08	4.18496e-08	4.20797e-08	4.23938e-08	4.25961e-08	4.28995e-08	4.41356e-08	4.43273e-08	4.46538e-08	4.4805e-08	4.53662e-08	4.78545e-08	4.86946e-08	5.01239e-08	5.03306e-08	5.03306e-08	5.03306e-08	5.03306e-08	5.18764e-08	5.22045e-08	5.25165e-08	5.26389e-08	5.26791e-08	5.395e-08	5.4101e-08	5.42415e-08	5.44223e-08	5.44228e-08	5.44773e-08	5.45948e-08	5.49971e-08	5.50245e-08	5.50431e-08	5.5113e-08	5.62744e-08	5.64448e-08	5.65016e-08	5.65016e-08	5.64611e-08	5.64562e-08	5.64562e-08	5.64562e-08	5.64562e-08	5.64483e-08	5.64562e-08
4.00709e-08	4.00844e-08	4.09048e-08	4.12662e-08	4.14515e-08	4.16367e-08	4.20624e-08	4.22609e-08	4.25034e-08	4.27268e-08	4.3841e-08	4.41739e-08	4.43931e-08	4.45426e-08	4.4766e-08	4.49423e-08	4.77639e-08	4.86946e-08	4.97044e-08	4.98564e-08	5.01703e-08	5.0179e-08	5.03306e-08	5.04661e-08	5.22045e-08	5.24347e-08	5.26204e-08	5.26389e-08	5.33345e-08	5.39737e-08	5.42077e-08	5.43678e-08	5.44228e-08	5.45356e-08	5.46704e-08	5.47671e-08	5.50245e-08	5.50538e-08	5.52116e-08	5.61876e-08	5.62744e-08	5.6436e-08	5.64448e-08	5.64448e-08	5.6436e-08	5.6436e-08	5.6436e-08	5.64333e-08	5.63937e-08	5.63937e-08
4.00709e-08	4.00844e-08	4.01568e-08	4.11246e-08	4.13337e-08	4.16349e-08	4.20797e-08	4.23938e-08	4.25961e-08	4.28995e-08	4.41356e-08	4.41739e-08	4.43931e-08	4.45426e-08	4.46538e-08	4.4766e-08	4.54168e-08	4.84685e-08	4.9461e-08	4.96892e-08	4.98113e-08	4.98113e-08	4.98113e-08	5.01703e-08	5.03306e-08	5.22045e-08	5.24347e-08	5.25165e-08	5.26389e-08	5.36738e-08	5.40601e-08	5.42807e-08	5.44228e-08	5.44844e-08	5.46704e-08	5.47671e-08	5.49971e-08	5.50431e-08	5.52116e-08	5.61447e-08	5.62744e-08	5.62744e-08	5.62744e-08	5.62744e-08	5.61447e-08	5.62626e-08	5.63761e-08	5.63711e-08	5.63711e-08	5.60933e-08
4.00709e-08	4.00709e-08	4.01381e-08	4.03323e-08	4.09048e-08	4.14515e-08	4.22382e-08	4.24765e-08	4.27268e-08	4.41356e-08	4.41528e-08	4.43273e-08	4.43273e-08	4.43931e-08	4.45426e-08	4.46538e-08	4.4766e-08	4.60778e-08	4.78545e-08	4.93594e-08	4.9461e-08	4.9461e-08	4.93594e-08	4.90322e-08	4.9461e-08	5.01343e-08	5.10927e-08	5.18676e-08	5.18676e-08	5.25165e-08	5.36738e-08	5.41417e-08	5.43097e-08	5.4465e-08	5.45396e-08	5.46704e-08	5.47671e-08	5.50245e-08	5.52116e-08	5.61447e-08	5.62744e-08	5.62744e-08	5.61876e-08	5.60016e-08	5.52255e-08	5.47034e-08	5.47034e-08	5.46449e-08	5.46449e-08	5.46449e-08
4.0046e-08	4.00709e-08	4.01104e-08	4.01568e-08	4.03323e-08	4.09048e-08	4.16349e-08	4.24765e-08	4.27268e-08	4.3841e-08	4.41438e-08	4.41528e-08	4.43273e-08	4.43931e-08	4.43931e-08	4.45426e-08	4.47296e-08	4.49083e-08	4.52583e-08	4.62695e-08	4.71206e-08	4.72807e-08	4.72807e-08	4.75884e-08	4.80651e-08	4.85525e-08	5.01343e-08	5.05843e-08	5.06322e-08	5.10927e-08	5.11992e-08	5.27366e-08	5.38817e-08	5.42807e-08	5.4465e-08	5.4525e-08	5.4525e-08	5.46704e-08	5.50538e-08	5.60016e-08	5.60016e-08	5.60016e-08	5.57388e-08	5.52255e-08	5.4705e-08	5.47034e-08	5.46449e-08	5.46018e-08	5.46018e-08	5.46018e-08
4.00454e-08	4.0046e-08	4.00709e-08	4.01568e-08	4.02167e-08	4.05692e-08	4.08419e-08	4.22382e-08	4.27268e-08	4.32792e-08	4.41356e-08	4.41356e-08	4.41356e-08	4.41356e-08	4.41356e-08	4.42162e-08	4.43999e-08	4.47296e-08	4.49083e-08	4.52583e-08	4.564e-08	4.62695e-08	4.66511e-08	4.66624e-08	4.72807e-08	4.80651e-08	4.85525e-08	5.01343e-08	5.05843e-08	5.06322e-08	5.10927e-08	5.11992e-08	5.19618e-08	5.35933e-08	5.36299e-08	5.36299e-08	5.37101e-08	5.39912e-08	5.44777e-08	5.45893e-08	5.52255e-08	5.52255e-08	5.50184e-08	5.4705e-08	5.47034e-08	5.46449e-08	5.46018e-08	5.46018e-08	5.45701e-08	5.46018e-08
4.00041e-08	4.00071e-08	4.00503e-08	4.01381e-08	4.01568e-08	4.02428e-08	4.03323e-08	4.05692e-08	4.05692e-08	4.32177e-08	4.35249e-08	4.32792e-08	4.32177e-08	4.32137e-08	4.28288e-08	4.2621e-08	4.2621e-08	4.42811e-08	4.47296e-08	4.49083e-08	4.52323e-08	4.564e-08	4.60264e-08	4.62864e-08	4.66511e-08	4.70856e-08	4.76258e-08	4.85525e-08	5.01343e-08	5.05843e-08	5.06801e-08	5.10927e-08	5.15118e-08	5.19618e-08	5.32223e-08	5.35933e-08	5.36094e-08	5.36299e-08	5.38809e-08	5.40095e-08	5.44777e-08	5.45701e-08	5.45893e-08	5.45893e-08	5.45893e-08	5.46018e-08	5.46018e-08	5.46018e-08	5.46018e-08	5.46449e-08
3.99817e-08	4.00041e-08	4.00454e-08	4.01568e-08	4.01568e-08	4.01568e-08	4.01568e-08	3.99699e-08	4.00569e-08	4.28094e-08	4.28426e-08	4.28288e-08	4.28288e-08	4.28118e-08	4.25138e-08	4.25138e-08	4.25138e-08	4.25845e-08	4.44372e-08	4.484e-08	4.49083e-08	4.52583e-08	4.58455e-08	4.59893e-08	4.62864e-08	4.66511e-08	4.6975e-08	4.76258e-08	5.01343e-08	5.05314e-08	5.06322e-08	5.10927e-08	5.13948e-08	5.16435e-08	5.19618e-08	5.32066e-08	5.34292e-08	5.36209e-08	5.37101e-08	5.39694e-08	5.40095e-08	5.43665e-08	5.45455e-08	5.45507e-08	5.45701e-08	5.46018e-08	5.46449e-08	5.47034e-08	5.47538e-08	5.47619e-08
3.9969e-08	3.99817e-08	4.00454e-08	4.01568e-08	4.03242e-08	4.02167e-08	4.00569e-08	3.98732e-08	3.97214e-08	3.98732e-08	4.02884e-08	4.21696e-08	4.21696e-08	4.21696e-08	4.215e-08	4.215e-08	4.215e-08	4.215e-08	4.25845e-08	4.44372e-08	4.49083e-08	4.52323e-08	4.55652e-08	4.59893e-08	4.60264e-08	4.62864e-08	4.66624e-08	4.6975e-08	4.7283e-08	5.02034e-08	5.06322e-08	5.08864e-08	5.13948e-08	5.15118e-08	5.19032e-08	5.19618e-08	5.32223e-08	5.35933e-08	5.36299e-08	5.38809e-08	5.40095e-08	5.41801e-08	5.43665e-08	5.4478e-08	5.44844e-08	5.45701e-08	5.46845e-08	5.47538e-08	5.47817e-08	5.47817e-08
3.9969e-08	3.99963e-08	4.00071e-08	4.00503e-08	4.0075e-08	4.0075e-08	3.99058e-08	3.97214e-08	3.97214e-08	3.9671e-08	3.98732e-08	4.00836e-08	4.06929e-08	4.19062e-08	4.17633e-08	4.19062e-08	4.19062e-08	4.19062e-08	4.215e-08	4.44372e-08	4.484e-08	4.50568e-08	4.55652e-08	4.58455e-08	4.60264e-08	4.62864e-08	4.66575e-08	4.68312e-08	4.6975e-08	4.72456e-08	5.02034e-08	5.06801e-08	5.12673e-08	5.15118e-08	5.16435e-08	5.19032e-08	5.29898e-08	5.33811e-08	5.36209e-08	5.37916e-08	5.39912e-08	5.4015e-08	5.42796e-08	5.43665e-08	5.4478e-08	5.44844e-08	5.47538e-08	5.47817e-08	5.48153e-08	5.48153e-08
3.99963e-08	4.00014e-08	4.00041e-08	4.00319e-08	4.00503e-08	4.00319e-08	3.99492e-08	3.97214e-08	3.9671e-08	3.9671e-08	3.97134e-08	3.97945e-08	3.97945e-08	4.02901e-08	4.12615e-08	4.1583e-08	4.1583e-08	4.17633e-08	4.17633e-08	4.19062e-08	4.45484e-08	4.49553e-08	4.55482e-08	4.58455e-08	4.59893e-08	4.62864e-08	4.6457e-08	4.68225e-08	4.68312e-08	4.6975e-08	4.7283e-08	5.05314e-08	5.08864e-08	5.12673e-08	5.15118e-08	5.16435e-08	5.19618e-08	5.32554e-08	5.35527e-08	5.37916e-08	5.38809e-08	5.4015e-08	5.41801e-08	5.43284e-08	5.44138e-08	5.44844e-08	5.47428e-08	5.48153e-08	5.48381e-08	5.48945e-08
3.99963e-08	4.00014e-08	4.00319e-08	4.00319e-08	4.00319e-08	4.00319e-08	3.99963e-08	3.99664e-08	3.97945e-08	3.97945e-08	3.97134e-08	3.97134e-08	3.97945e-08	3.98846e-08	4.02884e-08	4.06929e-08	4.08435e-08	4.12615e-08	4.1583e-08	4.1583e-08	4.17642e-08	4.44372e-08	4.50088e-08	4.56384e-08	4.59893e-08	4.61653e-08	4.65126e-08	4.67198e-08	4.68225e-08	4.68761e-08	4.6975e-08	4.73365e-08	4.97924e-08	5.08068e-08	5.1062e-08	5.15118e-08	5.18513e-08	5.27252e-08	5.34089e-08	5.36209e-08	5.38712e-08	5.4015e-08	5.41889e-08	5.42796e-08	5.43665e-08	5.4478e-08	5.47158e-08	5.49432e-08	5.49432e-08	5.49432e-08
4.00066e-08	4.00066e-08	4.00066e-08	4.00066e-08	4.00319e-08	4.00319e-08	3.99986e-08	3.99937e-08	3.99664e-08	3.97945e-08	3.97668e-08	3.97668e-08	3.97134e-08	3.98846e-08	4.01541e-08	4.02755e-08	4.06411e-08	4.08435e-08	4.11512e-08	4.11574e-08	4.15229e-08	4.16651e-08	4.27242e-08	4.55482e-08	4.59893e-08	4.62864e-08	4.6603e-08	4.6603e-08	4.67861e-08	4.68225e-08	4.68761e-08	4.69451e-08	4.78393e-08	4.96819e-08	4.97924e-08	5.08068e-08	5.12673e-08	5.20162e-08	5.32479e-08	5.34398e-08	5.37916e-08	5.3997e-08	5.4109e-08	5.42796e-08	5.43284e-08	5.4478e-08	5.47158e-08	5.48945e-08	5.49432e-08	5.4928e-08
4.0096e-08	4.00503e-08	4.00319e-08	4.00066e-08	4.00066e-08	4.00319e-08	4.00319e-08	4.00319e-08	3.99848e-08	3.98846e-08	3.97945e-08	3.97945e-08	3.97668e-08	3.97945e-08	3.99197e-08	4.02755e-08	4.02755e-08	4.06411e-08	4.07863e-08	4.08435e-08	4.11512e-08	4.11574e-08	4.16699e-08	4.50088e-08	4.58455e-08	4.63047e-08	4.65036e-08	4.65036e-08	4.6603e-08	4.6603e-08	4.67861e-08	4.68312e-08	4.69451e-08	4.9184e-08	4.9232e-08	4.96819e-08	5.01636e-08	5.15118e-08	5.29548e-08	5.32554e-08	5.35527e-08	5.3854e-08	5.4015e-08	5.41889e-08	5.42796e-08	5.44333e-08	5.45655e-08	5.48945e-08	5.49432e-08	5.4928e-08
4.01446e-08	4.00888e-08	4.00319e-08	4.00066e-08	4.00066e-08	4.00319e-08	4.00353e-08	4.00498e-08	4.00498e-08	4.00353e-08	3.98846e-08	3.98846e-08	3.98846e-08	3.99197e-08	4.01952e-08	4.02755e-08	4.02755e-08	4.04355e-08	4.04523e-08	4.07855e-08	4.07863e-08	4.11512e-08	4.11778e-08	4.16975e-08	4.50088e-08	4.63047e-08	4.65036e-08	4.65126e-08	4.65373e-08	4.65036e-08	4.65373e-08	4.6603e-08	4.68061e-08	4.73365e-08	4.9184e-08	4.9232e-08	4.96819e-08	5.00725e-08	5.24134e-08	5.30513e-08	5.34089e-08	5.37344e-08	5.38712e-08	5.3997e-08	5.41889e-08	5.42796e-08	5.44608e-08	5.48945e-08	5.4928e-08	5.48945e-08
4.01446e-08	4.01446e-08	4.00789e-08	4.00319e-08	4.00319e-08	4.00498e-08	4.00572e-08	4.00626e-08	4.00626e-08	4.00572e-08	4.00572e-08	3.99197e-08	3.98846e-08	4.01952e-08	4.02755e-08	4.02755e-08	4.02755e-08	4.02755e-08	4.04355e-08	4.04523e-08	4.07855e-08	4.08435e-08	4.11574e-08	4.12158e-08	4.16975e-08	4.61653e-08	4.64628e-08	4.65126e-08	4.65373e-08	4.65036e-08	4.65036e-08	4.64628e-08	4.65373e-08	4.68761e-08	4.81786e-08	4.9184e-08	4.9232e-08	4.96819e-08	5.00725e-08	5.29111e-08	5.32999e-08	5.37111e-08	5.37888e-08	5.39555e-08	5.3971e-08	5.40904e-08	5.4247e-08	5.44608e-08	5.48396e-08	5.48136e-08
4.01446e-08	4.01446e-08	4.0096e-08	4.00789e-08	4.00626e-08	4.00789e-08	4.01487e-08	4.01487e-08	4.01487e-08	4.01487e-08	4.01125e-08	4.01125e-08	4.01125e-08	4.02509e-08	4.02843e-08	4.03522e-08	4.02843e-08	4.04523e-08	4.04523e-08	4.04523e-08	4.07187e-08	4.07863e-08	4.09512e-08	4.11111e-08	4.12158e-08	4.20946e-08	4.6457e-08	4.65126e-08	4.65036e-08	4.65036e-08	4.65036e-08	4.64268e-08	4.64268e-08	4.64268e-08	4.65373e-08	4.86918e-08	4.9184e-08	4.92788e-08	5.00725e-08	5.1654e-08	5.31376e-08	5.34454e-08	5.37111e-08	5.37377e-08	5.37888e-08	5.38988e-08	5.39555e-08	5.40904e-08	5.41801e-08	5.42101e-08
4.01453e-08	4.01446e-08	4.01446e-08	4.01077e-08	4.00888e-08	4.01561e-08	4.0182e-08	4.01561e-08	4.01561e-08	4.01487e-08	4.01561e-08	4.01541e-08	4.02509e-08	4.04666e-08	4.04666e-08	4.04732e-08	4.03522e-08	4.04841e-08	4.04523e-08	4.05936e-08	4.07602e-08	4.07863e-08	4.08333e-08	4.09512e-08	4.11111e-08	4.14058e-08	4.61653e-08	4.64628e-08	4.63047e-08	4.63276e-08	4.63276e-08	4.6266e-08	4.6266e-08	4.62456e-08	4.63643e-08	4.67922e-08	4.86918e-08	4.9184e-08	4.95169e-08	5.00725e-08	5.1799e-08	5.3218e-08	5.34454e-08	5.36737e-08	5.37344e-08	5.37377e-08	5.38093e-08	5.38988e-08	5.40874e-08	5.40904e-08
4.02011e-08	4.02011e-08	4.02111e-08	4.02146e-08	4.02596e-08	4.03867e-08	4.04669e-08	4.04295e-08	4.03867e-08	4.03867e-08	4.03867e-08	4.03522e-08	4.04666e-08	4.04841e-08	4.05551e-08	4.05551e-08	4.07962e-08	4.07863e-08	4.07187e-08	4.07634e-08	4.07863e-08	4.08333e-08	4.08496e-08	4.09512e-08	4.09779e-08	4.11574e-08	4.15708e-08	4.20946e-08	4.62456e-08	4.6266e-08	4.62456e-08	4.62456e-08	4.62097e-08	4.62205e-08	4.62456e-08	4.63643e-08	4.69019e-08	4.81786e-08	4.88511e-08	4.95169e-08	5.00725e-08	5.12452e-08	5.31376e-08	5.34454e-08	5.35649e-08	5.35649e-08	5.36778e-08	5.38093e-08	5.38988e-08	5.39888e-08
4.02596e-08	4.03077e-08	4.0353e-08	4.04295e-08	4.04432e-08	4.05608e-08	4.06422e-08	4.08252e-08	4.08252e-08	4.08252e-08	4.05551e-08	4.04666e-08	4.04666e-08	4.04666e-08	4.04732e-08	4.07962e-08	4.09009e-08	4.17578e-08	4.08672e-08	4.08333e-08	4.08333e-08	4.08333e-08	4.08496e-08	4.08672e-08	4.09779e-08	4.11111e-08	4.12849e-08	4.15708e-08	4.20946e-08	4.61651e-08	4.61725e-08	4.61986e-08	4.61725e-08	4.61986e-08	4.62205e-08	4.63643e-08	4.67922e-08	4.70408e-08	4.72821e-08	4.87655e-08	4.92788e-08	5.00725e-08	5.12452e-08	5.1799e-08	5.3218e-08	5.34331e-08	5.35217e-08	5.36778e-08	5.38907e-08	5.39378e-08
4.04295e-08	4.04669e-08	4.04669e-08	4.04669e-08	4.0523e-08	4.05756e-08	4.06422e-08	4.08252e-08	4.09187e-08	4.17925e-08	4.16909e-08	4.05551e-08	4.04666e-08	4.04666e-08	4.04666e-08	4.08691e-08	4.14238e-08	4.14238e-08	4.10772e-08	4.08672e-08	4.08333e-08	4.08333e-08	4.08333e-08	4.08496e-08	4.09512e-08	4.10599e-08	4.11297e-08	4.13165e-08	4.15473e-08	4.20005e-08	4.61222e-08	4.61651e-08	4.61725e-08	4.61725e-08	4.62205e-08	4.6266e-08	4.6425e-08	4.67922e-08	4.69676e-08	4.72454e-08	4.79122e-08	4.8821e-08	5.08423e-08	5.12452e-08	5.17171e-08	5.19989e-08	5.32043e-08	5.35201e-08	5.36778e-08	5.38557e-08
4.05683e-08	4.05683e-08	4.05683e-08	4.05608e-08	4.05608e-08	4.05756e-08	4.06235e-08	4.08252e-08	4.16909e-08	4.17925e-08	4.16909e-08	4.05551e-08	4.04666e-08	4.01506e-08	4.01668e-08	4.05217e-08	4.10772e-08	4.12219e-08	4.10772e-08	4.08672e-08	4.07634e-08	4.07634e-08	4.08333e-08	4.08496e-08	4.09512e-08	4.09779e-08	4.11297e-08	4.11297e-08	4.12548e-08	4.14837e-08	4.17007e-08	4.30448e-08	4.61222e-08	4.61417e-08	4.61725e-08	4.62205e-08	4.6266e-08	4.64132e-08	4.67922e-08	4.69019e-08	4.72114e-08	4.78961e-08	4.85734e-08	5.08423e-08	5.12452e-08	5.16488e-08	5.17171e-08	5.20881e-08	5.34331e-08	5.36778e-08
4.23067e-08	4.08786e-08	4.08333e-08	4.05756e-08	4.0523e-08	4.04669e-08	4.04669e-08	4.04669e-08	4.16909e-08	4.16909e-08	4.08691e-08	4.04058e-08	3.99365e-08	4.0097e-08	4.01385e-08	4.01506e-08	4.08365e-08	4.10772e-08	4.09009e-08	4.08672e-08	4.07634e-08	4.08333e-08	4.08496e-08	4.09512e-08	4.09512e-08	4.10599e-08	4.10599e-08	4.10599e-08	4.10599e-08	4.11818e-08	4.15473e-08	4.21507e-08	4.35468e-08	4.39919e-08	4.58232e-08	4.60004e-08	4.61309e-08	4.62076e-08	4.64454e-08	4.67922e-08	4.69406e-08	4.72454e-08	4.76683e-08	4.85734e-08	5.08423e-08	5.12452e-08	5.16488e-08	5.17171e-08	5.20881e-08	5.32726e-08
4.23067e-08	4.23067e-08	4.22489e-08	4.08333e-08	4.04669e-08	4.04295e-08	4.03076e-08	4.02904e-08	4.02353e-08	4.02353e-08	3.99365e-08	3.99031e-08	3.98637e-08	3.98637e-08	3.98801e-08	3.99911e-08	4.01668e-08	4.05925e-08	4.08365e-08	4.08365e-08	4.07634e-08	4.08496e-08	4.09573e-08	4.10011e-08	4.09779e-08	4.10599e-08	4.09779e-08	4.08577e-08	4.08577e-08	4.10599e-08	4.11818e-08	4.1631e-08	4.30448e-08	4.36775e-08	4.39919e-08	4.56398e-08	4.58232e-08	4.60004e-08	4.61309e-08	4.64538e-08	4.68627e-08	4.69406e-08	4.72454e-08	4.76318e-08	5.02302e-08	5.07905e-08	5.12405e-08	5.16482e-08	5.16488e-08	5.20881e-08
4.23067e-08	4.23067e-08	4.23067e-08	4.12668e-08	4.05756e-08	4.03076e-08	4.02353e-08	3.99965e-08	3.99365e-08	3.99031e-08	3.98667e-08	3.98209e-08	3.95601e-08	3.95429e-08	3.97704e-08	3.98209e-08	3.985e-08	4.05217e-08	4.07621e-08	4.05925e-08	4.05925e-08	4.05925e-08	4.09573e-08	4.10011e-08	4.10011e-08	4.08577e-08	4.08577e-08	4.07472e-08	4.07472e-08	4.08577e-08	4.10599e-08	4.15473e-08	4.22937e-08	4.35468e-08	4.39326e-08	4.39919e-08	4.56398e-08	4.58232e-08	4.60004e-08	4.62076e-08	4.68627e-08	4.69406e-08	4.70056e-08	4.7255e-08	4.79122e-08	5.05157e-08	5.07123e-08	5.07123e-08	5.09513e-08	5.16488e-08
4.23067e-08	4.23067e-08	4.22489e-08	4.12668e-08	4.10631e-08	4.03076e-08	3.99965e-08	3.99365e-08	3.99031e-08	3.98667e-08	3.98227e-08	3.94404e-08	3.93405e-08	3.93189e-08	3.94162e-08	3.94404e-08	3.95422e-08	3.985e-08	4.03305e-08	4.04587e-08	4.04587e-08	4.04587e-08	4.07621e-08	4.03897e-08	4.03897e-08	4.02729e-08	4.00235e-08	4.00235e-08	4.00235e-08	4.05345e-08	4.08577e-08	4.11818e-08	4.22937e-08	4.36775e-08	4.39326e-08	4.39919e-08	4.53215e-08	4.57322e-08	4.58232e-08	4.61309e-08	4.68627e-08	4.68904e-08	4.69406e-08	4.7034e-08	4.76318e-08	5.02302e-08	5.05157e-08	5.05523e-08	5.06231e-08	5.07123e-08
4.23067e-08	4.20655e-08	4.15558e-08	4.12619e-08	4.10631e-08	4.03076e-08	3.99965e-08	3.99365e-08	3.99031e-08	3.98667e-08	3.96312e-08	3.94162e-08	3.93189e-08	3.93146e-08	3.93146e-08	3.93146e-08	3.93146e-08	3.93405e-08	3.94706e-08	3.97186e-08	3.985e-08	4.00019e-08	4.03305e-08	4.00019e-08	3.98586e-08	3.98586e-08	3.98586e-08	3.99026e-08	3.99026e-08	3.99472e-08	4.0026e-08	4.10697e-08	4.17007e-08	4.36775e-08	4.39326e-08	4.39919e-08	4.53163e-08	4.5698e-08	4.58232e-08	4.65127e-08	4.68627e-08	4.68627e-08	4.69406e-08	4.70056e-08	4.71339e-08	4.97262e-08	5.02302e-08	5.05157e-08	5.05523e-08	5.07123e-08
4.15558e-08	4.12668e-08	4.12668e-08	4.12619e-08	4.10631e-08	4.09852e-08	4.05329e-08	3.99965e-08	3.99095e-08	3.98667e-08	3.98227e-08	3.94162e-08	3.93189e-08	3.93146e-08	3.92066e-08	3.91831e-08	3.91805e-08	3.9179e-08	3.9179e-08	3.92084e-08	3.93181e-08	3.93896e-08	3.95531e-08	3.95531e-08	3.95531e-08	3.96041e-08	3.96937e-08	3.97798e-08	3.97798e-08	3.98586e-08	3.99026e-08	4.0026e-08	4.13921e-08	4.36775e-08	4.39326e-08	4.4095e-08	4.52358e-08	4.56398e-08	4.57322e-08	4.60004e-08	4.6714e-08	4.6714e-08	4.69406e-08	4.69406e-08	4.70056e-08	4.7255e-08	4.99706e-08	5.03979e-08	5.05157e-08	5.06231e-08
4.1551e-08	4.12668e-08	4.12668e-08	4.12619e-08	4.1163e-08	4.10631e-08	4.10631e-08	4.09852e-08	4.05329e-08	3.99965e-08	3.99095e-08	3.96312e-08	3.93551e-08	3.93146e-08	3.92066e-08	3.91805e-08	3.91149e-08	3.91084e-08	3.91084e-08	3.91149e-08	3.92438e-08	3.92464e-08	3.92632e-08	3.92632e-08	3.92632e-08	3.92632e-08	3.92632e-08	3.95759e-08	3.96921e-08	3.96937e-08	3.97798e-08	3.99026e-08	3.99472e-08	4.35468e-08	4.36816e-08	4.4095e-08	4.49174e-08	4.52491e-08	4.5698e-08	4.57322e-08	4.57468e-08	4.60441e-08	4.66101e-08	4.66101e-08	4.66101e-08	4.6714e-08	4.76318e-08	4.99706e-08	5.03979e-08	5.05157e-08
4.12668e-08	4.12668e-08	4.12668e-08	4.12668e-08	4.12619e-08	4.12619e-08	4.16536e-08	4.17509e-08	4.17509e-08	4.17104e-08	4.17104e-08	4.10011e-08	3.95311e-08	3.93146e-08	3.92066e-08	3.9179e-08	3.91149e-08	3.91075e-08	3.9101e-08	3.91075e-08	3.91149e-08	3.91351e-08	3.91876e-08	3.91876e-08	3.90949e-08	3.90455e-08	3.90015e-08	3.90455e-08	3.90652e-08	3.92901e-08	3.9667e-08	3.96834e-08	3.96921e-08	3.98683e-08	4.36775e-08	4.39326e-08	4.4095e-08	4.49174e-08	4.52358e-08	4.52491e-08	4.52358e-08	4.53619e-08	4.50624e-08	4.53619e-08	4.55757e-08	4.56763e-08	4.62796e-08	4.8998e-08	4.95655e-08	4.97262e-08
4.12668e-08	4.12668e-08	4.12668e-08	4.14154e-08	4.1551e-08	4.18779e-08	4.20619e-08	4.18779e-08	4.18779e-08	4.17509e-08	4.17509e-08	4.16536e-08	4.00168e-08	3.95311e-08	3.93146e-08	3.91805e-08	3.91149e-08	3.91084e-08	3.91084e-08	3.91075e-08	3.91084e-08	3.9101e-08	3.9101e-08	3.90912e-08	3.90455e-08	3.90015e-08	3.89578e-08	3.8918e-08	3.89547e-08	3.89578e-08	3.93583e-08	3.9667e-08	3.96794e-08	3.96811e-08	3.96921e-08	3.99204e-08	4.3454e-08	4.35824e-08	4.3454e-08	4.3454e-08	4.3454e-08	4.3454e-08	4.35824e-08	4.46336e-08	4.50301e-08	4.52369e-08	4.56763e-08	4.57981e-08	4.8998e-08	4.90255e-08
4.12668e-08	4.12668e-08	4.143e-08	4.15558e-08	4.21969e-08	4.22137e-08	4.21969e-08	4.21969e-08	4.19299e-08	4.18779e-08	4.17509e-08	4.1681e-08	4.02221e-08	3.98307e-08	3.97925e-08	3.93073e-08	3.91773e-08	3.91149e-08	3.91084e-08	3.91084e-08	3.91084e-08	3.9101e-08	3.90949e-08	3.90668e-08	3.90015e-08	3.89493e-08	3.89043e-08	3.89043e-08	3.89043e-08	3.89376e-08	3.89578e-08	3.95395e-08	3.9667e-08	3.96811e-08	3.96834e-08	3.96921e-08	3.99204e-08	4.02965e-08	4.25789e-08	4.28159e-08	4.28656e-08	4.29551e-08	4.29551e-08	4.33262e-08	4.44111e-08	4.50301e-08	4.52369e-08	4.56763e-08	4.62796e-08	4.8998e-08
4.12429e-08	4.12619e-08	4.1551e-08	4.2134e-08	4.25475e-08	4.25542e-08	4.25475e-08	4.21969e-08	4.19299e-08	4.17509e-08	4.16953e-08	4.16536e-08	4.02221e-08	3.98404e-08	3.97925e-08	3.97625e-08	3.92146e-08	3.91684e-08	3.91212e-08	3.91149e-08	3.91084e-08	3.9101e-08	3.90712e-08	3.90125e-08	3.89849e-08	3.89493e-08	3.8918e-08	3.89043e-08	3.8918e-08	3.89376e-08	3.89578e-08	3.942e-08	3.9667e-08	3.96794e-08	3.96834e-08	3.96921e-08	3.98083e-08	3.9837e-08	3.9979e-08	4.24035e-08	4.25789e-08	4.26136e-08	4.28656e-08	4.29239e-08	4.33262e-08	4.44111e-08	4.49828e-08	4.52369e-08	4.56763e-08	4.8786e-08
4.09703e-08	4.11295e-08	4.14154e-08	4.2134e-08	4.25475e-08	4.28138e-08	4.25542e-08	4.22137e-08	4.17509e-08	4.17104e-08	4.16536e-08	4.03464e-08	3.98859e-08	3.98071e-08	3.97925e-08	3.97925e-08	3.97625e-08	3.93073e-08	3.91773e-08	3.91212e-08	3.91084e-08	3.90912e-08	3.90668e-08	3.90125e-08	3.89849e-08	3.89516e-08	3.89493e-08	3.89493e-08	3.89376e-08	3.89511e-08	3.89655e-08	3.942e-08	3.9667e-08	3.96794e-08	3.96811e-08	3.96834e-08	3.98083e-08	3.98083e-08	3.98727e-08	4.00447e-08	4.24035e-08	4.25951e-08	4.28656e-08	4.28944e-08	4.29551e-08	4.36321e-08	4.42793e-08	4.49566e-08	4.52369e-08	4.62796e-08
4.09703e-08	4.09703e-08	4.09825e-08	4.20619e-08	4.25542e-08	4.28138e-08	4.28138e-08	4.22137e-08	4.17509e-08	4.1681e-08	4.03133e-08	3.98859e-08	3.98071e-08	3.97925e-08	3.97925e-08	3.97925e-08	3.97925e-08	3.97925e-08	3.96886e-08	3.91773e-08	3.91212e-08	3.90912e-08	3.90668e-08	3.8997e-08	3.89639e-08	3.89516e-08	3.89511e-08	3.89511e-08	3.89511e-08	3.89612e-08	3.93237e-08	3.942e-08	3.95799e-08	3.96794e-08	3.96834e-08	3.97085e-08	3.98083e-08	3.98083e-08	3.98278e-08	3.99204e-08	4.24035e-08	4.25789e-08	4.25951e-08	4.28944e-08	4.31618e-08	4.36321e-08	4.39083e-08	4.42315e-08	4.47609e-08	4.56763e-08
4.09703e-08	4.09703e-08	4.09703e-08	4.10752e-08	4.25475e-08	4.2839e-08	4.28138e-08	4.22137e-08	4.17104e-08	4.16536e-08	3.99625e-08	3.97925e-08	3.97386e-08	3.97625e-08	3.97925e-08	3.97925e-08	3.98071e-08	3.98071e-08	3.98071e-08	3.96821e-08	3.92146e-08	3.91212e-08	3.90401e-08	3.8997e-08	3.89849e-08	3.89639e-08	3.89575e-08	3.89575e-08	3.89612e-08	3.89806e-08	3.93237e-08	3.94013e-08	3.95417e-08	3.96111e-08	3.96794e-08	3.96921e-08	3.97825e-08	3.98083e-08	3.98083e-08	3.98083e-08	3.9979e-08	4.24035e-08	4.25951e-08	4.28961e-08	4.31618e-08	4.36321e-08	4.39083e-08	4.39139e-08	4.39139e-08	4.47609e-08
4.09703e-08	4.09703e-08	4.09692e-08	4.09703e-08	4.11295e-08	4.21966e-08	4.21966e-08	4.17509e-08	4.15772e-08	4.01591e-08	3.9745e-08	3.97354e-08	3.96556e-08	3.96556e-08	3.96971e-08	3.97925e-08	3.97925e-08	3.98071e-08	3.98071e-08	3.98404e-08	3.96886e-08	3.94501e-08	3.90765e-08	3.90125e-08	3.89849e-08	3.89639e-08	3.89639e-08	3.89639e-08	3.89908e-08	3.90795e-08	3.93237e-08	3.93541e-08	3.942e-08	3.95417e-08	3.95799e-08	3.96401e-08	3.96834e-08	3.96654e-08	3.96401e-08	3.96401e-08	3.96401e-08	3.9837e-08	4.25951e-08	4.28961e-08	4.33312e-08	4.36809e-08	4.39083e-08	4.39083e-08	4.39083e-08	4.39139e-08
4.09703e-08	4.09703e-08	4.09703e-08	4.09692e-08	4.09692e-08	4.09692e-08	4.08221e-08	4.0676e-08	4.04259e-08	3.98399e-08	3.9745e-08	3.96556e-08	3.96515e-08	3.96508e-08	3.96508e-08	3.96556e-08	3.97504e-08	3.97592e-08	3.98404e-08	3.98696e-08	3.97592e-08	3.96821e-08	3.92016e-08	3.90668e-08	3.8997e-08	3.89841e-08	3.89655e-08	3.89841e-08	3.9075e-08	3.91294e-08	3.93237e-08	3.93501e-08	3.93541e-08	3.93501e-08	3.93541e-08	3.94076e-08	3.95417e-08	3.95808e-08	3.94076e-08	3.94076e-08	3.94885e-08	3.95808e-08	4.24035e-08	4.28961e-08	4.34296e-08	4.36963e-08	4.39083e-08	4.38562e-08	4.38562e-08	4.39083e-08
4.11493e-08	4.11117e-08	4.09703e-08	4.09692e-08	4.0923e-08	4.08221e-08	4.06175e-08	4.04284e-08	4.03056e-08	3.98228e-08	3.9745e-08	3.96556e-08	3.96508e-08	3.96321e-08	3.96243e-08	3.96321e-08	3.96382e-08	3.96886e-08	3.97592e-08	3.97681e-08	3.97504e-08	3.96821e-08	3.93086e-08	3.91097e-08	3.90057e-08	3.89908e-08	3.89841e-08	3.89908e-08	3.9075e-08	3.91294e-08	3.92563e-08	3.93237e-08	3.90703e-08	3.88082e-08	3.86638e-08	3.86061e-08	3.86638e-08	3.86679e-08	3.88303e-08	3.88303e-08	3.88303e-08	3.89377e-08	3.92273e-08	4.28944e-08	4.31618e-08	4.34296e-08	4.36963e-08	4.36963e-08	4.37773e-08	4.37773e-08
4.11746e-08	4.11493e-08	4.10461e-08	4.09692e-08	4.0923e-08	4.0676e-08	4.04284e-08	4.03244e-08	4.0183e-08	3.98205e-08	3.97386e-08	3.96548e-08	3.96508e-08	3.96151e-08	3.96151e-08	3.96151e-08	3.96243e-08	3.96382e-08	3.96886e-08	3.97592e-08	3.97504e-08	3.96821e-08	3.94428e-08	3.91097e-08	3.90624e-08	3.89908e-08	3.89841e-08	3.89908e-08	3.90703e-08	3.90703e-08	3.90662e-08	3.88719e-08	3.88082e-08	3.85874e-08	3.85786e-08	3.85591e-08	3.85786e-08	3.85786e-08	3.86135e-08	3.86135e-08	3.86201e-08	3.86679e-08	3.88303e-08	3.89549e-08	4.23656e-08	4.33218e-08	4.36321e-08	4.33218e-08	4.36963e-08	4.36963e-08
4.11746e-08	4.11525e-08	4.11117e-08	4.09867e-08	4.08221e-08	4.0551e-08	4.03244e-08	4.03056e-08	4.0183e-08	3.98165e-08	3.96556e-08	3.96508e-08	3.96321e-08	3.96151e-08	3.95908e-08	3.95908e-08	3.96366e-08	3.96604e-08	3.96886e-08	3.97476e-08	3.96886e-08	3.96821e-08	3.9367e-08	3.91097e-08	3.90624e-08	3.90057e-08	3.89841e-08	3.89841e-08	3.89841e-08	3.89841e-08	3.88104e-08	3.87697e-08	3.86638e-08	3.85591e-08	3.85591e-08	3.85591e-08	3.85591e-08	3.85591e-08	3.85591e-08	3.85591e-08	3.85405e-08	3.85405e-08	3.86363e-08	3.87728e-08	3.91602e-08	4.23656e-08	4.24412e-08	4.29035e-08	4.33218e-08	4.34591e-08
4.11746e-08	4.11525e-08	4.11117e-08	4.10461e-08	4.08221e-08	4.03926e-08	4.03056e-08	4.02861e-08	3.98399e-08	3.97681e-08	3.96508e-08	3.96409e-08	3.96151e-08	3.95908e-08	3.95908e-08	3.96151e-08	3.96522e-08	3.97476e-08	3.97504e-08	3.97504e-08	3.96886e-08	3.96382e-08	3.93086e-08	3.91097e-08	3.90057e-08	3.89841e-08	3.88703e-08	3.87697e-08	3.87697e-08	3.87697e-08	3.86803e-08	3.86803e-08	3.86371e-08	3.85874e-08	3.85786e-08	3.85591e-08	3.85786e-08	3.85591e-08	3.85591e-08	3.85282e-08	3.85265e-08	3.85265e-08	3.85282e-08	3.86363e-08	3.87996e-08	4.19579e-08	4.22447e-08	4.24412e-08	4.29035e-08	4.34014e-08
4.11746e-08	4.11525e-08	4.11394e-08	4.10461e-08	4.08511e-08	4.03244e-08	4.02861e-08	4.0183e-08	3.98021e-08	3.96409e-08	3.95202e-08	3.94998e-08	3.94998e-08	3.95599e-08	3.95785e-08	3.96351e-08	3.97476e-08	3.98401e-08	3.98312e-08	3.9777e-08	3.97476e-08	3.95498e-08	3.91097e-08	3.90057e-08	3.89841e-08	3.86202e-08	3.85274e-08	3.85575e-08	3.86202e-08	3.86371e-08	3.86371e-08	3.86371e-08	3.86803e-08	3.86371e-08	3.85874e-08	3.85786e-08	3.85591e-08	3.85591e-08	3.85282e-08	3.84892e-08	3.84656e-08	3.84715e-08	3.85265e-08	3.85282e-08	3.86549e-08	3.89809e-08	4.19579e-08	4.23308e-08	4.24412e-08	4.31779e-08
4.12094e-08	4.11525e-08	4.11117e-08	4.09867e-08	4.06667e-08	4.03056e-08	4.02861e-08	3.98021e-08	3.96349e-08	3.95202e-08	3.94314e-08	3.94314e-08	3.94314e-08	3.9551e-08	3.96351e-08	3.9812e-08	3.99093e-08	4.0039e-08	4.00172e-08	3.98401e-08	3.97727e-08	3.93086e-08	3.91097e-08	3.90057e-08	3.85274e-08	3.84674e-08	3.8408e-08	3.84674e-08	3.85575e-08	3.86202e-08	3.86283e-08	3.86371e-08	3.86803e-08	3.86964e-08	3.8725e-08	3.85874e-08	3.85874e-08	3.85786e-08	3.85265e-08	3.84566e-08	3.8438e-08	3.8438e-08	3.84715e-08	3.85265e-08	3.86422e-08	3.87996e-08	3.91433e-08	4.22447e-08	4.24412e-08	4.29035e-08
4.12094e-08	4.11746e-08	4.10987e-08	4.08893e-08	4.06667e-08	4.03056e-08	4.0183e-08	3.966e-08	3.96349e-08	3.94626e-08	3.94314e-08	3.94314e-08	3.94314e-08	3.96351e-08	3.9812e-08	4.0055e-08	4.01505e-08	4.07188e-08	4.01505e-08	3.99767e-08	3.98312e-08	3.93086e-08	3.90057e-08	3.85442e-08	3.8408e-08	3.83708e-08	3.83708e-08	3.8408e-08	3.84674e-08	3.85654e-08	3.86371e-08	3.86803e-08	3.86964e-08	3.878e-08	3.878e-08	3.87591e-08	3.87591e-08	3.86135e-08	3.85786e-08	3.84566e-08	3.84566e-08	3.8438e-08	3.84704e-08	3.84715e-08	3.86422e-08	3.87996e-08	3.90595e-08	3.9715e-08	4.23308e-08	4.26013e-08
4.14177e-08	4.12094e-08	4.11493e-08	4.08972e-08	4.08511e-08	4.06206e-08	4.0183e-08	3.97681e-08	3.96349e-08	3.95202e-08	3.94626e-08	3.94374e-08	3.94626e-08	3.96522e-08	4.01158e-08	4.07675e-08	4.12279e-08	4.12297e-08	4.12279e-08	4.01505e-08	3.9777e-08	3.91097e-08	3.86017e-08	3.84897e-08	3.8371e-08	3.8343e-08	3.8343e-08	3.83708e-08	3.8408e-08	3.85615e-08	3.86371e-08	3.86832e-08	3.8725e-08	3.87832e-08	3.87832e-08	3.88371e-08	3.87832e-08	3.87591e-08	3.85814e-08	3.84715e-08	3.84566e-08	3.84566e-08	3.84566e-08	3.84704e-08	3.85265e-08	3.87996e-08	3.89809e-08	3.96054e-08	3.98032e-08	4.22447e-08
4.14742e-08	4.14177e-08	4.12208e-08	4.10393e-08	4.08511e-08	4.06667e-08	4.06206e-08	3.98021e-08	3.96349e-08	3.95454e-08	3.95454e-08	3.94808e-08	3.95526e-08	3.98118e-08	4.07188e-08	4.10774e-08	4.19048e-08	4.20122e-08	4.20122e-08	4.11767e-08	3.9777e-08	3.88893e-08	3.85252e-08	3.8371e-08	3.8343e-08	3.83118e-08	3.82671e-08	3.83241e-08	3.8343e-08	3.85615e-08	3.86371e-08	3.86832e-08	3.87611e-08	3.88371e-08	3.88371e-08	3.88999e-08	3.88371e-08	3.87591e-08	3.86613e-08	3.85814e-08	3.84715e-08	3.84704e-08	3.8438e-08	3.84704e-08	3.84704e-08	3.86549e-08	3.88208e-08	3.89809e-08	3.96054e-08	3.9715e-08
4.14742e-08	4.14742e-08	4.12909e-08	4.10855e-08	4.08972e-08	4.08776e-08	4.06893e-08	4.06206e-08	3.98021e-08	3.96349e-08	3.96349e-08	3.97469e-08	3.98118e-08	4.03021e-08	4.09468e-08	4.12297e-08	4.20122e-08	4.20122e-08	4.26359e-08	4.20122e-08	3.92225e-08	3.86017e-08	3.85238e-08	3.8371e-08	3.83118e-08	3.82671e-08	3.825e-08	3.825e-08	3.825e-08	3.83509e-08	3.86371e-08	3.86832e-08	3.878e-08	3.90068e-08	3.90068e-08	3.89988e-08	3.89276e-08	3.87969e-08	3.87969e-08	3.86613e-08	3.86221e-08	3.84704e-08	3.83811e-08	3.83204e-08	3.83204e-08	3.83204e-08	3.8738e-08	3.88459e-08	3.89809e-08	3.91422e-08
4.20886e-08	4.198e-08	4.14742e-08	4.10855e-08	4.09815e-08	4.09133e-08	4.08776e-08	4.07079e-08	4.0622e-08	4.03021e-08	4.02136e-08	4.02136e-08	4.03021e-08	4.0874e-08	4.11257e-08	4.12573e-08	4.20122e-08	4.20122e-08	4.20122e-08	4.11767e-08	3.91765e-08	3.86017e-08	3.85503e-08	3.84621e-08	3.8371e-08	3.82671e-08	3.825e-08	3.82486e-08	3.82486e-08	3.82486e-08	3.85615e-08	3.86832e-08	3.878e-08	3.90068e-08	3.90474e-08	3.90068e-08	3.89276e-08	3.88371e-08	3.8891e-08	3.8891e-08	3.87969e-08	3.84704e-08	3.83204e-08	3.8282e-08	3.8282e-08	3.82764e-08	3.82764e-08	3.8288e-08	3.8738e-08	3.88208e-08
4.20886e-08	4.20886e-08	4.198e-08	4.12909e-08	4.10393e-08	4.09815e-08	4.09133e-08	4.08776e-08	4.07251e-08	4.07079e-08	4.06625e-08	4.0622e-08	4.06889e-08	4.0874e-08	4.11257e-08	4.11826e-08	4.12573e-08	4.11826e-08	4.0874e-08	4.03796e-08	3.91765e-08	3.87055e-08	3.85592e-08	3.85238e-08	3.84621e-08	3.83118e-08	3.825e-08	3.82486e-08	3.82331e-08	3.82331e-08	3.82907e-08	3.84045e-08	3.878e-08	3.93664e-08	3.95538e-08	3.90474e-08	3.89276e-08	3.88999e-08	3.88999e-08	3.87969e-08	3.86221e-08	3.83204e-08	3.8282e-08	3.82764e-08	3.80686e-08	3.80532e-08	3.80686e-08	3.81042e-08	3.81491e-08	3.81759e-08
4.22404e-08	4.21635e-08	4.1999e-08	4.14206e-08	4.11421e-08	4.10383e-08	4.09173e-08	4.08776e-08	4.07453e-08	4.07306e-08	4.07306e-08	4.07251e-08	4.07453e-08	4.0874e-08	4.10073e-08	4.0874e-08	4.0874e-08	4.05437e-08	4.03796e-08	3.96999e-08	3.92225e-08	3.87461e-08	3.86154e-08	3.85933e-08	3.856e-08	3.85372e-08	3.8466e-08	3.82486e-08	3.82486e-08	3.82331e-08	3.82486e-08	3.83134e-08	3.86488e-08	3.95538e-08	3.93664e-08	3.88371e-08	3.87591e-08	3.87591e-08	3.88371e-08	3.84704e-08	3.84162e-08	3.8282e-08	3.80089e-08	3.79825e-08	3.80089e-08	3.80418e-08	3.80532e-08	3.80686e-08	3.80686e-08	3.80783e-08
4.22404e-08	4.22404e-08	4.20886e-08	4.17421e-08	4.11421e-08	4.10383e-08	4.09173e-08	4.08776e-08	4.08589e-08	4.08589e-08	4.08589e-08	4.07306e-08	4.07867e-08	4.0874e-08	4.06889e-08	4.04979e-08	4.02884e-08	4.01278e-08	3.96999e-08	3.9392e-08	3.93142e-08	3.88779e-08	3.87394e-08	3.86154e-08	3.85933e-08	3.856e-08	3.85487e-08	3.85212e-08	3.82486e-08	3.82486e-08	3.82907e-08	3.83134e-08	3.84045e-08	3.87649e-08	3.86488e-08	3.84227e-08	3.84162e-08	3.84162e-08	3.84162e-08	3.83404e-08	3.83076e-08	3.8231e-08	3.79326e-08	3.79263e-08	3.79326e-08	3.79825e-08	3.80418e-08	3.80532e-08	3.80686e-08	3.80532e-08
4.42343e-08	4.39109e-08	4.22404e-08	4.198e-08	4.11891e-08	4.10383e-08	4.09173e-08	4.08952e-08	4.08589e-08	4.07867e-08	4.07867e-08	4.07306e-08	4.07453e-08	4.05284e-08	4.02871e-08	3.98198e-08	3.9392e-08	3.94349e-08	3.94349e-08	3.94349e-08	3.93643e-08	3.90438e-08	3.87461e-08	3.87394e-08	3.87055e-08	3.85933e-08	3.856e-08	3.85487e-08	3.85487e-08	3.85372e-08	3.84045e-08	3.83134e-08	3.83134e-08	3.83134e-08	3.82907e-08	3.83134e-08	3.82983e-08	3.83076e-08	3.82983e-08	3.82983e-08	3.82983e-08	3.79714e-08	3.79074e-08	3.79074e-08	3.79074e-08	3.79825e-08	3.80532e-08	3.80686e-08	3.80686e-08	3.80532e-08
4.42343e-08	4.40702e-08	4.39109e-08	4.21677e-08	4.1436e-08	4.11421e-08	4.09635e-08	4.08776e-08	4.08589e-08	4.07867e-08	4.07867e-08	4.07306e-08	4.04979e-08	4.01324e-08	3.98198e-08	3.9392e-08	3.93142e-08	3.93142e-08	3.93643e-08	3.93643e-08	3.93001e-08	3.90438e-08	3.87655e-08	3.87461e-08	3.87055e-08	3.85933e-08	3.856e-08	3.85552e-08	3.85552e-08	3.85552e-08	3.85487e-08	3.84045e-08	3.82907e-08	3.81812e-08	3.8181e-08	3.81519e-08	3.81519e-08	3.8231e-08	3.8231e-08	3.81401e-08	3.80326e-08	3.79074e-08	3.7859e-08	3.78482e-08	3.79069e-08	3.79326e-08	3.80532e-08	3.80783e-08	3.81042e-08	3.80783e-08
4.42343e-08	4.40558e-08	4.39674e-08	4.27288e-08	4.21677e-08	4.14206e-08	4.10383e-08	4.09133e-08	4.08589e-08	4.07867e-08	4.07695e-08	4.07079e-08	4.02871e-08	4.00882e-08	3.9638e-08	3.92767e-08	3.9228e-08	3.9228e-08	3.92636e-08	3.92767e-08	3.91832e-08	3.90438e-08	3.87853e-08	3.87655e-08	3.87461e-08	3.87055e-08	3.85641e-08	3.856e-08	3.856e-08	3.85641e-08	3.85552e-08	3.85552e-08	3.82907e-08	3.81794e-08	3.80586e-08	3.80072e-08	3.79504e-08	3.80586e-08	3.79714e-08	3.78994e-08	3.78857e-08	3.78482e-08	3.7836e-08	3.7836e-08	3.7859e-08	3.79825e-08	3.80783e-08	3.81042e-08	3.82138e-08	3.82138e-08
4.40558e-08	4.39674e-08	4.39109e-08	4.31427e-08	4.23861e-08	4.23188e-08	4.1436e-08	4.09173e-08	4.08589e-08	4.07867e-08	4.0712e-08	4.05284e-08	4.02067e-08	4.00288e-08	3.95389e-08	3.92212e-08	3.92212e-08	3.92172e-08	3.91845e-08	3.91845e-08	3.91279e-08	3.88713e-08	3.88364e-08	3.87853e-08	3.8783e-08	3.87496e-08	3.85933e-08	3.85682e-08	3.85682e-08	3.85829e-08	3.85682e-08	3.856e-08	3.81851e-08	3.81519e-08	3.79504e-08	3.78994e-08	3.78937e-08	3.78848e-08	3.78857e-08	3.7859e-08	3.78524e-08	3.78482e-08	3.7836e-08	3.78482e-08	3.79074e-08	3.81042e-08	3.82873e-08	3.83533e-08	3.83533e-08	3.84394e-08
4.39674e-08	4.39674e-08	4.39109e-08	4.31427e-08	4.23861e-08	4.23454e-08	4.23188e-08	4.21563e-08	4.08589e-08	4.07867e-08	4.0543e-08	4.03901e-08	4.02067e-08	4.00288e-08	3.95389e-08	3.92212e-08	3.91845e-08	3.91845e-08	3.91661e-08	3.91279e-08	3.90912e-08	3.88364e-08	3.88364e-08	3.87999e-08	3.88364e-08	3.88713e-08	3.88713e-08	3.8729e-08	3.86602e-08	3.86602e-08	3.86479e-08	3.85762e-08	3.83417e-08	3.80624e-08	3.79139e-08	3.78886e-08	3.78848e-08	3.7859e-08	3.78524e-08	3.78524e-08	3.78357e-08	3.7836e-08	3.7836e-08	3.78482e-08	3.7944e-08	3.83387e-08	3.84394e-08	3.86722e-08	3.86722e-08	3.87454e-08
4.39674e-08	4.39674e-08	4.39674e-08	4.31427e-08	4.25061e-08	4.23861e-08	4.23617e-08	4.23454e-08	4.23188e-08	4.0802e-08	4.0543e-08	4.03901e-08	4.02067e-08	4.00288e-08	3.97878e-08	3.92212e-08	3.91845e-08	3.91661e-08	3.91279e-08	3.90912e-08	3.88364e-08	3.88364e-08	3.87999e-08	3.88364e-08	3.88713e-08	3.9042e-08	3.91151e-08	3.91427e-08	3.9042e-08	3.86877e-08	3.86602e-08	3.85762e-08	3.82507e-08	3.80454e-08	3.79139e-08	3.78848e-08	3.78524e-08	3.77614e-08	3.77614e-08	3.77574e-08	3.77614e-08	3.77855e-08	3.78357e-08	3.7859e-08	3.83533e-08	3.85495e-08	3.86722e-08	3.87284e-08	3.87969e-08	3.92846e-08
4.40702e-08	4.40702e-08	4.39674e-08	4.33262e-08	4.26906e-08	4.24445e-08	4.23861e-08	4.23617e-08	4.23617e-08	4.23617e-08	4.07867e-08	4.05284e-08	4.02075e-08	4.00882e-08	3.98396e-08	3.93152e-08	3.91845e-08	3.91279e-08	3.90912e-08	3.88791e-08	3.88364e-08	3.87999e-08	3.87999e-08	3.88364e-08	3.9042e-08	3.91427e-08	3.9155e-08	3.9155e-08	3.9155e-08	3.87914e-08	3.86602e-08	3.85829e-08	3.8322e-08	3.80624e-08	3.79169e-08	3.78765e-08	3.78057e-08	3.77614e-08	3.77458e-08	3.7751e-08	3.77614e-08	3.78572e-08	3.78889e-08	3.84867e-08	3.84884e-08	3.85495e-08	3.86722e-08	3.87836e-08	3.93886e-08	3.96136e-08
4.50881e-08	4.50726e-08	4.49689e-08	4.40558e-08	4.28529e-08	4.26702e-08	4.24445e-08	4.24445e-08	4.24445e-08	4.24445e-08	4.23617e-08	4.07475e-08	4.03901e-08	4.02344e-08	4.02017e-08	3.97878e-08	3.92212e-08	3.91279e-08	3.90912e-08	3.88791e-08	3.88364e-08	3.88364e-08	3.88364e-08	3.88713e-08	3.9044e-08	3.91427e-08	3.9155e-08	3.91907e-08	3.9202e-08	3.91674e-08	3.8704e-08	3.85923e-08	3.83365e-08	3.81443e-08	3.79268e-08	3.78886e-08	3.78545e-08	3.77614e-08	3.77458e-08	3.77574e-08	3.78062e-08	3.7859e-08	3.79896e-08	3.84884e-08	3.86722e-08	3.87273e-08	3.94877e-08	4.00876e-08	4.00933e-08	4.00933e-08
4.50881e-08	4.50881e-08	4.50881e-08	4.50726e-08	4.33262e-08	4.28503e-08	4.26702e-08	4.25061e-08	4.26702e-08	4.27076e-08	4.24607e-08	4.22528e-08	4.1082e-08	4.07481e-08	4.03901e-08	4.02017e-08	3.95564e-08	3.91845e-08	3.90929e-08	3.8928e-08	3.88452e-08	3.88364e-08	3.89085e-08	3.89149e-08	3.9044e-08	3.91427e-08	3.9155e-08	3.93452e-08	3.93962e-08	3.93452e-08	3.87914e-08	3.85923e-08	3.84016e-08	3.8322e-08	3.81109e-08	3.79268e-08	3.78886e-08	3.78572e-08	3.78572e-08	3.78572e-08	3.78765e-08	3.79666e-08	3.84867e-08	3.85495e-08	3.86722e-08	3.88708e-08	3.99987e-08	4.00933e-08	4.00933e-08	4.00933e-08
4.53984e-08	4.5303e-08	4.5303e-08	4.52999e-08	4.50726e-08	4.30647e-08	4.28503e-08	4.28331e-08	4.28331e-08	4.28331e-08	4.28331e-08	4.27789e-08	4.11331e-08	4.11276e-08	4.10237e-08	4.02344e-08	3.98396e-08	3.9609e-08	3.91845e-08	3.9044e-08	3.89149e-08	3.89149e-08	3.89149e-08	3.89149e-08	3.90078e-08	3.91151e-08	3.9155e-08	3.94654e-08	3.96466e-08	3.96466e-08	3.94904e-08	3.87914e-08	3.85923e-08	3.84016e-08	3.8322e-08	3.80454e-08	3.79755e-08	3.79666e-08	3.79391e-08	3.79391e-08	3.79666e-08	3.80547e-08	3.85333e-08	3.87273e-08	3.88708e-08	3.99688e-08	3.99987e-08	4.00933e-08	4.00933e-08	4.00933e-08
4.53984e-08	4.53984e-08	4.53984e-08	4.5303e-08	4.5248e-08	4.50092e-08	4.30647e-08	4.28503e-08	4.28503e-08	4.28503e-08	4.28503e-08	4.28503e-08	4.27789e-08	4.11331e-08	4.1082e-08	4.07481e-08	4.02344e-08	3.97857e-08	3.97713e-08	3.91794e-08	3.9044e-08	3.89555e-08	3.89555e-08	3.89555e-08	3.9044e-08	3.91151e-08	3.9155e-08	3.93544e-08	3.94904e-08	3.94904e-08	3.94584e-08	3.92242e-08	3.87914e-08	3.86233e-08	3.84882e-08	3.84016e-08	3.83365e-08	3.79902e-08	3.79896e-08	3.79896e-08	3.80005e-08	3.8409e-08	3.85495e-08	3.87878e-08	3.99688e-08	3.99987e-08	4.00933e-08	4.00933e-08	4.00933e-08	3.99688e-08
4.64303e-08	4.55255e-08	4.54573e-08	4.53439e-08	4.52999e-08	4.52033e-08	4.45888e-08	4.34631e-08	4.30037e-08	4.30037e-08	4.30037e-08	4.30037e-08	4.28331e-08	4.11331e-08	4.1082e-08	4.09862e-08	4.02786e-08	3.99741e-08	3.97857e-08	3.9609e-08	3.94157e-08	3.9113e-08	3.9044e-08	3.9044e-08	3.91151e-08	3.91481e-08	3.91907e-08	3.94316e-08	3.94316e-08	3.94511e-08	3.94584e-08	3.93544e-08	3.91362e-08	3.88143e-08	3.86233e-08	3.85956e-08	3.85236e-08	3.8409e-08	3.83058e-08	3.82101e-08	3.82101e-08	3.8409e-08	3.85333e-08	3.88708e-08	3.99987e-08	4.00933e-08	4.00933e-08	3.99987e-08	3.99688e-08	3.82222e-08
4.6804e-08	4.64303e-08	4.55255e-08	4.54573e-08	4.52999e-08	4.52033e-08	4.4846e-08	4.38311e-08	4.3511e-08	4.3412e-08	4.31312e-08	4.30687e-08	4.30037e-08	4.24848e-08	4.11276e-08	4.10237e-08	4.04226e-08	4.00758e-08	3.97857e-08	3.97713e-08	3.96203e-08	3.95617e-08	3.92485e-08	3.91151e-08	3.91481e-08	3.92368e-08	3.94316e-08	3.94511e-08	3.94511e-08	3.94511e-08	3.94584e-08	3.94015e-08	3.92447e-08	3.88928e-08	3.86519e-08	3.85956e-08	3.853e-08	3.85236e-08	3.84201e-08	3.83058e-08	3.83058e-08	3.83819e-08	3.85333e-08	3.94057e-08	3.99987e-08	3.99987e-08	3.99987e-08	3.94227e-08	3.80497e-08	3.79427e-08
4.6804e-08	4.6804e-08	4.56034e-08	4.54573e-08	4.5303e-08	4.52033e-08	4.50092e-08	4.38675e-08	4.37531e-08	4.3511e-08	4.34631e-08	4.3412e-08	4.31312e-08	4.29008e-08	4.19734e-08	4.10237e-08	4.0557e-08	4.01787e-08	3.99741e-08	3.97857e-08	3.97857e-08	3.97713e-08	3.96924e-08	3.94742e-08	3.94316e-08	3.94511e-08	3.94511e-08	3.95543e-08	3.94511e-08	3.94584e-08	3.94511e-08	3.93544e-08	3.92447e-08	3.89555e-08	3.87892e-08	3.85979e-08	3.853e-08	3.85236e-08	3.84201e-08	3.8409e-08	3.83058e-08	3.82101e-08	3.8409e-08	3.88516e-08	3.94227e-08	3.94227e-08	3.93467e-08	3.82542e-08	3.79427e-08	3.77812e-08
4.88113e-08	4.86393e-08	4.62775e-08	4.55255e-08	4.5303e-08	4.52509e-08	4.50092e-08	4.45888e-08	4.38311e-08	4.36175e-08	4.3511e-08	4.3511e-08	4.34631e-08	4.3412e-08	4.28268e-08	4.11331e-08	4.08748e-08	4.0557e-08	4.02786e-08	4.01787e-08	3.9976e-08	3.9976e-08	4.00234e-08	3.9976e-08	3.9976e-08	3.9976e-08	3.9976e-08	3.9645e-08	3.94584e-08	3.94584e-08	3.94316e-08	3.93544e-08	3.92447e-08	3.88143e-08	3.87227e-08	3.85956e-08	3.853e-08	3.85236e-08	3.84201e-08	3.83058e-08	3.79812e-08	3.76983e-08	3.76983e-08	3.79812e-08	3.83483e-08	3.83483e-08	3.82542e-08	3.80497e-08	3.79814e-08	3.77812e-08
4.88113e-08	4.88113e-08	4.86393e-08	4.6219e-08	4.55711e-08	4.5303e-08	4.52509e-08	4.50092e-08	4.38675e-08	4.38001e-08	4.37531e-08	4.36175e-08	4.35559e-08	4.35559e-08	4.31312e-08	4.19734e-08	4.11322e-08	4.08748e-08	4.08748e-08	4.08748e-08	4.08748e-08	4.07127e-08	4.02879e-08	4.02879e-08	4.01807e-08	4.01807e-08	4.00234e-08	3.9645e-08	3.95543e-08	3.94511e-08	3.93544e-08	3.92603e-08	3.87892e-08	3.87455e-08	3.8721e-08	3.86009e-08	3.85956e-08	3.85182e-08	3.8409e-08	3.82101e-08	3.76472e-08	3.76472e-08	3.76472e-08	3.76983e-08	3.79812e-08	3.80497e-08	3.80497e-08	3.80497e-08	3.80306e-08	3.78667e-08
4.90581e-08	4.90581e-08	4.88113e-08	4.6608e-08	4.61662e-08	4.61304e-08	4.57203e-08	4.52509e-08	4.47988e-08	4.38375e-08	4.38375e-08	4.38675e-08	4.38375e-08	4.38972e-08	4.36315e-08	4.28268e-08	4.1426e-08	4.11322e-08	4.11322e-08	4.10419e-08	4.10178e-08	4.10178e-08	4.08748e-08	4.07127e-08	4.02879e-08	4.02879e-08	4.00234e-08	3.99606e-08	3.96349e-08	3.94511e-08	3.92603e-08	3.87892e-08	3.87227e-08	3.87227e-08	3.8721e-08	3.8721e-08	3.85956e-08	3.84964e-08	3.83058e-08	3.76983e-08	3.75969e-08	3.75969e-08	3.75969e-08	3.76472e-08	3.78667e-08	3.79957e-08	3.80497e-08	3.80835e-08	3.80497e-08	3.80185e-08
4.90581e-08	4.90581e-08	4.88113e-08	4.78857e-08	4.64772e-08	4.61662e-08	4.61304e-08	4.59355e-08	4.58316e-08	4.40739e-08	4.39148e-08	4.39148e-08	4.39148e-08	4.39025e-08	4.39025e-08	4.38972e-08	4.24207e-08	4.1426e-08	4.13101e-08	4.11322e-08	4.11322e-08	4.11322e-08	4.10178e-08	4.0834e-08	4.04709e-08	4.02879e-08	4.00765e-08	3.99606e-08	3.97274e-08	3.95285e-08	3.88522e-08	3.87892e-08	3.87227e-08	3.8721e-08	3.8721e-08	3.87227e-08	3.87072e-08	3.85956e-08	3.83942e-08	3.76472e-08	3.75969e-08	3.75969e-08	3.75969e-08	3.76693e-08	3.78667e-08	3.79941e-08	3.80185e-08	3.80835e-08	3.80899e-08	3.80835e-08
4.92371e-08	4.90581e-08	4.88113e-08	4.78857e-08	4.6608e-08	4.62775e-08	4.61662e-08	4.61304e-08	4.61296e-08	4.58316e-08	4.40739e-08	4.39699e-08	4.39699e-08	4.39699e-08	4.39699e-08	4.39148e-08	4.39025e-08	4.19734e-08	4.1426e-08	4.13101e-08	4.12018e-08	4.11607e-08	4.10178e-08	4.0885e-08	4.07127e-08	4.0303e-08	3.99945e-08	3.99606e-08	3.97851e-08	3.95862e-08	3.88522e-08	3.87892e-08	3.87227e-08	3.87227e-08	3.87227e-08	3.87455e-08	3.87227e-08	3.87227e-08	3.83058e-08	3.76472e-08	3.75697e-08	3.75697e-08	3.76147e-08	3.77033e-08	3.78667e-08	3.79941e-08	3.80185e-08	3.80899e-08	3.80899e-08	3.80835e-08
4.94298e-08	4.92371e-08	4.89931e-08	4.79424e-08	4.73174e-08	4.64772e-08	4.62442e-08	4.61662e-08	4.61304e-08	4.59355e-08	4.58057e-08	4.40739e-08	4.40739e-08	4.40668e-08	4.40668e-08	4.40668e-08	4.39699e-08	4.36315e-08	4.19734e-08	4.15763e-08	4.13853e-08	4.13101e-08	4.11607e-08	4.09035e-08	4.0834e-08	4.00935e-08	3.99945e-08	3.97851e-08	3.97274e-08	3.95343e-08	3.89279e-08	3.88522e-08	3.87892e-08	3.87892e-08	3.88272e-08	3.88671e-08	3.88671e-08	3.88272e-08	3.83942e-08	3.76211e-08	3.75697e-08	3.75697e-08	3.75974e-08	3.77033e-08	3.78667e-08	3.79957e-08	3.80835e-08	3.80899e-08	3.82542e-08	3.82142e-08
4.94298e-08	4.94298e-08	4.86327e-08	4.80991e-08	4.78857e-08	4.73174e-08	4.6608e-08	4.6184e-08	4.61662e-08	4.61662e-08	4.61296e-08	4.58057e-08	4.50912e-08	4.46177e-08	4.46177e-08	4.46177e-08	4.44043e-08	4.422e-08	4.28535e-08	4.1974e-08	4.16954e-08	4.13853e-08	4.12018e-08	4.09035e-08	4.0834e-08	4.00465e-08	3.99606e-08	3.97851e-08	3.97274e-08	3.96349e-08	3.95285e-08	3.89507e-08	3.88816e-08	3.88677e-08	3.88677e-08	3.89371e-08	3.89371e-08	3.88671e-08	3.87072e-08	3.76519e-08	3.75697e-08	3.75697e-08	3.75974e-08	3.77033e-08	3.78667e-08	3.79957e-08	3.80899e-08	3.87299e-08	3.87299e-08	3.85987e-08
4.94298e-08	4.94298e-08	4.89931e-08	4.80991e-08	4.79424e-08	4.79424e-08	4.79184e-08	4.75334e-08	4.67249e-08	4.66525e-08	4.6184e-08	4.61296e-08	4.533e-08	4.51057e-08	4.47906e-08	4.4669e-08	4.4634e-08	4.44043e-08	4.422e-08	4.23419e-08	4.19685e-08	4.15219e-08	4.12069e-08	4.08496e-08	4.0834e-08	4.00935e-08	3.99945e-08	3.9816e-08	3.97851e-08	3.96699e-08	3.95343e-08	3.92873e-08	3.91252e-08	3.91235e-08	3.89507e-08	3.90611e-08	3.90021e-08	3.89371e-08	3.88272e-08	3.77671e-08	3.75974e-08	3.75974e-08	3.76519e-08	3.78165e-08	3.79941e-08	3.80835e-08	3.87299e-08	3.87389e-08	3.87299e-08	3.82142e-08
4.94298e-08	4.94298e-08	4.94298e-08	4.92371e-08	4.86327e-08	4.83811e-08	4.80991e-08	4.77577e-08	4.77299e-08	4.75334e-08	4.71575e-08	4.66525e-08	4.6184e-08	4.533e-08	4.51057e-08	4.47906e-08	4.46454e-08	4.4634e-08	4.44043e-08	4.28681e-08	4.20739e-08	4.16954e-08	4.13853e-08	4.11174e-08	4.08496e-08	4.0303e-08	4.00465e-08	3.98747e-08	3.9816e-08	3.97851e-08	3.96699e-08	3.95343e-08	3.92873e-08	3.9164e-08	3.91235e-08	3.91235e-08	3.90731e-08	3.90611e-08	3.89708e-08	3.78168e-08	3.77671e-08	3.76519e-08	3.78165e-08	3.78185e-08	3.79957e-08	3.82142e-08	3.87299e-08	3.87389e-08	3.87299e-08	3.81315e-08
5.02784e-08	5.02784e-08	5.02228e-08	5.00223e-08	4.98899e-08	4.9786e-08	4.96779e-08	4.83496e-08	4.79184e-08	4.77299e-08	4.75334e-08	4.71511e-08	4.64511e-08	4.56849e-08	4.51057e-08	4.47906e-08	4.46454e-08	4.4634e-08	4.46177e-08	4.28681e-08	4.22842e-08	4.18004e-08	4.15219e-08	4.12069e-08	4.10702e-08	4.08023e-08	4.02042e-08	4.00475e-08	4.00465e-08	3.98747e-08	3.98747e-08	3.97274e-08	3.94848e-08	3.92786e-08	3.9164e-08	3.9164e-08	3.91332e-08	3.91332e-08	3.91332e-08	3.90325e-08	3.78168e-08	3.7797e-08	3.78168e-08	3.78185e-08	3.82761e-08	3.86018e-08	3.87299e-08	3.87389e-08	3.81315e-08	3.76697e-08
5.11971e-08	5.07724e-08	5.03266e-08	5.02228e-08	5.01617e-08	5.00223e-08	4.9786e-08	4.93232e-08	4.83496e-08	4.79184e-08	4.77299e-08	4.71657e-08	4.66525e-08	4.60939e-08	4.51057e-08	4.47906e-08	4.47906e-08	4.4634e-08	4.4634e-08	4.44043e-08	4.2505e-08	4.20739e-08	4.16954e-08	4.14065e-08	4.11174e-08	4.08496e-08	4.05767e-08	4.02042e-08	4.00597e-08	4.00585e-08	4.00585e-08	4.0001e-08	3.96699e-08	3.94249e-08	3.92956e-08	3.92786e-08	3.92786e-08	3.92956e-08	3.92956e-08	3.91737e-08	3.89708e-08	3.84993e-08	3.86018e-08	3.86018e-08	3.86018e-08	3.86018e-08	3.86018e-08	3.77947e-08	3.75974e-08	3.75886e-08
5.29837e-08	5.19181e-08	5.08001e-08	5.05125e-08	5.03266e-08	5.01617e-08	4.99229e-08	4.93232e-08	4.83594e-08	4.77577e-08	4.75334e-08	4.71511e-08	4.64511e-08	4.60939e-08	4.51057e-08	4.48701e-08	4.48377e-08	4.47906e-08	4.47906e-08	4.4776e-08	4.29522e-08	4.22842e-08	4.1974e-08	4.17533e-08	4.13438e-08	4.11174e-08	4.08496e-08	4.02469e-08	4.01845e-08	4.01471e-08	4.01471e-08	4.00585e-08	4.0001e-08	3.94401e-08	3.93044e-08	3.92776e-08	3.92786e-08	3.92956e-08	3.93044e-08	3.95188e-08	3.9536e-08	3.9995e-08	3.91783e-08	3.89443e-08	3.86018e-08	3.83567e-08	3.77947e-08	3.75974e-08	3.75848e-08	3.75548e-08
5.29837e-08	5.21015e-08	5.12328e-08	5.07724e-08	5.03266e-08	5.01617e-08	4.99587e-08	4.92532e-08	4.83594e-08	4.79916e-08	4.7709e-08	4.67094e-08	4.64511e-08	4.60939e-08	4.55838e-08	4.49905e-08	4.48701e-08	4.48701e-08	4.48701e-08	4.48377e-08	4.47133e-08	4.26366e-08	4.21956e-08	4.18004e-08	4.16328e-08	4.13438e-08	4.10702e-08	4.08496e-08	4.02469e-08	4.01845e-08	4.01691e-08	4.01471e-08	4.00585e-08	3.94401e-08	3.92956e-08	3.92786e-08	3.92786e-08	3.92956e-08	3.93418e-08	3.99404e-08	4.00801e-08	4.04955e-08	4.01743e-08	3.91783e-08	3.87796e-08	3.83567e-08	3.76697e-08	3.75848e-08	3.75548e-08	3.75481e-08
5.26197e-08	5.23164e-08	5.21015e-08	5.12328e-08	5.05125e-08	5.01617e-08	4.96779e-08	4.91532e-08	4.83594e-08	4.79916e-08	4.77447e-08	4.72818e-08	4.64511e-08	4.62359e-08	4.59834e-08	4.53055e-08	4.49905e-08	4.48972e-08	4.48833e-08	4.48701e-08	4.48377e-08	4.47133e-08	4.26366e-08	4.21956e-08	4.17798e-08	4.16328e-08	4.13438e-08	4.10702e-08	4.06245e-08	4.02469e-08	4.01845e-08	4.01471e-08	4.00585e-08	4.0001e-08	3.93418e-08	3.93044e-08	3.93044e-08	3.93044e-08	3.95188e-08	4.00801e-08	4.04975e-08	4.04955e-08	4.01743e-08	4.00349e-08	3.89575e-08	3.82259e-08	3.76697e-08	3.75886e-08	3.75548e-08	3.75481e-08
5.23164e-08	5.21015e-08	5.21015e-08	5.17379e-08	5.07724e-08	5.01617e-08	4.99229e-08	4.9228e-08	4.87482e-08	4.83594e-08	4.79916e-08	4.77447e-08	4.75351e-08	4.64511e-08	4.62359e-08	4.59834e-08	4.53055e-08	4.49806e-08	4.48951e-08	4.48384e-08	4.48384e-08	4.47173e-08	4.46264e-08	4.29522e-08	4.22857e-08	4.21371e-08	4.17644e-08	4.13438e-08	4.12438e-08	4.08972e-08	4.03411e-08	4.01845e-08	4.01471e-08	4.00432e-08	3.94765e-08	3.93418e-08	3.93418e-08	3.93418e-08	3.94765e-08	3.99404e-08	4.01215e-08	4.044e-08	4.01215e-08	4.01044e-08	3.97755e-08	3.82259e-08	3.78585e-08	3.75974e-08	3.75663e-08	3.75542e-08
5.21015e-08	5.20642e-08	5.20642e-08	5.20565e-08	5.12328e-08	5.05125e-08	4.97751e-08	4.9228e-08	4.87546e-08	4.83594e-08	4.80652e-08	4.79345e-08	4.77185e-08	4.75351e-08	4.64842e-08	4.64842e-08	4.59834e-08	4.51844e-08	4.48972e-08	4.48701e-08	4.48384e-08	4.47173e-08	4.46264e-08	4.386e-08	4.28141e-08	4.22857e-08	4.21956e-08	4.17644e-08	4.13438e-08	4.10806e-08	4.09711e-08	4.03623e-08	4.01845e-08	4.01146e-08	3.97071e-08	3.94401e-08	3.94197e-08	3.94197e-08	3.94197e-08	3.95188e-08	4.00208e-08	4.01044e-08	4.01044e-08	4.01044e-08	3.99826e-08	3.82259e-08	3.78585e-08	3.77947e-08	3.76465e-08	3.76465e-08
5.20565e-08	5.20565e-08	5.20642e-08	5.2068e-08	5.1984e-08	5.13968e-08	4.99587e-08	4.94643e-08	4.89171e-08	4.87432e-08	4.83551e-08	4.79916e-08	4.79345e-08	4.77185e-08	4.7414e-08	4.68472e-08	4.64842e-08	4.64842e-08	4.49905e-08	4.48951e-08	4.48384e-08	4.47173e-08	4.47133e-08	4.4349e-08	4.33849e-08	4.28141e-08	4.23895e-08	4.22272e-08	4.16328e-08	4.12503e-08	4.10831e-08	4.06667e-08	4.03623e-08	4.01845e-08	4.00432e-08	3.94765e-08	3.94401e-08	3.94197e-08	3.93418e-08	3.94197e-08	3.99404e-08	3.99826e-08	4.00349e-08	4.00349e-08	3.99826e-08	3.83567e-08	3.79176e-08	3.78414e-08	3.77854e-08	3.76976e-08
5.19869e-08	5.20565e-08	5.20565e-08	5.20642e-08	5.1984e-08	5.17763e-08	5.14641e-08	4.97751e-08	4.9228e-08	4.89171e-08	4.86905e-08	4.83551e-08	4.80652e-08	4.77185e-08	4.75351e-08	4.7414e-08	4.69884e-08	4.681e-08	4.64842e-08	4.48951e-08	4.48384e-08	4.47173e-08	4.46264e-08	4.46217e-08	4.38113e-08	4.31186e-08	4.27363e-08	4.24835e-08	4.22272e-08	4.14915e-08	4.12503e-08	4.10806e-08	4.04401e-08	4.03623e-08	4.01146e-08	3.97071e-08	3.94765e-08	3.94765e-08	3.94197e-08	3.94197e-08	3.95188e-08	3.97755e-08	3.99826e-08	3.99826e-08	3.97755e-08	3.80469e-08	3.78585e-08	3.78414e-08	3.78414e-08	3.77854e-08
5.19869e-08	5.19869e-08	5.19869e-08	5.20565e-08	5.1984e-08	5.17763e-08	5.16123e-08	5.01557e-08	4.97751e-08	4.9228e-08	4.89171e-08	4.86905e-08	4.82771e-08	4.79345e-08	4.77185e-08	4.75351e-08	4.71404e-08	4.68472e-08	4.66671e-08	4.49415e-08	4.48384e-08	4.47783e-08	4.47173e-08	4.46217e-08	4.33891e-08	4.31542e-08	4.28141e-08	4.26151e-08	4.24835e-08	4.20745e-08	4.12503e-08	4.12008e-08	4.09068e-08	4.04401e-08	4.03623e-08	3.97142e-08	3.96524e-08	3.95543e-08	3.94765e-08	3.94197e-08	3.95543e-08	3.95713e-08	3.96089e-08	3.95713e-08	3.90437e-08	3.80298e-08	3.78585e-08	3.78414e-08	3.76976e-08	3.77854e-08
5.19488e-08	5.19488e-08	5.19488e-08	5.19488e-08	5.1908e-08	5.17186e-08	5.16213e-08	5.14093e-08	5.00854e-08	4.99927e-08	4.94643e-08	4.89171e-08	4.84858e-08	4.80652e-08	4.77185e-08	4.75351e-08	4.71404e-08	4.69982e-08	4.66671e-08	4.64842e-08	4.49741e-08	4.47971e-08	4.47173e-08	4.46217e-08	4.33891e-08	4.31542e-08	4.29447e-08	4.27363e-08	4.26142e-08	4.23895e-08	4.14915e-08	4.12008e-08	4.09068e-08	4.06236e-08	4.03623e-08	4.00683e-08	3.96524e-08	3.9616e-08	3.95543e-08	3.95543e-08	3.95543e-08	3.95543e-08	3.96089e-08	3.95543e-08	3.89527e-08	3.79176e-08	3.7755e-08	3.76465e-08	3.74693e-08	3.75044e-08
5.19488e-08	5.19458e-08	5.19103e-08	5.18374e-08	5.17763e-08	5.16935e-08	5.16123e-08	5.14282e-08	5.01557e-08	5.00854e-08	4.99927e-08	4.94643e-08	4.89171e-08	4.86905e-08	4.80652e-08	4.77185e-08	4.72045e-08	4.69982e-08	4.69884e-08	4.66671e-08	4.64265e-08	4.49741e-08	4.47783e-08	4.46217e-08	4.37584e-08	4.31542e-08	4.30031e-08	4.28141e-08	4.26151e-08	4.26142e-08	4.15526e-08	4.12503e-08	4.12008e-08	4.09068e-08	4.04401e-08	4.00683e-08	3.96752e-08	3.96524e-08	3.9616e-08	3.96089e-08	3.96089e-08	3.96089e-08	3.96089e-08	3.96089e-08	3.89527e-08	3.78963e-08	3.76465e-08	3.73872e-08	3.73867e-08	3.73867e-08
5.19103e-08	5.19103e-08	5.18653e-08	5.18102e-08	5.17763e-08	5.16935e-08	5.16123e-08	5.14282e-08	5.02419e-08	5.01557e-08	5.00778e-08	4.99927e-08	4.99879e-08	4.99651e-08	4.90478e-08	4.84176e-08	4.75356e-08	4.71404e-08	4.69982e-08	4.67156e-08	4.66671e-08	4.64111e-08	4.54271e-08	4.49741e-08	4.46217e-08	4.33849e-08	4.31542e-08	4.30031e-08	4.284e-08	4.26142e-08	4.24835e-08	4.14161e-08	4.13219e-08	4.11702e-08	4.07445e-08	4.03623e-08	3.97142e-08	3.96752e-08	3.96524e-08	3.96524e-08	3.9616e-08	3.9616e-08	3.9616e-08	3.96089e-08	3.93922e-08	3.78963e-08	3.74231e-08	3.73232e-08	3.72199e-08	3.72199e-08
5.19103e-08	5.19103e-08	5.18653e-08	5.18102e-08	5.17763e-08	5.16935e-08	5.16213e-08	5.14897e-08	5.13162e-08	5.02126e-08	5.01557e-08	5.00894e-08	5.00894e-08	5.00894e-08	5.00894e-08	4.99879e-08	4.82762e-08	4.72679e-08	4.71362e-08	4.69982e-08	4.67156e-08	4.66671e-08	4.64265e-08	4.64111e-08	4.61368e-08	4.4349e-08	4.32867e-08	4.31455e-08	4.30138e-08	4.284e-08	4.26142e-08	4.15526e-08	4.14007e-08	4.13219e-08	4.13219e-08	4.11702e-08	4.04401e-08	3.97142e-08	3.96752e-08	3.96752e-08	3.96752e-08	3.97167e-08	3.97167e-08	3.97167e-08	3.96089e-08	3.79684e-08	3.74693e-08	3.73232e-08	3.72199e-08	3.72623e-08
5.19458e-08	5.19458e-08	5.19103e-08	5.18653e-08	5.18102e-08	5.18014e-08	5.16935e-08	5.14897e-08	5.13162e-08	5.02419e-08	5.02126e-08	5.02126e-08	5.02241e-08	5.04391e-08	5.04456e-08	5.0258e-08	4.95752e-08	4.82762e-08	4.73937e-08	4.72679e-08	4.71362e-08	4.71362e-08	4.67156e-08	4.66524e-08	4.64258e-08	4.64111e-08	4.38339e-08	4.32867e-08	4.31973e-08	4.31455e-08	4.30031e-08	4.284e-08	4.15526e-08	4.15526e-08	4.15526e-08	4.13422e-08	4.13219e-08	4.03686e-08	3.97167e-08	3.97167e-08	3.98451e-08	4.03281e-08	4.05433e-08	4.05433e-08	4.03835e-08	3.8844e-08	3.77525e-08	3.74231e-08	3.73029e-08	3.73029e-08
5.2278e-08	5.2278e-08	5.21579e-08	5.21212e-08	5.20532e-08	5.19655e-08	5.17186e-08	5.14897e-08	5.13162e-08	5.0785e-08	5.04391e-08	5.04391e-08	5.04709e-08	5.05456e-08	5.05456e-08	5.04709e-08	5.03255e-08	4.95752e-08	4.81022e-08	4.79583e-08	4.73937e-08	4.73937e-08	4.70657e-08	4.70575e-08	4.66524e-08	4.64258e-08	4.64258e-08	4.38339e-08	4.32867e-08	4.31973e-08	4.31455e-08	4.30406e-08	4.28409e-08	4.24106e-08	4.21709e-08	4.19639e-08	4.18486e-08	4.11702e-08	4.05433e-08	4.03686e-08	4.05433e-08	4.05433e-08	4.07035e-08	4.07035e-08	4.07035e-08	4.03835e-08	3.80041e-08	3.74441e-08	3.73825e-08	3.73232e-08
5.24478e-08	5.24448e-08	5.22869e-08	5.2278e-08	5.21212e-08	5.20532e-08	5.19655e-08	5.16015e-08	5.13162e-08	5.09205e-08	5.06226e-08	5.06226e-08	5.06226e-08	5.06226e-08	5.06226e-08	5.05505e-08	5.04456e-08	4.99957e-08	4.82762e-08	4.81022e-08	4.80292e-08	4.79583e-08	4.73937e-08	4.70657e-08	4.70486e-08	4.66524e-08	4.64827e-08	4.44541e-08	4.35229e-08	4.32867e-08	4.31455e-08	4.31397e-08	4.30138e-08	4.28409e-08	4.25576e-08	4.22652e-08	4.21709e-08	4.19233e-08	4.07266e-08	4.06683e-08	4.06683e-08	4.06683e-08	4.08866e-08	4.08933e-08	4.08933e-08	4.03835e-08	3.83509e-08	3.77525e-08	3.75026e-08	3.74441e-08
5.24478e-08	5.24478e-08	5.24478e-08	5.22869e-08	5.22001e-08	5.20799e-08	5.19655e-08	5.16505e-08	5.13162e-08	5.10723e-08	5.07898e-08	5.0785e-08	5.06763e-08	5.06226e-08	5.06226e-08	5.05456e-08	5.03255e-08	4.99957e-08	4.82762e-08	4.81022e-08	4.80462e-08	4.80292e-08	4.79918e-08	4.71567e-08	4.70575e-08	4.70486e-08	4.65606e-08	4.64258e-08	4.38339e-08	4.34018e-08	4.3271e-08	4.31397e-08	4.3082e-08	4.29619e-08	4.28409e-08	4.25576e-08	4.22652e-08	4.21775e-08	4.19233e-08	4.08866e-08	4.07266e-08	4.08866e-08	4.08866e-08	4.08866e-08	4.07266e-08	3.93219e-08	3.84288e-08	3.80041e-08	3.76226e-08	3.75026e-08
5.25677e-08	5.25677e-08	5.2481e-08	5.24448e-08	5.2278e-08	5.20799e-08	5.20532e-08	5.19224e-08	5.13498e-08	5.10903e-08	5.09205e-08	5.07898e-08	5.0785e-08	5.06812e-08	5.06763e-08	5.06226e-08	5.03255e-08	4.99957e-08	4.9174e-08	4.82762e-08	4.81022e-08	4.80462e-08	4.80292e-08	4.79918e-08	4.70657e-08	4.70486e-08	4.68496e-08	4.68496e-08	4.64258e-08	4.36083e-08	4.32867e-08	4.31455e-08	4.30982e-08	4.30406e-08	4.29619e-08	4.28409e-08	4.25576e-08	4.22652e-08	4.19639e-08	4.15311e-08	4.10298e-08	4.09096e-08	4.08933e-08	4.08866e-08	4.05433e-08	3.93219e-08	3.84288e-08	3.81299e-08	3.77525e-08	3.76226e-08
5.25677e-08	5.25677e-08	5.25631e-08	5.2472e-08	5.24448e-08	5.22059e-08	5.20799e-08	5.19655e-08	5.16015e-08	5.11087e-08	5.09369e-08	5.08436e-08	5.0785e-08	5.07014e-08	5.07014e-08	5.06763e-08	5.03255e-08	5.00101e-08	4.95752e-08	4.87591e-08	4.81436e-08	4.81022e-08	4.80462e-08	4.80462e-08	4.79918e-08	4.70657e-08	4.70486e-08	4.70486e-08	4.68496e-08	4.44541e-08	4.35229e-08	4.3397e-08	4.31397e-08	4.30982e-08	4.3082e-08	4.29619e-08	4.28489e-08	4.26923e-08	4.22652e-08	4.22319e-08	4.1851e-08	4.11272e-08	4.08933e-08	4.08866e-08	4.01056e-08	3.94689e-08	3.86438e-08	3.81558e-08	3.78888e-08	3.77217e-08
5.25677e-08	5.25677e-08	5.25677e-08	5.25631e-08	5.25216e-08	5.25216e-08	5.22059e-08	5.19655e-08	5.16016e-08	5.13498e-08	5.10723e-08	5.09205e-08	5.08436e-08	5.08436e-08	5.08326e-08	5.07014e-08	5.06763e-08	5.0258e-08	4.96636e-08	4.88273e-08	4.85861e-08	4.83556e-08	4.83556e-08	4.81436e-08	4.81436e-08	4.81805e-08	4.81805e-08	4.80522e-08	4.70486e-08	4.59683e-08	4.45444e-08	4.34668e-08	4.3397e-08	4.31778e-08	4.30982e-08	4.30982e-08	4.30836e-08	4.28489e-08	4.26923e-08	4.26882e-08	4.24591e-08	4.15028e-08	4.08933e-08	4.07266e-08	3.98513e-08	3.95795e-08	3.90116e-08	3.84288e-08	3.81299e-08	3.77525e-08
5.24626e-08	5.25677e-08	5.25677e-08	5.25631e-08	5.25216e-08	5.25145e-08	5.22059e-08	5.19694e-08	5.18428e-08	5.16015e-08	5.12645e-08	5.10723e-08	5.09205e-08	5.09002e-08	5.08436e-08	5.08326e-08	5.07014e-08	5.06273e-08	4.99957e-08	4.9053e-08	4.87753e-08	4.87591e-08	4.87591e-08	4.8634e-08	4.87073e-08	4.85861e-08	4.8235e-08	4.81805e-08	4.80278e-08	4.59683e-08	4.55162e-08	4.5102e-08	4.34668e-08	4.34301e-08	4.33206e-08	4.31778e-08	4.30982e-08	4.30836e-08	4.28489e-08	4.28002e-08	4.26882e-08	4.22319e-08	4.11976e-08	4.07266e-08	3.98513e-08	3.96417e-08	3.94689e-08	3.9002e-08	3.84288e-08	3.79636e-08
5.21347e-08	5.22803e-08	5.24242e-08	5.24242e-08	5.24242e-08	5.24242e-08	5.22279e-08	5.20481e-08	5.18321e-08	5.16267e-08	5.14699e-08	5.13132e-08	5.12645e-08	5.09576e-08	5.09194e-08	5.08326e-08	5.07627e-08	5.07014e-08	5.06273e-08	4.9174e-08	4.88273e-08	4.87753e-08	4.87753e-08	4.87591e-08	4.87753e-08	4.87073e-08	4.84785e-08	4.8235e-08	4.80522e-08	4.62981e-08	4.58985e-08	4.54163e-08	4.5102e-08	4.34668e-08	4.34301e-08	4.3419e-08	4.33206e-08	4.31745e-08	4.30836e-08	4.29627e-08	4.26923e-08	4.24591e-08	4.14167e-08	4.06292e-08	3.98513e-08	3.97313e-08	3.96417e-08	3.94689e-08	3.92398e-08	3.87291e-08
5.20568e-08	5.21347e-08	5.22803e-08	5.23813e-08	5.24007e-08	5.24007e-08	5.22569e-08	5.22059e-08	5.18467e-08	5.17136e-08	5.16016e-08	5.14107e-08	5.13132e-08	5.12645e-08	5.09576e-08	5.09194e-08	5.08863e-08	5.07666e-08	5.07367e-08	5.00101e-08	4.9053e-08	4.88792e-08	4.88273e-08	4.88145e-08	4.88145e-08	4.87753e-08	4.87073e-08	4.8235e-08	4.70393e-08	4.59683e-08	4.58985e-08	4.55162e-08	4.52117e-08	4.5102e-08	4.34668e-08	4.34457e-08	4.34301e-08	4.33206e-08	4.31745e-08	4.29627e-08	4.26923e-08	4.2537e-08	4.11976e-08	4.06292e-08	4.01413e-08	3.98513e-08	3.97313e-08	3.96417e-08	3.94689e-08	3.92398e-08
5.20568e-08	5.21347e-08	5.22279e-08	5.22803e-08	5.23612e-08	5.23612e-08	5.22569e-08	5.22231e-08	5.18321e-08	5.1781e-08	5.17136e-08	5.14699e-08	5.13132e-08	5.12645e-08	5.10169e-08	5.09576e-08	5.09194e-08	5.08863e-08	5.07666e-08	5.06273e-08	4.95772e-08	4.88953e-08	4.88953e-08	4.88953e-08	4.88953e-08	4.88145e-08	4.87753e-08	4.80522e-08	4.65554e-08	4.59683e-08	4.58985e-08	4.55381e-08	4.54163e-08	4.52117e-08	4.49233e-08	4.34668e-08	4.34457e-08	4.34301e-08	4.31989e-08	4.30836e-08	4.28002e-08	4.2537e-08	4.11976e-08	4.0714e-08	4.02191e-08	4.01413e-08	3.98513e-08	3.98513e-08	3.97313e-08	3.96417e-08
5.21347e-08	5.21347e-08	5.22738e-08	5.22803e-08	5.22818e-08	5.22818e-08	5.22279e-08	5.21136e-08	5.18321e-08	5.17849e-08	5.1781e-08	5.16267e-08	5.14107e-08	5.12645e-08	5.1054e-08	5.09291e-08	5.09202e-08	5.09202e-08	5.08368e-08	5.07367e-08	4.99085e-08	4.95772e-08	4.91753e-08	4.91186e-08	4.91137e-08	4.88953e-08	4.88145e-08	4.70393e-08	4.65099e-08	4.59683e-08	4.58985e-08	4.56046e-08	4.55381e-08	4.54064e-08	4.51963e-08	4.37608e-08	4.34668e-08	4.34457e-08	4.34301e-08	4.32785e-08	4.29627e-08	4.2612e-08	4.21798e-08	4.0897e-08	4.06292e-08	4.02191e-08	4.01824e-08	4.01824e-08	4.01824e-08	4.01824e-08
5.21347e-08	5.2174e-08	5.22279e-08	5.22587e-08	5.22738e-08	5.22587e-08	5.22279e-08	5.21136e-08	5.18321e-08	5.17849e-08	5.17483e-08	5.17136e-08	5.14699e-08	5.12645e-08	5.1054e-08	5.10086e-08	5.09291e-08	5.09291e-08	5.09202e-08	5.08863e-08	5.06606e-08	4.99085e-08	4.95772e-08	4.94223e-08	4.92024e-08	4.91753e-08	4.91137e-08	4.74518e-08	4.67932e-08	4.62981e-08	4.58985e-08	4.57793e-08	4.55381e-08	4.54163e-08	4.52229e-08	4.51963e-08	4.37608e-08	4.37608e-08	4.34613e-08	4.34457e-08	4.34457e-08	4.29049e-08	4.24591e-08	4.15852e-08	4.0897e-08	4.05835e-08	4.05835e-08	4.05835e-08	4.05835e-08	4.06132e-08
5.21347e-08	5.21544e-08	5.21877e-08	5.2256e-08	5.22738e-08	5.22587e-08	5.22279e-08	5.22231e-08	5.18321e-08	5.17849e-08	5.17483e-08	5.16963e-08	5.16476e-08	5.13132e-08	5.11637e-08	5.10281e-08	5.10086e-08	5.09788e-08	5.0978e-08	5.09374e-08	5.09202e-08	5.00335e-08	4.99085e-08	4.95772e-08	4.94946e-08	4.94223e-08	4.91753e-08	4.86868e-08	4.70343e-08	4.65554e-08	4.62981e-08	4.59683e-08	4.57793e-08	4.56981e-08	4.54252e-08	4.54064e-08	4.51963e-08	4.49089e-08	4.4502e-08	4.46182e-08	4.46182e-08	4.34457e-08	4.27247e-08	4.20327e-08	4.13297e-08	4.10714e-08	4.08985e-08	4.08985e-08	4.08985e-08	4.08985e-08
5.21347e-08	5.21544e-08	5.21877e-08	5.22279e-08	5.22587e-08	5.22587e-08	5.2256e-08	5.22231e-08	5.18321e-08	5.17849e-08	5.17483e-08	5.17136e-08	5.16906e-08	5.16476e-08	5.12645e-08	5.10589e-08	5.10281e-08	5.1017e-08	5.10086e-08	5.10086e-08	5.09788e-08	5.0883e-08	5.05362e-08	5.00335e-08	5.00335e-08	4.9942e-08	4.9942e-08	4.92024e-08	4.74576e-08	4.69784e-08	4.68436e-08	4.65554e-08	4.65473e-08	4.57793e-08	4.56981e-08	4.54252e-08	4.53774e-08	4.52229e-08	4.51037e-08	4.49089e-08	4.48861e-08	4.47677e-08	4.46182e-08	4.23925e-08	4.15852e-08	4.12971e-08	4.12913e-08	4.10714e-08	4.10714e-08	4.10504e-08
5.21347e-08	5.21544e-08	5.21819e-08	5.22231e-08	5.22587e-08	5.22587e-08	5.22587e-08	5.22279e-08	5.19103e-08	5.17849e-08	5.17483e-08	5.16963e-08	5.16906e-08	5.16881e-08	5.16476e-08	5.12288e-08	5.10996e-08	5.10673e-08	5.10673e-08	5.10673e-08	5.1086e-08	5.09788e-08	5.0883e-08	5.06062e-08	5.06062e-08	5.0883e-08	5.0883e-08	5.11625e-08	5.11625e-08	4.74518e-08	4.70343e-08	4.69314e-08	4.68436e-08	4.66909e-08	4.60478e-08	4.56981e-08	4.54252e-08	4.53449e-08	4.51433e-08	4.51206e-08	4.51037e-08	4.49089e-08	4.47677e-08	4.35975e-08	4.20327e-08	4.15699e-08	4.12971e-08	4.12913e-08	4.10714e-08	4.10714e-08
5.21544e-08	5.21544e-08	5.21819e-08	5.21877e-08	5.2256e-08	5.23105e-08	5.22587e-08	5.22422e-08	5.19379e-08	5.17849e-08	5.17263e-08	5.16963e-08	5.16881e-08	5.16881e-08	5.16476e-08	5.14723e-08	5.12288e-08	5.11297e-08	5.11297e-08	5.11037e-08	5.11037e-08	5.10996e-08	5.1086e-08	5.10948e-08	5.11436e-08	5.11712e-08	5.1498e-08	5.17764e-08	5.17764e-08	5.11625e-08	4.74518e-08	4.7101e-08	4.6937e-08	4.68436e-08	4.6232e-08	4.60478e-08	4.56981e-08	4.53774e-08	4.53449e-08	4.52344e-08	4.51433e-08	4.51037e-08	4.48877e-08	4.47628e-08	4.21457e-08	4.16285e-08	4.15699e-08	4.12971e-08	4.11972e-08	4.10714e-08
5.21544e-08	5.21819e-08	5.21819e-08	5.21877e-08	5.22587e-08	5.23373e-08	5.23373e-08	5.22805e-08	5.21829e-08	5.17642e-08	5.1726e-08	5.16881e-08	5.16676e-08	5.16476e-08	5.16476e-08	5.16457e-08	5.14723e-08	5.12288e-08	5.11498e-08	5.11436e-08	5.11297e-08	5.11297e-08	5.11297e-08	5.11621e-08	5.11767e-08	5.12067e-08	5.17764e-08	5.19362e-08	5.20231e-08	5.17764e-08	4.90472e-08	4.74055e-08	4.7101e-08	4.6937e-08	4.66909e-08	4.6232e-08	4.57329e-08	4.54252e-08	4.53706e-08	4.53449e-08	4.52344e-08	4.51206e-08	4.48877e-08	4.47628e-08	4.35975e-08	4.20327e-08	4.15852e-08	4.12971e-08	4.12913e-08	4.11972e-08
5.21819e-08	5.21819e-08	5.21877e-08	5.23105e-08	5.2424e-08	5.24996e-08	5.25322e-08	5.24616e-08	5.21829e-08	5.18461e-08	5.1726e-08	5.16881e-08	5.16476e-08	5.16476e-08	5.16476e-08	5.16457e-08	5.16303e-08	5.145e-08	5.11995e-08	5.11849e-08	5.11669e-08	5.11621e-08	5.11664e-08	5.11669e-08	5.11767e-08	5.12012e-08	5.17764e-08	5.20231e-08	5.20231e-08	5.17764e-08	4.99135e-08	4.89481e-08	4.74055e-08	4.7101e-08	4.68436e-08	4.6232e-08	4.60478e-08	4.54497e-08	4.53706e-08	4.53449e-08	4.52344e-08	4.51433e-08	4.49938e-08	4.48477e-08	4.47396e-08	4.35975e-08	4.16285e-08	4.15699e-08	4.12971e-08	4.12971e-08
5.2376e-08	5.24137e-08	5.26204e-08	5.28444e-08	5.28444e-08	5.28444e-08	5.27627e-08	5.27073e-08	5.22258e-08	5.19103e-08	5.17263e-08	5.16881e-08	5.16457e-08	5.16391e-08	5.16457e-08	5.16391e-08	5.16303e-08	5.15475e-08	5.12384e-08	5.11979e-08	5.11822e-08	5.11669e-08	5.11669e-08	5.11669e-08	5.11712e-08	5.11995e-08	5.12367e-08	5.17764e-08	5.17764e-08	5.12564e-08	4.99916e-08	4.94613e-08	4.87825e-08	4.77732e-08	4.7101e-08	4.64319e-08	4.6232e-08	4.57329e-08	4.54252e-08	4.53706e-08	4.52344e-08	4.51433e-08	4.49938e-08	4.48877e-08	4.48477e-08	4.47396e-08	4.43932e-08	4.20327e-08	4.16285e-08	4.16023e-08
5.35014e-08	5.35014e-08	5.30058e-08	5.30038e-08	5.29535e-08	5.29535e-08	5.29443e-08	5.27627e-08	5.23373e-08	5.19379e-08	5.17642e-08	5.16476e-08	5.16303e-08	5.16269e-08	5.16303e-08	5.16303e-08	5.16303e-08	5.15475e-08	5.14215e-08	5.11995e-08	5.11979e-08	5.11822e-08	5.11712e-08	5.11669e-08	5.11669e-08	5.11822e-08	5.12067e-08	5.12101e-08	5.12101e-08	5.08471e-08	5.01644e-08	4.9865e-08	4.90609e-08	4.87825e-08	4.81995e-08	4.72107e-08	4.64319e-08	4.60478e-08	4.55647e-08	4.53706e-08	4.52344e-08	4.50769e-08	4.49938e-08	4.48877e-08	4.49938e-08	4.49938e-08	4.48477e-08	4.40906e-08	4.37861e-08	4.32541e-08
5.35014e-08	5.35014e-08	5.35014e-08	5.32788e-08	5.30058e-08	5.30038e-08	5.29977e-08	5.29443e-08	5.22258e-08	5.20094e-08	5.18791e-08	5.16658e-08	5.16303e-08	5.16269e-08	5.16269e-08	5.16303e-08	5.15918e-08	5.15475e-08	5.14265e-08	5.12384e-08	5.11995e-08	5.11822e-08	5.11669e-08	5.11669e-08	5.11669e-08	5.11669e-08	5.11669e-08	5.11621e-08	5.10605e-08	5.08471e-08	5.03763e-08	4.99135e-08	4.9371e-08	4.90609e-08	4.87207e-08	4.83838e-08	4.77732e-08	4.64319e-08	4.61063e-08	4.54497e-08	4.53706e-08	4.50769e-08	4.49938e-08	4.49938e-08	4.50769e-08	4.50922e-08	4.50769e-08	4.50331e-08	4.39151e-08	4.37861e-08
5.35014e-08	5.35014e-08	5.35014e-08	5.30337e-08	5.30058e-08	5.30038e-08	5.29535e-08	5.27627e-08	5.22258e-08	5.20561e-08	5.1966e-08	5.17965e-08	5.16457e-08	5.16391e-08	5.16303e-08	5.16303e-08	5.15918e-08	5.15289e-08	5.14265e-08	5.14215e-08	5.12384e-08	5.11822e-08	5.11669e-08	5.11669e-08	5.11669e-08	5.11621e-08	5.11621e-08	5.11084e-08	5.10437e-08	5.04688e-08	5.03763e-08	4.99916e-08	4.96388e-08	4.93654e-08	4.90609e-08	4.87825e-08	4.85145e-08	4.80744e-08	4.73737e-08	4.64319e-08	4.53707e-08	4.50807e-08	4.50769e-08	4.50769e-08	4.51629e-08	4.51629e-08	4.51629e-08	4.50331e-08	4.39213e-08	4.38639e-08
5.35014e-08	5.35014e-08	5.32788e-08	5.30058e-08	5.29977e-08	5.29535e-08	5.29443e-08	5.27073e-08	5.22719e-08	5.20902e-08	5.20123e-08	5.1966e-08	5.18791e-08	5.16457e-08	5.16391e-08	5.16303e-08	5.16303e-08	5.15475e-08	5.15196e-08	5.14265e-08	5.14215e-08	5.12977e-08	5.11995e-08	5.11669e-08	5.11669e-08	5.11621e-08	5.11109e-08	5.10948e-08	5.10437e-08	5.04688e-08	5.04332e-08	5.01644e-08	4.99916e-08	4.96388e-08	4.93654e-08	4.90609e-08	4.87662e-08	4.81995e-08	4.80872e-08	4.75505e-08	4.58602e-08	4.52813e-08	4.50823e-08	4.51629e-08	4.51629e-08	4.50823e-08	4.50823e-08	4.50331e-08	4.39213e-08	4.38639e-08
5.28515e-08	5.28681e-08	5.29977e-08	5.29535e-08	5.28681e-08	5.27884e-08	5.27484e-08	5.25203e-08	5.21835e-08	5.20902e-08	5.20902e-08	5.20123e-08	5.20123e-08	5.1971e-08	5.18581e-08	5.16457e-08	5.16323e-08	5.15918e-08	5.15289e-08	5.15254e-08	5.14265e-08	5.14215e-08	5.1333e-08	5.12629e-08	5.12539e-08	5.12173e-08	5.11669e-08	5.11084e-08	5.10605e-08	5.06514e-08	5.04688e-08	5.0372e-08	5.01644e-08	4.98874e-08	4.95852e-08	4.93547e-08	4.90609e-08	4.87662e-08	4.85153e-08	4.80872e-08	4.74712e-08	4.58602e-08	4.52813e-08	4.51629e-08	4.51629e-08	4.51629e-08	4.50769e-08	4.45674e-08	4.39151e-08	4.38639e-08
5.27655e-08	5.27655e-08	5.28506e-08	5.28506e-08	5.28506e-08	5.26941e-08	5.267e-08	5.22719e-08	5.21835e-08	5.21689e-08	5.20902e-08	5.20902e-08	5.20902e-08	5.20902e-08	5.20919e-08	5.1971e-08	5.18987e-08	5.18581e-08	5.16578e-08	5.16578e-08	5.16578e-08	5.16578e-08	5.16573e-08	5.16257e-08	5.13952e-08	5.12539e-08	5.12173e-08	5.11109e-08	5.10605e-08	5.06514e-08	5.05709e-08	5.04103e-08	5.0348e-08	5.01375e-08	4.98646e-08	4.95603e-08	4.93586e-08	4.93393e-08	4.89359e-08	4.85153e-08	4.75505e-08	4.6755e-08	4.55828e-08	4.53594e-08	4.51629e-08	4.50823e-08	4.50769e-08	4.45674e-08	4.39151e-08	4.38529e-08
5.27655e-08	5.27655e-08	5.27655e-08	5.27484e-08	5.27484e-08	5.26941e-08	5.22719e-08	5.22719e-08	5.21998e-08	5.21689e-08	5.2108e-08	5.20919e-08	5.2108e-08	5.2108e-08	5.21885e-08	5.22605e-08	5.23141e-08	5.23832e-08	5.24231e-08	5.24231e-08	5.26043e-08	5.27658e-08	5.27658e-08	5.28591e-08	5.22237e-08	5.16257e-08	5.12629e-08	5.12173e-08	5.10605e-08	5.08543e-08	5.05709e-08	5.04103e-08	5.0372e-08	5.0152e-08	4.98686e-08	4.96388e-08	4.95852e-08	4.95359e-08	4.93547e-08	4.92694e-08	4.80872e-08	4.74534e-08	4.59858e-08	4.55828e-08	4.53594e-08	4.51629e-08	4.50814e-08	4.45674e-08	4.39213e-08	4.38529e-08
5.28506e-08	5.28506e-08	5.27655e-08	5.27484e-08	5.26941e-08	5.23864e-08	5.22207e-08	5.22207e-08	5.21998e-08	5.21835e-08	5.2108e-08	5.21835e-08	5.21835e-08	5.21885e-08	5.22664e-08	5.23832e-08	5.24627e-08	5.26043e-08	5.32661e-08	5.32661e-08	5.32661e-08	5.29089e-08	5.32661e-08	5.33274e-08	5.33274e-08	5.28591e-08	5.14233e-08	5.12539e-08	5.10776e-08	5.06514e-08	5.05709e-08	5.04181e-08	5.04103e-08	5.02404e-08	5.00098e-08	4.98646e-08	4.97054e-08	4.95852e-08	4.95359e-08	4.93393e-08	4.89071e-08	4.83e-08	4.61694e-08	4.58602e-08	4.57383e-08	4.52813e-08	4.50823e-08	4.48134e-08	4.39213e-08	4.38639e-08
5.28781e-08	5.28515e-08	5.27655e-08	5.26941e-08	5.24692e-08	5.22207e-08	5.22207e-08	5.21998e-08	5.21998e-08	5.21394e-08	5.21394e-08	5.2136e-08	5.2136e-08	5.21915e-08	5.23832e-08	5.24627e-08	5.25855e-08	5.29089e-08	5.32661e-08	5.33274e-08	5.32661e-08	5.32661e-08	5.33274e-08	5.33274e-08	5.36544e-08	5.36544e-08	5.27658e-08	5.12814e-08	5.11084e-08	5.08835e-08	5.05749e-08	5.05709e-08	5.04103e-08	5.0372e-08	5.01375e-08	4.98686e-08	4.98045e-08	4.95852e-08	4.94472e-08	4.92694e-08	4.89071e-08	4.85345e-08	4.70082e-08	4.61694e-08	4.60485e-08	4.57383e-08	4.56555e-08	4.48298e-08	4.44312e-08	4.39213e-08
5.2902e-08	5.28515e-08	5.27655e-08	5.26375e-08	5.2447e-08	5.22207e-08	5.22207e-08	5.22207e-08	5.21998e-08	5.21394e-08	5.21117e-08	5.2136e-08	5.2108e-08	5.21885e-08	5.23804e-08	5.24627e-08	5.28223e-08	5.32661e-08	5.33274e-08	5.33274e-08	5.32661e-08	5.29089e-08	5.29416e-08	5.34346e-08	5.40068e-08	5.40068e-08	5.40068e-08	5.14703e-08	5.11715e-08	5.10776e-08	5.06211e-08	5.05709e-08	5.04181e-08	5.0372e-08	5.02404e-08	4.98686e-08	4.98045e-08	4.95852e-08	4.94472e-08	4.93393e-08	4.89071e-08	4.86171e-08	4.83201e-08	4.64026e-08	4.6179e-08	4.61694e-08	4.60485e-08	4.57383e-08	4.56555e-08	4.44312e-08
5.28781e-08	5.27655e-08	5.26185e-08	5.25814e-08	5.24631e-08	5.22207e-08	5.22561e-08	5.22882e-08	5.22719e-08	5.22719e-08	5.21998e-08	5.2115e-08	5.2108e-08	5.2108e-08	5.22605e-08	5.24627e-08	5.27005e-08	5.29416e-08	5.32661e-08	5.32661e-08	5.29416e-08	5.29089e-08	5.29089e-08	5.33274e-08	5.40068e-08	5.40068e-08	5.20997e-08	5.14703e-08	5.12154e-08	5.11132e-08	5.10776e-08	5.06211e-08	5.05749e-08	5.04181e-08	5.0372e-08	5.0152e-08	4.98686e-08	4.97054e-08	4.94423e-08	4.92694e-08	4.86677e-08	4.85345e-08	4.83923e-08	4.74534e-08	4.68287e-08	4.66897e-08	4.64943e-08	4.66897e-08	4.68287e-08	4.68287e-08
5.26738e-08	5.25935e-08	5.25935e-08	5.2578e-08	5.24849e-08	5.24482e-08	5.23812e-08	5.23812e-08	5.23651e-08	5.23505e-08	5.2253e-08	5.20792e-08	5.20792e-08	5.20792e-08	5.22605e-08	5.23832e-08	5.25068e-08	5.27726e-08	5.29089e-08	5.29089e-08	5.21055e-08	5.19226e-08	5.19226e-08	5.19226e-08	5.20997e-08	5.19226e-08	5.15386e-08	5.13402e-08	5.11715e-08	5.11262e-08	5.11132e-08	5.10893e-08	5.09232e-08	5.06211e-08	5.04181e-08	5.03077e-08	5.00098e-08	4.98045e-08	4.94472e-08	4.92694e-08	4.86677e-08	4.85345e-08	4.84387e-08	4.83923e-08	4.83e-08	4.70269e-08	4.69993e-08	4.69993e-08	4.69993e-08	4.69993e-08
5.25059e-08	5.25814e-08	5.2578e-08	5.2578e-08	5.2497e-08	5.24849e-08	5.24482e-08	5.24227e-08	5.24227e-08	5.23651e-08	5.23505e-08	5.20792e-08	5.20792e-08	5.20792e-08	5.21288e-08	5.2235e-08	5.23832e-08	5.25068e-08	5.25068e-08	5.21055e-08	5.18117e-08	5.17976e-08	5.17157e-08	5.16761e-08	5.16607e-08	5.15722e-08	5.14171e-08	5.1323e-08	5.11715e-08	5.11332e-08	5.11132e-08	5.11114e-08	5.10893e-08	5.10586e-08	5.06211e-08	5.0403e-08	5.01195e-08	4.98612e-08	4.95778e-08	4.9305e-08	4.87081e-08	4.86171e-08	4.85345e-08	4.84021e-08	4.83242e-08	4.72584e-08	4.70422e-08	4.70422e-08	4.70422e-08	4.70269e-08
5.24843e-08	5.25059e-08	5.25059e-08	5.25059e-08	5.2497e-08	5.24849e-08	5.24677e-08	5.24482e-08	5.24227e-08	5.23651e-08	5.2253e-08	5.20792e-08	5.20281e-08	5.20281e-08	5.20377e-08	5.2115e-08	5.217e-08	5.2235e-08	5.217e-08	5.19106e-08	5.17976e-08	5.16761e-08	5.16607e-08	5.15988e-08	5.15722e-08	5.14681e-08	5.13525e-08	5.1323e-08	5.117e-08	5.11262e-08	5.11162e-08	5.11162e-08	5.11114e-08	5.1078e-08	5.06504e-08	5.04174e-08	5.03157e-08	4.99676e-08	4.96451e-08	4.93974e-08	4.91207e-08	4.86651e-08	4.85345e-08	4.84387e-08	4.83356e-08	4.80399e-08	4.72584e-08	4.7099e-08	4.7099e-08	4.70269e-08
5.24843e-08	5.24843e-08	5.24849e-08	5.2577e-08	5.2577e-08	5.2497e-08	5.24849e-08	5.24482e-08	5.24373e-08	5.23651e-08	5.2253e-08	5.20281e-08	5.20215e-08	5.20215e-08	5.20215e-08	5.20671e-08	5.20671e-08	5.20671e-08	5.20671e-08	5.19106e-08	5.17506e-08	5.16761e-08	5.16607e-08	5.15722e-08	5.14681e-08	5.14091e-08	5.13402e-08	5.1323e-08	5.11405e-08	5.11162e-08	5.10918e-08	5.11114e-08	5.11114e-08	5.1078e-08	5.07073e-08	5.04174e-08	5.03157e-08	5.01124e-08	4.96451e-08	4.95473e-08	4.9305e-08	4.90881e-08	4.86651e-08	4.85345e-08	4.83923e-08	4.82388e-08	4.74036e-08	4.71014e-08	4.70422e-08	4.69993e-08
5.24843e-08	5.24843e-08	5.25357e-08	5.2577e-08	5.2578e-08	5.2577e-08	5.24849e-08	5.24482e-08	5.24373e-08	5.23651e-08	5.21235e-08	5.20206e-08	5.20206e-08	5.20206e-08	5.20206e-08	5.20206e-08	5.20206e-08	5.20206e-08	5.20092e-08	5.19686e-08	5.18117e-08	5.16761e-08	5.16607e-08	5.15988e-08	5.14681e-08	5.14091e-08	5.13402e-08	5.1323e-08	5.11405e-08	5.10918e-08	5.10827e-08	5.10827e-08	5.1078e-08	5.10586e-08	5.05593e-08	5.0403e-08	5.02942e-08	5.01062e-08	4.96342e-08	4.94775e-08	4.93907e-08	4.92447e-08	4.90881e-08	4.86651e-08	4.84021e-08	4.83242e-08	4.79804e-08	4.71014e-08	4.70349e-08	4.68935e-08
5.24843e-08	5.2578e-08	5.25935e-08	5.25935e-08	5.25968e-08	5.25786e-08	5.24849e-08	5.24677e-08	5.24227e-08	5.2253e-08	5.20206e-08	5.19879e-08	5.19824e-08	5.19824e-08	5.20068e-08	5.20092e-08	5.20092e-08	5.20092e-08	5.20068e-08	5.19686e-08	5.19022e-08	5.17506e-08	5.16761e-08	5.16607e-08	5.15988e-08	5.14091e-08	5.13402e-08	5.1323e-08	5.11715e-08	5.10918e-08	5.10827e-08	5.1078e-08	5.10586e-08	5.0737e-08	5.04174e-08	5.03157e-08	5.02691e-08	4.98757e-08	4.95858e-08	4.94775e-08	4.93907e-08	4.92447e-08	4.91554e-08	4.88996e-08	4.84387e-08	4.83242e-08	4.79804e-08	4.71014e-08	4.70349e-08	4.68935e-08
5.24843e-08	5.26185e-08	5.26453e-08	5.26677e-08	5.26774e-08	5.26774e-08	5.25786e-08	5.2474e-08	5.24373e-08	5.21235e-08	5.19879e-08	5.19767e-08	5.19767e-08	5.1979e-08	5.19824e-08	5.20068e-08	5.20068e-08	5.20092e-08	5.20092e-08	5.20068e-08	5.19742e-08	5.19106e-08	5.19022e-08	5.17172e-08	5.16607e-08	5.15988e-08	5.14091e-08	5.13525e-08	5.1323e-08	5.11162e-08	5.1078e-08	5.10657e-08	5.09043e-08	5.05593e-08	5.03814e-08	5.02942e-08	5.01124e-08	4.96451e-08	4.95473e-08	4.93974e-08	4.93907e-08	4.92487e-08	4.91569e-08	4.90881e-08	4.84387e-08	4.82858e-08	4.79804e-08	4.71038e-08	4.70422e-08	4.70349e-08
5.24843e-08	5.25968e-08	5.26677e-08	5.27246e-08	5.27848e-08	5.27651e-08	5.27451e-08	5.2577e-08	5.24094e-08	5.20642e-08	5.1979e-08	5.19491e-08	5.19491e-08	5.19736e-08	5.19767e-08	5.19767e-08	5.19824e-08	5.20068e-08	5.20092e-08	5.20145e-08	5.21184e-08	5.21241e-08	5.21622e-08	5.21241e-08	5.19461e-08	5.19022e-08	5.19022e-08	5.1547e-08	5.14091e-08	5.11808e-08	5.10827e-08	5.10657e-08	5.08489e-08	5.05593e-08	5.03e-08	5.02691e-08	5.01124e-08	4.96342e-08	4.95473e-08	4.93974e-08	4.93631e-08	4.92447e-08	4.91569e-08	4.90995e-08	4.89428e-08	4.83271e-08	4.79804e-08	4.72402e-08	4.7099e-08	4.70349e-08
5.24843e-08	5.25968e-08	5.26774e-08	5.27451e-08	5.27848e-08	5.27848e-08	5.27848e-08	5.25786e-08	5.2474e-08	5.20896e-08	5.1979e-08	5.19292e-08	5.19292e-08	5.19491e-08	5.19686e-08	5.19736e-08	5.19742e-08	5.20092e-08	5.20804e-08	5.21184e-08	5.21241e-08	5.21241e-08	5.21622e-08	5.21622e-08	5.19629e-08	5.19629e-08	5.19629e-08	5.19461e-08	5.19461e-08	5.1547e-08	5.12793e-08	5.1078e-08	5.09043e-08	5.0572e-08	5.02942e-08	5.02691e-08	5.00735e-08	4.97439e-08	4.95473e-08	4.93907e-08	4.93631e-08	4.92447e-08	4.91554e-08	4.90881e-08	4.90613e-08	4.88996e-08	4.82858e-08	4.72922e-08	4.71038e-08	4.70974e-08
5.2413e-08	5.25357e-08	5.25968e-08	5.25968e-08	5.27451e-08	5.29532e-08	5.29886e-08	5.25463e-08	5.24094e-08	5.21235e-08	5.20642e-08	5.19491e-08	5.19292e-08	5.19292e-08	5.19292e-08	5.19686e-08	5.19742e-08	5.20092e-08	5.20804e-08	5.20804e-08	5.21241e-08	5.21241e-08	5.21241e-08	5.21241e-08	5.19629e-08	5.20604e-08	5.20604e-08	5.20604e-08	5.20604e-08	5.21958e-08	5.21958e-08	5.19461e-08	5.09043e-08	5.0572e-08	5.03e-08	5.02691e-08	5.00735e-08	4.99745e-08	4.96342e-08	4.94775e-08	4.93631e-08	4.92447e-08	4.91554e-08	4.91059e-08	4.90995e-08	4.90613e-08	4.88996e-08	4.79804e-08	4.71038e-08	4.70974e-08
5.22936e-08	5.23317e-08	5.23317e-08	5.2413e-08	5.25463e-08	5.26774e-08	5.25463e-08	5.2538e-08	5.2474e-08	5.22325e-08	5.20896e-08	5.20306e-08	5.19292e-08	5.19214e-08	5.19292e-08	5.19742e-08	5.20145e-08	5.20145e-08	5.20145e-08	5.20804e-08	5.20804e-08	5.20804e-08	5.20804e-08	5.21241e-08	5.1547e-08	5.19629e-08	5.20604e-08	5.20604e-08	5.21958e-08	5.21958e-08	5.23897e-08	5.23897e-08	5.1438e-08	5.0572e-08	5.02942e-08	5.01492e-08	5.00735e-08	4.99848e-08	4.97439e-08	4.95872e-08	4.93907e-08	4.92487e-08	4.91554e-08	4.91287e-08	4.91059e-08	4.91059e-08	4.90613e-08	4.82858e-08	4.71038e-08	4.70974e-08
5.22936e-08	5.22936e-08	5.21689e-08	5.19587e-08	5.19587e-08	5.20984e-08	5.21775e-08	5.24094e-08	5.24094e-08	5.22325e-08	5.22325e-08	5.20896e-08	5.2063e-08	5.19292e-08	5.19292e-08	5.20145e-08	5.19742e-08	5.19742e-08	5.1918e-08	5.19742e-08	5.18004e-08	5.12207e-08	5.10853e-08	5.10853e-08	5.10853e-08	5.11185e-08	5.11185e-08	5.19629e-08	5.21958e-08	5.22246e-08	5.24087e-08	5.27502e-08	5.23897e-08	5.06392e-08	5.03562e-08	5.01492e-08	5.00735e-08	4.99848e-08	4.99848e-08	4.97439e-08	4.9662e-08	4.95531e-08	4.92487e-08	4.91554e-08	4.914e-08	4.91384e-08	4.91059e-08	4.85854e-08	4.7831e-08	4.70974e-08
5.18164e-08	5.18164e-08	5.18164e-08	5.18164e-08	5.18273e-08	5.19333e-08	5.19333e-08	5.20984e-08	5.21729e-08	5.21775e-08	5.22325e-08	5.21729e-08	5.20896e-08	5.20306e-08	5.20306e-08	5.20047e-08	5.17777e-08	5.17777e-08	5.17477e-08	5.09477e-08	5.05489e-08	5.0472e-08	5.0472e-08	5.05109e-08	5.07833e-08	5.07833e-08	5.09187e-08	5.11185e-08	5.21958e-08	5.24087e-08	5.27502e-08	5.36597e-08	5.27502e-08	5.09672e-08	5.03562e-08	5.01492e-08	5.01492e-08	5.00542e-08	5.00542e-08	4.99848e-08	5.002e-08	4.97415e-08	4.95548e-08	4.96409e-08	4.96409e-08	4.96409e-08	4.91384e-08	4.90613e-08	4.83465e-08	4.72922e-08
5.16719e-08	5.16719e-08	5.16719e-08	5.16151e-08	5.16151e-08	5.16151e-08	5.16151e-08	5.17191e-08	5.19333e-08	5.21729e-08	5.21775e-08	5.21729e-08	5.21729e-08	5.20896e-08	5.20306e-08	5.20047e-08	5.17477e-08	5.1364e-08	5.05367e-08	5.04405e-08	5.03943e-08	5.03297e-08	5.032e-08	5.032e-08	5.04313e-08	5.05655e-08	5.07833e-08	5.08493e-08	5.11185e-08	5.23897e-08	5.27502e-08	5.27502e-08	5.27502e-08	5.12205e-08	5.03562e-08	5.03562e-08	5.01492e-08	5.01091e-08	5.00735e-08	5.002e-08	5.002e-08	4.99616e-08	4.99616e-08	4.99616e-08	4.99616e-08	4.98789e-08	4.97643e-08	4.91384e-08	4.83465e-08	4.78561e-08
5.14439e-08	5.14439e-08	5.14501e-08	5.14501e-08	5.15224e-08	5.14501e-08	5.14501e-08	5.14501e-08	5.14607e-08	5.15372e-08	5.21729e-08	5.21729e-08	5.22522e-08	5.22325e-08	5.20306e-08	5.20047e-08	5.1364e-08	5.05501e-08	5.05061e-08	5.04239e-08	5.03344e-08	5.032e-08	5.02387e-08	5.02372e-08	5.02387e-08	5.0286e-08	5.05356e-08	5.07833e-08	5.08493e-08	5.12205e-08	5.16654e-08	5.16654e-08	5.16251e-08	5.07321e-08	5.04468e-08	5.03562e-08	5.01492e-08	5.01492e-08	5.002e-08	5.002e-08	5.002e-08	5.002e-08	5.002e-08	5.002e-08	5.002e-08	4.99616e-08	4.98789e-08	4.95548e-08	4.83465e-08	4.78561e-08
5.14439e-08	5.13063e-08	5.12941e-08	5.10992e-08	5.10992e-08	5.09849e-08	5.10973e-08	5.10973e-08	5.12995e-08	5.13563e-08	5.14179e-08	5.15372e-08	5.20047e-08	5.20047e-08	5.17477e-08	5.1364e-08	5.0737e-08	5.05489e-08	5.04569e-08	5.03872e-08	5.03297e-08	5.0286e-08	5.02372e-08	5.02201e-08	5.01876e-08	5.01876e-08	5.01795e-08	5.04646e-08	5.06426e-08	5.08493e-08	5.12205e-08	5.13361e-08	5.12205e-08	5.07321e-08	5.0396e-08	5.01492e-08	5.01492e-08	4.99848e-08	4.99081e-08	4.97415e-08	5.002e-08	5.002e-08	5.002e-08	5.002e-08	5.00637e-08	4.99777e-08	4.96409e-08	4.90176e-08	4.83651e-08	4.79234e-08
4.97137e-08	4.9769e-08	5.07568e-08	5.08111e-08	5.09759e-08	5.09759e-08	5.09759e-08	5.09849e-08	5.10973e-08	5.12995e-08	5.13563e-08	5.13563e-08	5.13563e-08	5.13563e-08	5.12995e-08	5.0836e-08	5.06688e-08	5.05367e-08	5.04569e-08	5.03872e-08	5.03344e-08	5.02372e-08	5.02201e-08	5.01795e-08	5.01518e-08	5.01518e-08	5.00731e-08	5.00373e-08	5.01397e-08	5.05356e-08	5.08493e-08	5.12205e-08	5.08493e-08	5.04829e-08	5.0396e-08	5.01492e-08	4.97354e-08	4.96296e-08	4.96296e-08	4.96296e-08	4.96296e-08	4.96313e-08	4.99616e-08	5.002e-08	5.002e-08	4.99616e-08	4.92231e-08	4.87365e-08	4.86467e-08	4.83465e-08
4.96369e-08	4.97137e-08	4.97137e-08	4.9794e-08	5.07568e-08	5.07568e-08	5.08111e-08	5.09759e-08	5.09849e-08	5.10973e-08	5.12995e-08	5.13286e-08	5.13286e-08	5.12995e-08	5.09611e-08	5.0737e-08	5.06688e-08	5.05501e-08	5.04569e-08	5.03943e-08	5.0379e-08	5.02372e-08	5.01795e-08	5.01518e-08	5.00731e-08	5.00431e-08	5.00017e-08	4.99499e-08	4.99863e-08	5.01397e-08	5.04646e-08	5.04829e-08	5.04829e-08	5.0396e-08	5.02393e-08	4.97576e-08	4.94044e-08	4.9296e-08	4.9296e-08	4.9296e-08	4.9296e-08	4.93847e-08	4.9296e-08	4.93847e-08	4.92231e-08	4.89073e-08	4.86977e-08	4.86467e-08	4.84818e-08	4.83501e-08
4.94538e-08	4.95252e-08	4.96796e-08	4.97137e-08	4.9794e-08	4.99185e-08	5.07568e-08	5.07568e-08	5.08111e-08	5.09849e-08	5.10973e-08	5.10973e-08	5.10013e-08	5.09611e-08	5.07856e-08	5.06734e-08	5.06688e-08	5.05501e-08	5.04909e-08	5.04569e-08	5.03872e-08	5.02768e-08	5.01795e-08	5.01136e-08	5.00373e-08	4.99863e-08	4.99499e-08	4.9846e-08	4.9846e-08	4.9846e-08	4.9846e-08	4.99231e-08	4.99231e-08	5.01397e-08	4.94044e-08	4.9296e-08	4.92267e-08	4.92267e-08	4.92267e-08	4.91049e-08	4.90384e-08	4.90255e-08	4.89073e-08	4.86977e-08	4.86467e-08	4.86467e-08	4.85011e-08	4.84818e-08	4.84184e-08	4.83651e-08
4.94538e-08	4.94538e-08	4.95252e-08	4.96796e-08	4.96796e-08	4.9794e-08	4.99185e-08	5.01336e-08	5.01336e-08	5.0262e-08	5.04547e-08	5.04547e-08	5.06734e-08	5.07856e-08	5.0737e-08	5.06688e-08	5.06688e-08	5.06622e-08	5.05501e-08	5.04909e-08	5.04569e-08	5.03872e-08	5.01795e-08	5.00731e-08	4.99591e-08	4.99291e-08	4.98265e-08	4.96747e-08	4.95152e-08	4.93869e-08	4.93869e-08	4.93869e-08	4.9284e-08	4.91851e-08	4.91851e-08	4.91851e-08	4.91049e-08	4.91049e-08	4.91049e-08	4.90822e-08	4.89629e-08	4.88552e-08	4.86165e-08	4.85629e-08	4.85011e-08	4.84818e-08	4.84403e-08	4.84184e-08	4.84119e-08	4.83591e-08
4.91939e-08	4.93242e-08	4.95058e-08	4.95252e-08	4.96397e-08	4.96796e-08	4.96796e-08	4.98422e-08	4.99314e-08	4.99494e-08	5.01087e-08	4.99494e-08	5.01087e-08	5.0262e-08	5.06622e-08	5.06622e-08	5.06622e-08	5.06622e-08	5.06622e-08	5.05478e-08	5.04909e-08	5.03872e-08	5.01518e-08	5.00731e-08	4.99591e-08	4.9846e-08	4.96747e-08	4.93915e-08	4.89873e-08	4.89005e-08	4.89005e-08	4.8864e-08	4.89005e-08	4.89147e-08	4.90357e-08	4.91049e-08	4.91049e-08	4.90822e-08	4.90822e-08	4.90822e-08	4.89629e-08	4.8686e-08	4.8614e-08	4.85011e-08	4.84403e-08	4.83996e-08	4.83996e-08	4.84119e-08	4.83996e-08	4.83591e-08
4.87755e-08	4.91592e-08	4.92865e-08	4.95058e-08	4.95058e-08	4.95252e-08	4.96707e-08	4.9794e-08	4.98812e-08	4.9883e-08	4.98897e-08	4.98897e-08	4.98897e-08	4.9982e-08	5.01071e-08	5.02581e-08	5.05501e-08	5.06622e-08	5.06622e-08	5.06622e-08	5.05478e-08	5.04909e-08	5.03212e-08	5.01011e-08	4.99591e-08	4.99161e-08	4.96747e-08	4.9257e-08	4.89005e-08	4.8864e-08	4.8864e-08	4.88249e-08	4.87302e-08	4.86287e-08	4.86287e-08	4.87899e-08	4.90384e-08	4.91049e-08	4.91049e-08	4.91049e-08	4.90384e-08	4.86643e-08	4.85629e-08	4.84403e-08	4.84176e-08	4.83996e-08	4.83996e-08	4.83761e-08	4.83996e-08	4.83501e-08
4.78178e-08	4.87437e-08	4.8877e-08	4.91592e-08	4.94272e-08	4.95058e-08	4.95252e-08	4.98009e-08	4.98422e-08	4.98812e-08	4.9883e-08	4.9883e-08	4.98871e-08	4.98897e-08	5.00504e-08	5.00519e-08	5.01274e-08	5.05478e-08	5.06622e-08	5.06622e-08	5.06622e-08	5.07401e-08	5.05478e-08	5.03212e-08	5.01011e-08	4.99161e-08	4.96747e-08	4.9252e-08	4.89005e-08	4.8864e-08	4.88341e-08	4.87302e-08	4.86287e-08	4.86052e-08	4.85598e-08	4.86052e-08	4.86597e-08	4.90384e-08	4.92267e-08	4.94044e-08	4.92267e-08	4.88552e-08	4.85788e-08	4.84403e-08	4.842e-08	4.83996e-08	4.83996e-08	4.83996e-08	4.83996e-08	4.84119e-08
4.76973e-08	4.78178e-08	4.87437e-08	4.90687e-08	4.93093e-08	4.95252e-08	4.97569e-08	4.98161e-08	4.98812e-08	4.98812e-08	4.9883e-08	4.9883e-08	4.98847e-08	4.98897e-08	4.9982e-08	5.00504e-08	5.00519e-08	5.01071e-08	5.05478e-08	5.06622e-08	5.07401e-08	5.07441e-08	5.0999e-08	5.1096e-08	5.03212e-08	5.03146e-08	4.98276e-08	4.95143e-08	4.89525e-08	4.8864e-08	4.88341e-08	4.87302e-08	4.86287e-08	4.85606e-08	4.8546e-08	4.85598e-08	4.85971e-08	4.89147e-08	4.94044e-08	4.9419e-08	4.90822e-08	4.86643e-08	4.85788e-08	4.85075e-08	4.84403e-08	4.842e-08	4.84184e-08	4.84184e-08	4.84119e-08	4.84119e-08
4.76973e-08	4.77303e-08	4.78721e-08	4.8877e-08	4.93093e-08	4.95252e-08	4.98422e-08	4.98812e-08	4.98897e-08	4.98871e-08	4.98871e-08	4.98847e-08	4.98871e-08	4.98897e-08	4.9982e-08	4.9982e-08	5.00504e-08	5.00519e-08	5.00861e-08	5.00861e-08	5.03212e-08	5.08261e-08	5.1094e-08	5.1096e-08	5.08567e-08	5.03415e-08	5.03415e-08	5.03212e-08	4.97676e-08	4.89551e-08	4.8864e-08	4.87537e-08	4.86287e-08	4.85606e-08	4.8546e-08	4.85416e-08	4.8546e-08	4.86035e-08	4.86813e-08	4.90482e-08	4.86643e-08	4.86035e-08	4.85088e-08	4.84403e-08	4.85075e-08	4.85075e-08	4.85075e-08	4.85088e-08	4.85075e-08	4.85075e-08
4.77263e-08	4.77303e-08	4.78178e-08	4.87437e-08	4.92722e-08	4.96272e-08	5.00355e-08	5.01447e-08	5.02011e-08	5.00339e-08	4.99494e-08	4.98871e-08	4.98871e-08	4.98871e-08	4.9982e-08	4.9982e-08	4.9982e-08	4.9982e-08	4.9982e-08	4.99731e-08	4.99731e-08	4.99835e-08	5.01011e-08	5.0999e-08	5.08567e-08	5.0999e-08	5.08567e-08	5.08567e-08	5.03415e-08	4.9257e-08	4.8916e-08	4.87852e-08	4.86512e-08	4.86287e-08	4.85606e-08	4.8546e-08	4.8546e-08	4.85971e-08	4.8635e-08	4.86512e-08	4.86277e-08	4.85594e-08	4.85075e-08	4.84754e-08	4.85075e-08	4.85088e-08	4.85088e-08	4.85197e-08	4.85197e-08	4.85197e-08
4.76344e-08	4.77303e-08	4.78178e-08	4.8877e-08	4.92722e-08	4.99082e-08	5.03387e-08	5.04315e-08	5.06044e-08	5.03525e-08	5.00339e-08	4.98871e-08	4.98847e-08	4.98847e-08	4.9883e-08	4.98847e-08	4.955e-08	4.955e-08	4.955e-08	4.95338e-08	4.95338e-08	4.95338e-08	4.96061e-08	4.99835e-08	5.0999e-08	5.20308e-08	5.21781e-08	5.09947e-08	5.08567e-08	4.9921e-08	4.89525e-08	4.87813e-08	4.86512e-08	4.8635e-08	4.8635e-08	4.8546e-08	4.8635e-08	4.86431e-08	4.86512e-08	4.86512e-08	4.85788e-08	4.85594e-08	4.84754e-08	4.84754e-08	4.84983e-08	4.85349e-08	4.85349e-08	4.85382e-08	4.85382e-08	4.85382e-08
4.76344e-08	4.77303e-08	4.78178e-08	4.87437e-08	4.92722e-08	5.01447e-08	5.04315e-08	5.06044e-08	5.06044e-08	5.03525e-08	5.00339e-08	4.98871e-08	4.98689e-08	4.95272e-08	4.93534e-08	4.9389e-08	4.94079e-08	4.94079e-08	4.94079e-08	4.94079e-08	4.93779e-08	4.93779e-08	4.93779e-08	4.95046e-08	4.97359e-08	5.08567e-08	5.09947e-08	5.09468e-08	5.08567e-08	5.03415e-08	4.90096e-08	4.87852e-08	4.86512e-08	4.8635e-08	4.8635e-08	4.8635e-08	4.8635e-08	4.86512e-08	4.86512e-08	4.86512e-08	4.86035e-08	4.84826e-08	4.83153e-08	4.84754e-08	4.84983e-08	4.85088e-08	4.85349e-08	4.85382e-08	4.86399e-08	4.85382e-08
4.5296e-08	4.74959e-08	4.77303e-08	4.8616e-08	4.92722e-08	4.96272e-08	5.03003e-08	5.04315e-08	5.04228e-08	5.02011e-08	4.99527e-08	4.92638e-08	4.92638e-08	4.92638e-08	4.92761e-08	4.93306e-08	4.93779e-08	4.9389e-08	4.93779e-08	4.93779e-08	4.93503e-08	4.93479e-08	4.93072e-08	4.93479e-08	4.93479e-08	4.98852e-08	5.06952e-08	5.08567e-08	5.08567e-08	5.03415e-08	4.90096e-08	4.87813e-08	4.85416e-08	4.85416e-08	4.8635e-08	4.86431e-08	4.86512e-08	4.86512e-08	4.934e-08	4.94438e-08	4.934e-08	4.84826e-08	4.83153e-08	4.84754e-08	4.84983e-08	4.84983e-08	4.85349e-08	4.86122e-08	4.86421e-08	4.85382e-08
4.47511e-08	4.47511e-08	4.5296e-08	4.74959e-08	4.8616e-08	4.92722e-08	4.92722e-08	4.92722e-08	4.92722e-08	4.90027e-08	4.89706e-08	4.89706e-08	4.89706e-08	4.89706e-08	4.89834e-08	4.92761e-08	4.93534e-08	4.93779e-08	4.93779e-08	4.93779e-08	4.93503e-08	4.93072e-08	4.92464e-08	4.92464e-08	4.91975e-08	4.92925e-08	4.98852e-08	4.98852e-08	4.98852e-08	4.91506e-08	4.88087e-08	4.81899e-08	4.80865e-08	4.80865e-08	4.81899e-08	4.85732e-08	4.86512e-08	4.94438e-08	4.96329e-08	4.96329e-08	4.94724e-08	4.94438e-08	4.9254e-08	4.85349e-08	4.85349e-08	4.85349e-08	4.86421e-08	4.86421e-08	4.86689e-08	4.87467e-08
4.44278e-08	4.44278e-08	4.45254e-08	4.49487e-08	4.68171e-08	4.79357e-08	4.79357e-08	4.79357e-08	4.79584e-08	4.88379e-08	4.88379e-08	4.88479e-08	4.88479e-08	4.88479e-08	4.89558e-08	4.89706e-08	4.93503e-08	4.93503e-08	4.93649e-08	4.93649e-08	4.93503e-08	4.92464e-08	4.91666e-08	4.91441e-08	4.91441e-08	4.91393e-08	4.91441e-08	4.91393e-08	4.90096e-08	4.89784e-08	4.81899e-08	4.80865e-08	4.80515e-08	4.80206e-08	4.80515e-08	4.80865e-08	4.86431e-08	4.96329e-08	4.96329e-08	4.96329e-08	4.96329e-08	4.95185e-08	4.94724e-08	4.94319e-08	4.88487e-08	4.8724e-08	4.87467e-08	4.87467e-08	4.89091e-08	4.90019e-08
4.40729e-08	4.40729e-08	4.41331e-08	4.45199e-08	4.47375e-08	4.66541e-08	4.70513e-08	4.7243e-08	4.73647e-08	4.74769e-08	4.79439e-08	4.83717e-08	4.86831e-08	4.86831e-08	4.87651e-08	4.87651e-08	4.88479e-08	4.92464e-08	4.93534e-08	4.93779e-08	4.93479e-08	4.92946e-08	4.91666e-08	4.90621e-08	4.8937e-08	4.89639e-08	4.89914e-08	4.90096e-08	4.89914e-08	4.89086e-08	4.80865e-08	4.80206e-08	4.79655e-08	4.79557e-08	4.79655e-08	4.80515e-08	4.80898e-08	4.94453e-08	4.96329e-08	4.96329e-08	4.96329e-08	4.95185e-08	4.94724e-08	4.94319e-08	4.88487e-08	4.88073e-08	4.87467e-08	4.88073e-08	4.89091e-08	4.90019e-08
4.39203e-08	4.40729e-08	4.40729e-08	4.41331e-08	4.44564e-08	4.47375e-08	4.61877e-08	4.70463e-08	4.7243e-08	4.73647e-08	4.74769e-08	4.79365e-08	4.81332e-08	4.85159e-08	4.85781e-08	4.86262e-08	4.86831e-08	4.87651e-08	4.92464e-08	4.93281e-08	4.92464e-08	4.91666e-08	4.91177e-08	4.8937e-08	4.888e-08	4.888e-08	4.89061e-08	4.89061e-08	4.89061e-08	4.888e-08	4.80865e-08	4.79655e-08	4.79288e-08	4.79288e-08	4.79288e-08	4.79557e-08	4.80036e-08	4.80815e-08	4.92674e-08	4.94724e-08	4.94724e-08	4.94724e-08	4.94319e-08	4.90552e-08	4.88073e-08	4.88073e-08	4.87467e-08	4.87467e-08	4.88073e-08	4.90019e-08
4.36498e-08	4.38839e-08	4.39203e-08	4.40729e-08	4.41331e-08	4.45254e-08	4.50491e-08	4.60553e-08	4.70463e-08	4.7243e-08	4.74769e-08	4.77765e-08	4.79365e-08	4.81332e-08	4.83996e-08	4.85159e-08	4.86262e-08	4.86262e-08	4.87651e-08	4.91177e-08	4.90621e-08	4.89639e-08	4.8937e-08	4.88735e-08	4.88735e-08	4.88735e-08	4.888e-08	4.88938e-08	4.88938e-08	4.888e-08	4.80865e-08	4.79297e-08	4.79288e-08	4.78851e-08	4.78851e-08	4.78851e-08	4.79288e-08	4.80036e-08	4.79557e-08	4.80036e-08	4.80815e-08	4.80815e-08	4.79071e-08	4.77676e-08	4.8724e-08	4.8724e-08	4.8724e-08	4.8724e-08	4.87467e-08	4.89091e-08
4.34581e-08	4.34581e-08	4.36865e-08	4.39098e-08	4.40959e-08	4.44564e-08	4.47375e-08	4.57014e-08	4.60553e-08	4.70463e-08	4.73647e-08	4.74769e-08	4.77765e-08	4.79203e-08	4.79365e-08	4.80713e-08	4.82395e-08	4.85159e-08	4.86262e-08	4.87651e-08	4.88367e-08	4.88367e-08	4.88727e-08	4.88367e-08	4.88059e-08	4.88367e-08	4.88774e-08	4.888e-08	4.88938e-08	4.89086e-08	4.81539e-08	4.79443e-08	4.7918e-08	4.78801e-08	4.78524e-08	4.77996e-08	4.78524e-08	4.79071e-08	4.78524e-08	4.78524e-08	4.77878e-08	4.77676e-08	4.75756e-08	4.73966e-08	4.73966e-08	4.73828e-08	4.7331e-08	4.7331e-08	4.73828e-08	4.74066e-08
4.32297e-08	4.33583e-08	4.35186e-08	4.36865e-08	4.39098e-08	4.4186e-08	4.44564e-08	4.52765e-08	4.57848e-08	4.70463e-08	4.73067e-08	4.73622e-08	4.74108e-08	4.75546e-08	4.77765e-08	4.77765e-08	4.80552e-08	4.82395e-08	4.85012e-08	4.86766e-08	4.87985e-08	4.88059e-08	4.88367e-08	4.88108e-08	4.88367e-08	4.88392e-08	4.888e-08	4.89086e-08	4.89928e-08	4.89928e-08	4.88938e-08	4.80206e-08	4.78851e-08	4.78748e-08	4.77941e-08	4.77875e-08	4.77875e-08	4.77878e-08	4.77875e-08	4.77629e-08	4.77324e-08	4.76667e-08	4.75149e-08	4.73966e-08	4.73698e-08	4.7331e-08	4.7331e-08	4.7331e-08	4.7331e-08	4.73828e-08
4.32297e-08	4.32297e-08	4.34581e-08	4.36865e-08	4.39098e-08	4.40959e-08	4.44564e-08	4.48793e-08	4.57014e-08	4.60553e-08	4.72606e-08	4.73067e-08	4.73458e-08	4.73622e-08	4.74108e-08	4.74108e-08	4.77635e-08	4.78537e-08	4.8363e-08	4.86262e-08	4.86766e-08	4.87985e-08	4.88044e-08	4.88108e-08	4.88367e-08	4.88774e-08	4.89928e-08	4.90375e-08	4.90726e-08	4.89928e-08	4.86795e-08	4.80964e-08	4.7918e-08	4.77941e-08	4.77241e-08	4.7667e-08	4.75753e-08	4.7707e-08	4.7707e-08	4.76842e-08	4.76667e-08	4.76204e-08	4.75668e-08	4.73966e-08	4.73877e-08	4.73698e-08	4.7331e-08	4.7331e-08	4.7331e-08	4.73763e-08
4.29064e-08	4.32297e-08	4.34581e-08	4.38351e-08	4.39098e-08	4.40721e-08	4.40959e-08	4.44564e-08	4.55036e-08	4.57848e-08	4.71999e-08	4.73067e-08	4.73289e-08	4.73289e-08	4.73003e-08	4.73003e-08	4.71372e-08	4.77635e-08	4.80552e-08	4.85012e-08	4.86766e-08	4.87279e-08	4.88044e-08	4.88059e-08	4.88367e-08	4.88938e-08	4.90375e-08	4.90726e-08	4.90726e-08	4.88938e-08	4.83958e-08	4.80964e-08	4.77998e-08	4.77547e-08	4.76005e-08	4.75753e-08	4.75753e-08	4.76005e-08	4.76296e-08	4.76204e-08	4.76667e-08	4.76296e-08	4.76114e-08	4.75756e-08	4.75668e-08	4.74444e-08	4.74307e-08	4.73828e-08	4.73828e-08	4.73828e-08
4.19127e-08	4.2893e-08	4.30349e-08	4.36865e-08	4.39098e-08	4.40721e-08	4.42499e-08	4.44967e-08	4.52765e-08	4.57848e-08	4.60553e-08	4.73003e-08	4.73003e-08	4.73003e-08	4.70549e-08	4.70549e-08	4.70549e-08	4.70549e-08	4.77635e-08	4.80713e-08	4.85012e-08	4.86766e-08	4.87985e-08	4.88059e-08	4.88774e-08	4.9092e-08	4.91949e-08	4.9092e-08	4.90726e-08	4.88392e-08	4.81652e-08	4.7918e-08	4.77698e-08	4.76605e-08	4.75995e-08	4.75753e-08	4.75753e-08	4.75753e-08	4.75827e-08	4.76114e-08	4.76225e-08	4.76667e-08	4.76667e-08	4.76667e-08	4.76667e-08	4.76457e-08	4.76068e-08	4.75451e-08	4.74307e-08	4.73951e-08
4.14934e-08	4.14934e-08	4.24534e-08	4.36865e-08	4.38944e-08	4.40959e-08	4.42499e-08	4.44967e-08	4.48793e-08	4.52765e-08	4.55036e-08	4.68519e-08	4.71372e-08	4.70549e-08	4.70299e-08	4.69616e-08	4.69616e-08	4.69616e-08	4.70549e-08	4.78537e-08	4.80713e-08	4.85012e-08	4.86766e-08	4.88044e-08	4.88367e-08	4.89928e-08	4.91949e-08	4.89928e-08	4.88392e-08	4.81652e-08	4.79398e-08	4.77998e-08	4.77398e-08	4.76528e-08	4.76005e-08	4.75988e-08	4.75753e-08	4.75753e-08	4.75827e-08	4.76005e-08	4.76204e-08	4.76667e-08	4.76842e-08	4.77925e-08	4.79103e-08	4.79242e-08	4.79242e-08	4.79103e-08	4.77498e-08	4.75451e-08
4.1202e-08	4.14934e-08	4.16759e-08	4.28657e-08	4.38944e-08	4.40721e-08	4.42499e-08	4.44967e-08	4.48256e-08	4.48256e-08	4.48256e-08	4.48793e-08	4.55036e-08	4.67123e-08	4.67123e-08	4.67123e-08	4.67123e-08	4.67937e-08	4.68336e-08	4.69441e-08	4.71884e-08	4.73379e-08	4.83573e-08	4.86442e-08	4.87985e-08	4.87985e-08	4.83958e-08	4.81652e-08	4.78339e-08	4.77998e-08	4.77998e-08	4.77398e-08	4.7667e-08	4.76401e-08	4.76005e-08	4.75988e-08	4.75753e-08	4.75753e-08	4.75756e-08	4.75827e-08	4.76005e-08	4.76296e-08	4.77827e-08	4.79103e-08	4.79542e-08	4.815e-08	4.815e-08	4.815e-08	4.815e-08	4.815e-08
4.1202e-08	4.1202e-08	4.14934e-08	4.19127e-08	4.38351e-08	4.38944e-08	4.41281e-08	4.42499e-08	4.44066e-08	4.44066e-08	4.42499e-08	4.41971e-08	4.44766e-08	4.50186e-08	4.50186e-08	4.50551e-08	4.518e-08	4.60109e-08	4.67123e-08	4.68336e-08	4.68881e-08	4.69441e-08	4.71884e-08	4.72773e-08	4.73633e-08	4.76161e-08	4.76983e-08	4.76983e-08	4.76983e-08	4.76983e-08	4.76983e-08	4.76788e-08	4.76605e-08	4.76401e-08	4.76278e-08	4.75995e-08	4.75753e-08	4.75753e-08	4.75526e-08	4.75753e-08	4.75827e-08	4.76114e-08	4.77925e-08	4.79542e-08	4.81695e-08	4.83576e-08	4.85112e-08	4.85479e-08	4.85706e-08	4.87386e-08
4.01369e-08	4.07655e-08	4.07738e-08	4.1226e-08	4.19033e-08	4.31354e-08	4.38351e-08	4.41281e-08	4.41881e-08	4.41881e-08	4.41881e-08	4.41881e-08	4.41971e-08	4.44766e-08	4.47058e-08	4.49568e-08	4.50186e-08	4.518e-08	4.60109e-08	4.66315e-08	4.68336e-08	4.68881e-08	4.69441e-08	4.71884e-08	4.72616e-08	4.73439e-08	4.73633e-08	4.76161e-08	4.76283e-08	4.76401e-08	4.76528e-08	4.76528e-08	4.76528e-08	4.76401e-08	4.7625e-08	4.75988e-08	4.75386e-08	4.74563e-08	4.74167e-08	4.74582e-08	4.75136e-08	4.76114e-08	4.78714e-08	4.81695e-08	4.83766e-08	4.86394e-08	4.87794e-08	4.88913e-08	4.88984e-08	4.88913e-08
3.98455e-08	3.98455e-08	4.01369e-08	4.07655e-08	4.15881e-08	4.19033e-08	4.28657e-08	4.39609e-08	4.4163e-08	4.41281e-08	4.4163e-08	4.4163e-08	4.41971e-08	4.44766e-08	4.47058e-08	4.49314e-08	4.49568e-08	4.50551e-08	4.59109e-08	4.60237e-08	4.66315e-08	4.68336e-08	4.68881e-08	4.69441e-08	4.72073e-08	4.72616e-08	4.73439e-08	4.73633e-08	4.75705e-08	4.76161e-08	4.76278e-08	4.76401e-08	4.76278e-08	4.76278e-08	4.75995e-08	4.75753e-08	4.74463e-08	4.74053e-08	4.73915e-08	4.74142e-08	4.74582e-08	4.75386e-08	4.78474e-08	4.83766e-08	4.85479e-08	4.88913e-08	4.90112e-08	4.90195e-08	4.90195e-08	4.90195e-08
3.98005e-08	3.98005e-08	3.98455e-08	3.99746e-08	4.12074e-08	4.17424e-08	4.19398e-08	4.19975e-08	4.31354e-08	4.40948e-08	4.4163e-08	4.41881e-08	4.42484e-08	4.45746e-08	4.47058e-08	4.4813e-08	4.49568e-08	4.49568e-08	4.51758e-08	4.59832e-08	4.60109e-08	4.66315e-08	4.68336e-08	4.68881e-08	4.70118e-08	4.72316e-08	4.72616e-08	4.73439e-08	4.73633e-08	4.74958e-08	4.75705e-08	4.7625e-08	4.7625e-08	4.75988e-08	4.75284e-08	4.74563e-08	4.74142e-08	4.73897e-08	4.73897e-08	4.74142e-08	4.74393e-08	4.74582e-08	4.78474e-08	4.85112e-08	4.89656e-08	4.92261e-08	4.94564e-08	4.9608e-08	4.91688e-08	4.90582e-08
3.9744e-08	3.9744e-08	3.9744e-08	3.9744e-08	4.00095e-08	4.15881e-08	4.17587e-08	4.19398e-08	4.19975e-08	4.27853e-08	4.40144e-08	4.4163e-08	4.41971e-08	4.45458e-08	4.45795e-08	4.47058e-08	4.4813e-08	4.49314e-08	4.49568e-08	4.5547e-08	4.59832e-08	4.59971e-08	4.62765e-08	4.67039e-08	4.68881e-08	4.71952e-08	4.72616e-08	4.72616e-08	4.73439e-08	4.73633e-08	4.75373e-08	4.75705e-08	4.7602e-08	4.75705e-08	4.74796e-08	4.74463e-08	4.74142e-08	4.73915e-08	4.73897e-08	4.74142e-08	4.74167e-08	4.74582e-08	4.78356e-08	4.85127e-08	4.9608e-08	5.08373e-08	5.08373e-08	5.09761e-08	5.08373e-08	4.90582e-08
3.9744e-08	3.96017e-08	3.92152e-08	3.94191e-08	3.96017e-08	4.12074e-08	4.17424e-08	4.17587e-08	4.19398e-08	4.19975e-08	4.24004e-08	4.40144e-08	4.40948e-08	4.44766e-08	4.44766e-08	4.45795e-08	4.45884e-08	4.47058e-08	4.47058e-08	4.4813e-08	4.5547e-08	4.56641e-08	4.59109e-08	4.59193e-08	4.61215e-08	4.68881e-08	4.72316e-08	4.72616e-08	4.73439e-08	4.74583e-08	4.75411e-08	4.75705e-08	4.7602e-08	4.7602e-08	4.75284e-08	4.74563e-08	4.74393e-08	4.74166e-08	4.74142e-08	4.74166e-08	4.74393e-08	4.74582e-08	4.78356e-08	4.85127e-08	5.08373e-08	5.09761e-08	5.09761e-08	5.09785e-08	5.09761e-08	4.90889e-08
3.88723e-08	3.88723e-08	3.88723e-08	3.91219e-08	3.91274e-08	3.96563e-08	4.17424e-08	4.17587e-08	4.19398e-08	4.19398e-08	4.1992e-08	4.22105e-08	4.29382e-08	4.42484e-08	4.43385e-08	4.44172e-08	4.44172e-08	4.44172e-08	4.44172e-08	4.44068e-08	4.44978e-08	4.49171e-08	4.5547e-08	4.56641e-08	4.59193e-08	4.61215e-08	4.69311e-08	4.72316e-08	4.72616e-08	4.7347e-08	4.74958e-08	4.75373e-08	4.75411e-08	4.7602e-08	4.76139e-08	4.75373e-08	4.74563e-08	4.74408e-08	4.74393e-08	4.74393e-08	4.74582e-08	4.76246e-08	4.78714e-08	4.82114e-08	5.08373e-08	5.09761e-08	5.09785e-08	5.09785e-08	5.09761e-08	4.94454e-08
3.84946e-08	3.86018e-08	3.86018e-08	3.86448e-08	3.88723e-08	3.91274e-08	4.13988e-08	4.1722e-08	4.17587e-08	4.19398e-08	4.19398e-08	4.1992e-08	4.1992e-08	4.28415e-08	4.43344e-08	4.43344e-08	4.43344e-08	4.44068e-08	4.44068e-08	4.44068e-08	4.44978e-08	4.45986e-08	4.49171e-08	4.52459e-08	4.56641e-08	4.59193e-08	4.61215e-08	4.62739e-08	4.71952e-08	4.72438e-08	4.7347e-08	4.74796e-08	4.75284e-08	4.76139e-08	4.76843e-08	4.76964e-08	4.76964e-08	4.76335e-08	4.76246e-08	4.76246e-08	4.76335e-08	4.78398e-08	4.79607e-08	4.81205e-08	5.08373e-08	5.09761e-08	5.09785e-08	5.09785e-08	5.09785e-08	5.08373e-08
3.84946e-08	3.84946e-08	3.84946e-08	3.84946e-08	3.86018e-08	3.86448e-08	3.91274e-08	4.15881e-08	4.1722e-08	4.18773e-08	4.19377e-08	4.19377e-08	4.19377e-08	4.19377e-08	4.28415e-08	4.43149e-08	4.43344e-08	4.44068e-08	4.44068e-08	4.44068e-08	4.44978e-08	4.45986e-08	4.46204e-08	4.50653e-08	4.52459e-08	4.59172e-08	4.61215e-08	4.62739e-08	4.63601e-08	4.67224e-08	4.7273e-08	4.74446e-08	4.74958e-08	4.76843e-08	4.79237e-08	4.81334e-08	4.81423e-08	4.80298e-08	4.80281e-08	4.78398e-08	4.78933e-08	4.79607e-08	4.80988e-08	4.81205e-08	4.84216e-08	5.09761e-08	5.09785e-08	5.09768e-08	5.09761e-08	4.9312e-08
3.81924e-08	3.81924e-08	3.82737e-08	3.82737e-08	3.83524e-08	3.83866e-08	3.86448e-08	3.92807e-08	4.16581e-08	4.1722e-08	4.16581e-08	4.1722e-08	4.15828e-08	4.19377e-08	4.19377e-08	4.29382e-08	4.43344e-08	4.44978e-08	4.45307e-08	4.44978e-08	4.44978e-08	4.45986e-08	4.46204e-08	4.49171e-08	4.50906e-08	4.56641e-08	4.59193e-08	4.61829e-08	4.63601e-08	4.65203e-08	4.67224e-08	4.70869e-08	4.7273e-08	4.78805e-08	4.81423e-08	4.82628e-08	4.98051e-08	4.98051e-08	4.96417e-08	4.81026e-08	4.80988e-08	4.80988e-08	4.81026e-08	4.81205e-08	4.823e-08	4.87837e-08	5.08373e-08	4.96748e-08	4.9312e-08	4.87349e-08
3.81924e-08	3.81924e-08	3.81924e-08	3.81632e-08	3.81632e-08	3.81924e-08	3.83079e-08	3.83978e-08	4.00409e-08	4.13988e-08	4.13988e-08	4.15828e-08	4.14154e-08	4.14154e-08	4.15828e-08	4.19377e-08	4.43149e-08	4.45307e-08	4.46591e-08	4.46591e-08	4.46131e-08	4.46204e-08	4.46204e-08	4.50653e-08	4.50906e-08	4.59172e-08	4.60587e-08	4.61829e-08	4.63032e-08	4.63641e-08	4.66299e-08	4.68215e-08	4.70869e-08	4.7273e-08	4.82628e-08	4.95072e-08	4.98831e-08	4.98831e-08	4.98831e-08	4.98831e-08	4.8165e-08	4.81026e-08	4.81205e-08	4.81205e-08	4.823e-08	4.85645e-08	4.87837e-08	4.87837e-08	4.87837e-08	4.87349e-08
3.67777e-08	3.69734e-08	3.79406e-08	3.79771e-08	3.79771e-08	3.79821e-08	3.80949e-08	3.81632e-08	3.87383e-08	3.92807e-08	4.00409e-08	4.08494e-08	4.08494e-08	4.08494e-08	4.08494e-08	4.08494e-08	4.19377e-08	4.45795e-08	4.47141e-08	4.48542e-08	4.46697e-08	4.46697e-08	4.46534e-08	4.46697e-08	4.50653e-08	4.57931e-08	4.60587e-08	4.62739e-08	4.63032e-08	4.63601e-08	4.65728e-08	4.67224e-08	4.70869e-08	4.71015e-08	4.84989e-08	4.96417e-08	4.98831e-08	4.98831e-08	4.98831e-08	4.98831e-08	4.89018e-08	4.823e-08	4.8165e-08	4.82114e-08	4.823e-08	4.85645e-08	4.87837e-08	4.9312e-08	4.87837e-08	4.87391e-08
3.67681e-08	3.67826e-08	3.69734e-08	3.78439e-08	3.79406e-08	3.7974e-08	3.79771e-08	3.80949e-08	3.83866e-08	3.87895e-08	3.91793e-08	3.93709e-08	3.98737e-08	3.98737e-08	4.02459e-08	4.05481e-08	4.08494e-08	4.45307e-08	4.48542e-08	4.48542e-08	4.46697e-08	4.46534e-08	4.46204e-08	4.46534e-08	4.50653e-08	4.59172e-08	4.61561e-08	4.62739e-08	4.63601e-08	4.64234e-08	4.66299e-08	4.68215e-08	4.70869e-08	4.71015e-08	4.82628e-08	4.85112e-08	4.88677e-08	4.98051e-08	4.98831e-08	4.98051e-08	4.89351e-08	4.87411e-08	4.84216e-08	4.84216e-08	4.84216e-08	4.8626e-08	4.87837e-08	4.96697e-08	4.9312e-08	4.9312e-08
3.67681e-08	3.67826e-08	3.69734e-08	3.72494e-08	3.7904e-08	3.79406e-08	3.79771e-08	3.80606e-08	3.83079e-08	3.87383e-08	3.88771e-08	3.91793e-08	3.93709e-08	3.93969e-08	3.9721e-08	4.02459e-08	4.05316e-08	4.08233e-08	4.25297e-08	4.42742e-08	4.44805e-08	4.44805e-08	4.44805e-08	4.44977e-08	4.46204e-08	4.57931e-08	4.61829e-08	4.62884e-08	4.64234e-08	4.66299e-08	4.69577e-08	4.69577e-08	4.70925e-08	4.71015e-08	4.81059e-08	4.84607e-08	4.85112e-08	4.85495e-08	4.89018e-08	4.89351e-08	4.89018e-08	4.89018e-08	4.87411e-08	4.87411e-08	4.8626e-08	4.87411e-08	4.96697e-08	4.96748e-08	4.96748e-08	4.96748e-08
3.67681e-08	3.69457e-08	3.70236e-08	3.72494e-08	3.78439e-08	3.79406e-08	3.80218e-08	3.80949e-08	3.85311e-08	3.867e-08	3.87383e-08	3.91425e-08	3.91946e-08	3.93912e-08	3.93969e-08	3.9721e-08	4.03099e-08	4.05316e-08	4.08233e-08	4.19847e-08	4.33353e-08	4.39444e-08	4.39444e-08	4.39444e-08	4.40776e-08	4.57931e-08	4.61829e-08	4.63032e-08	4.70925e-08	4.71015e-08	4.70925e-08	4.70869e-08	4.70925e-08	4.71015e-08	4.77136e-08	4.84607e-08	4.84625e-08	4.85495e-08	4.88677e-08	4.89351e-08	4.89351e-08	4.89351e-08	4.91499e-08	4.92993e-08	4.96697e-08	4.96697e-08	4.96858e-08	4.97346e-08	4.97346e-08	4.97826e-08
3.70236e-08	3.70236e-08	3.72176e-08	3.73036e-08	3.7904e-08	3.79771e-08	3.80949e-08	3.85311e-08	3.86522e-08	3.867e-08	3.87383e-08	3.88771e-08	3.91793e-08	3.93709e-08	3.93912e-08	3.96779e-08	4.00183e-08	4.03099e-08	4.05481e-08	4.12905e-08	4.17038e-08	4.22643e-08	4.26677e-08	4.33353e-08	4.38161e-08	4.40776e-08	4.61561e-08	4.63032e-08	4.70208e-08	4.71258e-08	4.71015e-08	4.70925e-08	4.70925e-08	4.72606e-08	4.81059e-08	4.81819e-08	4.84607e-08	4.84851e-08	4.85495e-08	4.88545e-08	4.89018e-08	4.91499e-08	4.92827e-08	4.96697e-08	4.96858e-08	4.97092e-08	4.97092e-08	4.97346e-08	4.97826e-08	4.99425e-08
3.70236e-08	3.70399e-08	3.72214e-08	3.73036e-08	3.79406e-08	3.82773e-08	3.86522e-08	3.8698e-08	3.867e-08	3.867e-08	3.87383e-08	3.87383e-08	3.88771e-08	3.91946e-08	3.93912e-08	3.95877e-08	3.98534e-08	4.00183e-08	4.03099e-08	4.07965e-08	4.1444e-08	4.17038e-08	4.22643e-08	4.25297e-08	4.29594e-08	4.3639e-08	4.40231e-08	4.6274e-08	4.64234e-08	4.70769e-08	4.70925e-08	4.70769e-08	4.70769e-08	4.72646e-08	4.81059e-08	4.81819e-08	4.84607e-08	4.84607e-08	4.84725e-08	4.85495e-08	4.88677e-08	4.9208e-08	4.92993e-08	4.96858e-08	4.97346e-08	4.97092e-08	4.97092e-08	4.97346e-08	4.97826e-08	4.98109e-08
3.70236e-08	3.72176e-08	3.72214e-08	3.73919e-08	3.83001e-08	3.8698e-08	3.8698e-08	3.8698e-08	3.86522e-08	3.85448e-08	3.86522e-08	3.867e-08	3.87383e-08	3.91946e-08	3.93912e-08	3.95877e-08	3.97202e-08	3.99753e-08	4.02458e-08	4.04107e-08	4.12905e-08	4.15503e-08	4.17038e-08	4.22183e-08	4.24403e-08	4.26677e-08	4.29594e-08	4.38161e-08	4.40539e-08	4.54679e-08	4.54679e-08	4.68456e-08	4.68934e-08	4.70769e-08	4.72898e-08	4.81059e-08	4.81819e-08	4.83421e-08	4.84284e-08	4.84725e-08	4.88545e-08	4.9208e-08	4.92993e-08	4.97092e-08	4.97614e-08	4.97346e-08	4.96697e-08	4.96697e-08	4.96697e-08	4.96858e-08
3.70236e-08	3.72176e-08	3.72214e-08	3.73036e-08	3.82773e-08	3.8698e-08	3.87125e-08	3.8698e-08	3.85448e-08	3.85311e-08	3.84084e-08	3.84084e-08	3.80349e-08	3.85311e-08	3.91946e-08	3.93969e-08	3.97202e-08	3.98956e-08	4.00183e-08	4.02458e-08	4.06811e-08	4.1444e-08	4.17038e-08	4.20689e-08	4.2297e-08	4.24676e-08	4.26488e-08	4.29309e-08	4.3639e-08	4.40539e-08	4.41815e-08	4.43828e-08	4.48913e-08	4.63333e-08	4.70769e-08	4.75361e-08	4.81059e-08	4.81059e-08	4.81059e-08	4.81967e-08	4.84851e-08	4.91499e-08	4.9208e-08	4.9208e-08	4.96697e-08	4.90392e-08	4.90392e-08	4.90392e-08	4.93584e-08	4.94447e-08
3.61586e-08	3.72176e-08	3.72176e-08	3.72214e-08	3.73036e-08	3.84745e-08	3.8698e-08	3.84084e-08	3.75459e-08	3.75459e-08	3.75459e-08	3.77271e-08	3.77271e-08	3.78383e-08	3.84084e-08	3.93912e-08	3.96779e-08	3.97202e-08	3.99753e-08	4.00183e-08	4.02458e-08	4.12905e-08	4.1444e-08	4.20689e-08	4.22183e-08	4.2297e-08	4.24676e-08	4.26488e-08	4.29309e-08	4.36254e-08	4.389e-08	4.4054e-08	4.43828e-08	4.48913e-08	4.60253e-08	4.66363e-08	4.72282e-08	4.72282e-08	4.75361e-08	4.75361e-08	4.81967e-08	4.84725e-08	4.85851e-08	4.88532e-08	4.89296e-08	4.88532e-08	4.88532e-08	4.88866e-08	4.90392e-08	4.93853e-08
3.58601e-08	3.58601e-08	3.58601e-08	3.58601e-08	3.58601e-08	3.60528e-08	3.60528e-08	3.60528e-08	3.62762e-08	3.67232e-08	3.74387e-08	3.74565e-08	3.75459e-08	3.78383e-08	3.82411e-08	3.85214e-08	3.89038e-08	3.97103e-08	3.98956e-08	3.99753e-08	4.02458e-08	4.04738e-08	4.1444e-08	4.17038e-08	4.21187e-08	4.2297e-08	4.23631e-08	4.24676e-08	4.2644e-08	4.29309e-08	4.3704e-08	4.39103e-08	4.4054e-08	4.43828e-08	4.52415e-08	4.62228e-08	4.65882e-08	4.67158e-08	4.69547e-08	4.6971e-08	4.73369e-08	4.79491e-08	4.82345e-08	4.84725e-08	4.85851e-08	4.85851e-08	4.86175e-08	4.88257e-08	4.88866e-08	4.93558e-08
3.58449e-08	3.58449e-08	3.58115e-08	3.57402e-08	3.56719e-08	3.56719e-08	3.57419e-08	3.58216e-08	3.58379e-08	3.59923e-08	3.62684e-08	3.69359e-08	3.74565e-08	3.77271e-08	3.78383e-08	3.85214e-08	3.85392e-08	3.88785e-08	3.97202e-08	3.99753e-08	4.01667e-08	4.0446e-08	4.04738e-08	4.12905e-08	4.20689e-08	4.22183e-08	4.2297e-08	4.23054e-08	4.2389e-08	4.26488e-08	4.34767e-08	4.389e-08	4.4054e-08	4.42821e-08	4.48174e-08	4.58305e-08	4.62228e-08	4.65135e-08	4.67158e-08	4.67304e-08	4.6971e-08	4.71942e-08	4.7661e-08	4.82922e-08	4.8378e-08	4.84153e-08	4.85802e-08	4.85851e-08	4.86819e-08	4.93558e-08
3.58449e-08	3.58115e-08	3.56719e-08	3.55809e-08	3.55809e-08	3.55809e-08	3.56615e-08	3.57467e-08	3.57517e-08	3.58216e-08	3.60182e-08	3.62684e-08	3.64697e-08	3.75459e-08	3.78383e-08	3.83085e-08	3.85392e-08	3.86945e-08	3.89038e-08	3.97202e-08	3.99864e-08	4.02458e-08	4.0446e-08	4.04738e-08	4.15144e-08	4.20689e-08	4.21187e-08	4.22183e-08	4.23054e-08	4.24676e-08	4.32436e-08	4.389e-08	4.39103e-08	4.41815e-08	4.42921e-08	4.52415e-08	4.61423e-08	4.64964e-08	4.65882e-08	4.67158e-08	4.69547e-08	4.70333e-08	4.73369e-08	4.80115e-08	4.82345e-08	4.8378e-08	4.84153e-08	4.85802e-08	4.86175e-08	4.88352e-08
3.58115e-08	3.55809e-08	3.55809e-08	3.55809e-08	3.55809e-08	3.55809e-08	3.56615e-08	3.57467e-08	3.57517e-08	3.58216e-08	3.59675e-08	3.61869e-08	3.6298e-08	3.65108e-08	3.75459e-08	3.83085e-08	3.85376e-08	3.85961e-08	3.88785e-08	3.89907e-08	3.97202e-08	4.01667e-08	4.02255e-08	4.03749e-08	4.0446e-08	4.18643e-08	4.20689e-08	4.21187e-08	4.23054e-08	4.23977e-08	4.30087e-08	4.3704e-08	4.389e-08	4.4054e-08	4.42921e-08	4.52415e-08	4.61423e-08	4.64964e-08	4.66363e-08	4.67158e-08	4.67304e-08	4.6971e-08	4.73369e-08	4.76152e-08	4.8017e-08	4.82345e-08	4.8378e-08	4.84153e-08	4.85945e-08	4.86857e-08
3.55809e-08	3.55047e-08	3.55047e-08	3.55509e-08	3.55509e-08	3.55509e-08	3.56182e-08	3.57467e-08	3.57517e-08	3.58216e-08	3.59108e-08	3.61869e-08	3.62684e-08	3.6347e-08	3.66328e-08	3.74565e-08	3.85214e-08	3.85961e-08	3.88785e-08	3.89907e-08	3.9084e-08	3.96167e-08	4.01667e-08	4.02255e-08	4.03585e-08	4.075e-08	4.18643e-08	4.21087e-08	4.23054e-08	4.25155e-08	4.27413e-08	4.36285e-08	4.3704e-08	4.39103e-08	4.42921e-08	4.48174e-08	4.61423e-08	4.64964e-08	4.66821e-08	4.67158e-08	4.67304e-08	4.71453e-08	4.73369e-08	4.7661e-08	4.79194e-08	4.8017e-08	4.82345e-08	4.84153e-08	4.85945e-08	4.86857e-08
3.47572e-08	3.47572e-08	3.47661e-08	3.47987e-08	3.49279e-08	3.53796e-08	3.55509e-08	3.56874e-08	3.57517e-08	3.58216e-08	3.59108e-08	3.61803e-08	3.62684e-08	3.6347e-08	3.65108e-08	3.68284e-08	3.85214e-08	3.85961e-08	3.89038e-08	3.90142e-08	3.90811e-08	3.9084e-08	3.93092e-08	3.97907e-08	4.01667e-08	4.03749e-08	4.08621e-08	4.20187e-08	4.21187e-08	4.25155e-08	4.29507e-08	4.34351e-08	4.36285e-08	4.38885e-08	4.4054e-08	4.48004e-08	4.61423e-08	4.64964e-08	4.66821e-08	4.67304e-08	4.6842e-08	4.73369e-08	4.76152e-08	4.79194e-08	4.79736e-08	4.80541e-08	4.81545e-08	4.8378e-08	4.85945e-08	4.86857e-08
3.47156e-08	3.47156e-08	3.47572e-08	3.47661e-08	3.47987e-08	3.49002e-08	3.50317e-08	3.56615e-08	3.57467e-08	3.58216e-08	3.59675e-08	3.61803e-08	3.61869e-08	3.6298e-08	3.64697e-08	3.66328e-08	3.68992e-08	3.85392e-08	3.88259e-08	3.89907e-08	3.90811e-08	3.90811e-08	3.93092e-08	3.94312e-08	3.96593e-08	4.01667e-08	4.03749e-08	4.15144e-08	4.20187e-08	4.25155e-08	4.29507e-08	4.34351e-08	4.36285e-08	4.36285e-08	4.3704e-08	4.42921e-08	4.59771e-08	4.64964e-08	4.66821e-08	4.67304e-08	4.6971e-08	4.76152e-08	4.79194e-08	4.80541e-08	4.81545e-08	4.8126e-08	4.81796e-08	4.82893e-08	4.84403e-08	4.85945e-08
3.47126e-08	3.47156e-08	3.47156e-08	3.47572e-08	3.47817e-08	3.48426e-08	3.49287e-08	3.52592e-08	3.57467e-08	3.57874e-08	3.60827e-08	3.61403e-08	3.61869e-08	3.6298e-08	3.64249e-08	3.65792e-08	3.6658e-08	3.69941e-08	3.85961e-08	3.89907e-08	3.90811e-08	3.90811e-08	3.9084e-08	3.93092e-08	3.9409e-08	3.94312e-08	3.97639e-08	4.05533e-08	4.10454e-08	4.25155e-08	4.27413e-08	4.30087e-08	4.34538e-08	4.35212e-08	4.36285e-08	4.36821e-08	4.42921e-08	4.61697e-08	4.66465e-08	4.67304e-08	4.6842e-08	4.7661e-08	4.85731e-08	4.87414e-08	4.82893e-08	4.81796e-08	4.81796e-08	4.82893e-08	4.84403e-08	4.85945e-08
3.4709e-08	3.4709e-08	3.47126e-08	3.47384e-08	3.47817e-08	3.48254e-08	3.49002e-08	3.50317e-08	3.56874e-08	3.57874e-08	3.60827e-08	3.61403e-08	3.61869e-08	3.6298e-08	3.64249e-08	3.65108e-08	3.66328e-08	3.66759e-08	3.7232e-08	3.90142e-08	3.90811e-08	3.9033e-08	3.90811e-08	3.90811e-08	3.92564e-08	3.93092e-08	3.94312e-08	3.97809e-08	4.05533e-08	4.23977e-08	4.26398e-08	4.27413e-08	4.3163e-08	4.34351e-08	4.349e-08	4.36285e-08	4.37461e-08	4.41912e-08	4.6142e-08	4.66821e-08	4.67704e-08	4.78756e-08	4.85731e-08	4.87414e-08	4.84515e-08	4.81796e-08	4.8217e-08	4.8217e-08	4.84403e-08	4.84515e-08
3.4709e-08	3.4709e-08	3.47108e-08	3.47384e-08	3.47817e-08	3.48426e-08	3.49284e-08	3.50317e-08	3.54067e-08	3.58957e-08	3.60998e-08	3.61783e-08	3.62328e-08	3.6347e-08	3.64265e-08	3.64638e-08	3.65792e-08	3.66328e-08	3.67716e-08	3.77453e-08	3.88259e-08	3.89907e-08	3.89907e-08	3.90811e-08	3.9033e-08	3.91497e-08	3.92564e-08	3.94998e-08	3.99767e-08	4.05533e-08	4.21622e-08	4.26268e-08	4.29825e-08	4.29979e-08	4.29979e-08	4.33585e-08	4.349e-08	4.37461e-08	4.43016e-08	4.53769e-08	4.55044e-08	4.67704e-08	4.85731e-08	4.85731e-08	4.82893e-08	4.81545e-08	4.81796e-08	4.81796e-08	4.8217e-08	4.82893e-08
3.4709e-08	3.4709e-08	3.47336e-08	3.4779e-08	3.48254e-08	3.48903e-08	3.49658e-08	3.516e-08	3.56723e-08	3.58957e-08	3.60998e-08	3.61783e-08	3.6298e-08	3.64265e-08	3.64265e-08	3.64638e-08	3.64638e-08	3.64638e-08	3.66328e-08	3.69941e-08	3.75954e-08	3.82476e-08	3.86571e-08	3.88259e-08	3.88259e-08	3.9033e-08	3.91497e-08	3.93982e-08	3.96697e-08	4.01781e-08	4.18292e-08	4.23181e-08	4.25438e-08	4.26748e-08	4.26748e-08	4.29979e-08	4.31441e-08	4.34228e-08	4.37616e-08	4.50958e-08	4.53769e-08	4.55044e-08	4.57804e-08	4.67885e-08	4.71641e-08	4.7919e-08	4.8126e-08	4.8126e-08	4.8126e-08	4.8126e-08
3.4709e-08	3.4779e-08	3.47817e-08	3.48254e-08	3.48903e-08	3.49284e-08	3.50317e-08	3.51834e-08	3.57714e-08	3.59736e-08	3.61121e-08	3.61783e-08	3.64249e-08	3.64265e-08	3.64638e-08	3.64265e-08	3.64265e-08	3.64265e-08	3.64638e-08	3.67716e-08	3.7e-08	3.73615e-08	3.78927e-08	3.84498e-08	3.86571e-08	3.87575e-08	3.89226e-08	3.92564e-08	3.94998e-08	3.98011e-08	4.0416e-08	4.21622e-08	4.24677e-08	4.25438e-08	4.26748e-08	4.27462e-08	4.30663e-08	4.31457e-08	4.37461e-08	4.43016e-08	4.51737e-08	4.54077e-08	4.55044e-08	4.57804e-08	4.6596e-08	4.67885e-08	4.71641e-08	4.74089e-08	4.75104e-08	4.77441e-08
3.50468e-08	3.49284e-08	3.49786e-08	3.49284e-08	3.49786e-08	3.50468e-08	3.51808e-08	3.56723e-08	3.58426e-08	3.59736e-08	3.61783e-08	3.63737e-08	3.64841e-08	3.64841e-08	3.64638e-08	3.64265e-08	3.64249e-08	3.64249e-08	3.6459e-08	3.66797e-08	3.68782e-08	3.70911e-08	3.75954e-08	3.78917e-08	3.82427e-08	3.86032e-08	3.87575e-08	3.91497e-08	3.94291e-08	3.9594e-08	3.99767e-08	4.21265e-08	4.23181e-08	4.24677e-08	4.26748e-08	4.27462e-08	4.30663e-08	4.31457e-08	4.34228e-08	4.41912e-08	4.51737e-08	4.54077e-08	4.55044e-08	4.5517e-08	4.6453e-08	4.66121e-08	4.67032e-08	4.70012e-08	4.72608e-08	4.75104e-08
3.54606e-08	3.54606e-08	3.53795e-08	3.51834e-08	3.51834e-08	3.54067e-08	3.57714e-08	3.58426e-08	3.58705e-08	3.60237e-08	3.61783e-08	3.63737e-08	3.64249e-08	3.64429e-08	3.64429e-08	3.64249e-08	3.63144e-08	3.63144e-08	3.6459e-08	3.66797e-08	3.68504e-08	3.69406e-08	3.73461e-08	3.75954e-08	3.78696e-08	3.78927e-08	3.87575e-08	3.91497e-08	3.94291e-08	3.9594e-08	3.98743e-08	4.11435e-08	4.21622e-08	4.24677e-08	4.26748e-08	4.30663e-08	4.31441e-08	4.31457e-08	4.3213e-08	4.50958e-08	4.51882e-08	4.54077e-08	4.55044e-08	4.5517e-08	4.64627e-08	4.6596e-08	4.66121e-08	4.67032e-08	4.68773e-08	4.74089e-08
3.54606e-08	3.54606e-08	3.54837e-08	3.55138e-08	3.57714e-08	3.58105e-08	3.58426e-08	3.58705e-08	3.60237e-08	3.61351e-08	3.61783e-08	3.62253e-08	3.63737e-08	3.63144e-08	3.62811e-08	3.60681e-08	3.61161e-08	3.62355e-08	3.64249e-08	3.66797e-08	3.68504e-08	3.69339e-08	3.7e-08	3.75945e-08	3.7678e-08	3.78696e-08	3.80029e-08	3.87575e-08	3.93982e-08	3.95932e-08	3.9594e-08	4.02168e-08	4.21265e-08	4.24677e-08	4.27462e-08	4.30663e-08	4.31457e-08	4.31457e-08	4.3213e-08	4.34542e-08	4.51737e-08	4.54077e-08	4.55044e-08	4.57299e-08	4.65455e-08	4.6596e-08	4.6596e-08	4.66448e-08	4.67032e-08	4.69578e-08
3.56989e-08	3.56989e-08	3.56989e-08	3.56989e-08	3.57814e-08	3.58272e-08	3.58705e-08	3.61351e-08	3.61351e-08	3.61351e-08	3.61351e-08	3.61351e-08	3.61351e-08	3.58684e-08	3.593e-08	3.58684e-08	3.60324e-08	3.60681e-08	3.63144e-08	3.67806e-08	3.68504e-08	3.69339e-08	3.69406e-08	3.73461e-08	3.7678e-08	3.77259e-08	3.78917e-08	3.85697e-08	3.89515e-08	3.94291e-08	3.9594e-08	4.01804e-08	4.06619e-08	4.23181e-08	4.28312e-08	4.30663e-08	4.31457e-08	4.31457e-08	4.31457e-08	4.3213e-08	4.50958e-08	4.52979e-08	4.5517e-08	4.6453e-08	4.65732e-08	4.6596e-08	4.6596e-08	4.66121e-08	4.66493e-08	4.68773e-08
3.57814e-08	3.57814e-08	3.57413e-08	3.57413e-08	3.57413e-08	3.58426e-08	3.60237e-08	3.64429e-08	3.62253e-08	3.61783e-08	3.61351e-08	3.61351e-08	3.58232e-08	3.56827e-08	3.56788e-08	3.57563e-08	3.58684e-08	3.59916e-08	3.60681e-08	3.67806e-08	3.68504e-08	3.69339e-08	3.69406e-08	3.75351e-08	3.7678e-08	3.77259e-08	3.7769e-08	3.80029e-08	3.86811e-08	3.93982e-08	3.95932e-08	3.98743e-08	4.02168e-08	4.21622e-08	4.28434e-08	4.30586e-08	4.31441e-08	4.31441e-08	4.31441e-08	4.31441e-08	4.3213e-08	4.52979e-08	4.5517e-08	4.64627e-08	4.65732e-08	4.6596e-08	4.6596e-08	4.6596e-08	4.66121e-08	4.67032e-08
3.57814e-08	3.57413e-08	3.56989e-08	3.56989e-08	3.57413e-08	3.58426e-08	3.64665e-08	3.65883e-08	3.6507e-08	3.63737e-08	3.61351e-08	3.58298e-08	3.56788e-08	3.56535e-08	3.56535e-08	3.56788e-08	3.58322e-08	3.59981e-08	3.63443e-08	3.67806e-08	3.68504e-08	3.69086e-08	3.69406e-08	3.76083e-08	3.7678e-08	3.76876e-08	3.77259e-08	3.79811e-08	3.83415e-08	3.86811e-08	3.92545e-08	3.9594e-08	4.0144e-08	4.06141e-08	4.28312e-08	4.28434e-08	4.29888e-08	4.29888e-08	4.29328e-08	4.29384e-08	4.29888e-08	4.4943e-08	4.5517e-08	4.63505e-08	4.65455e-08	4.65732e-08	4.65455e-08	4.64627e-08	4.6596e-08	4.66121e-08
3.58145e-08	3.57814e-08	3.56577e-08	3.56536e-08	3.56536e-08	3.58145e-08	3.6507e-08	3.66138e-08	3.65883e-08	3.64749e-08	3.61351e-08	3.56788e-08	3.56535e-08	3.55432e-08	3.55432e-08	3.56788e-08	3.57563e-08	3.60324e-08	3.65715e-08	3.66797e-08	3.68504e-08	3.69086e-08	3.69406e-08	3.76083e-08	3.7678e-08	3.76876e-08	3.77259e-08	3.7816e-08	3.80822e-08	3.84e-08	3.86811e-08	3.92218e-08	3.96248e-08	4.01804e-08	4.06141e-08	4.22808e-08	4.28312e-08	4.28312e-08	4.2478e-08	4.24618e-08	4.26158e-08	4.29328e-08	4.30764e-08	4.4943e-08	4.6405e-08	4.64627e-08	4.6405e-08	4.63505e-08	4.63505e-08	4.6405e-08
3.78158e-08	3.57413e-08	3.56536e-08	3.56082e-08	3.56082e-08	3.56082e-08	3.6507e-08	3.66138e-08	3.65883e-08	3.64749e-08	3.58232e-08	3.5637e-08	3.55399e-08	3.54653e-08	3.54653e-08	3.55432e-08	3.56788e-08	3.59916e-08	3.65715e-08	3.66576e-08	3.68624e-08	3.69339e-08	3.69653e-08	3.76083e-08	3.7678e-08	3.76876e-08	3.76876e-08	3.76876e-08	3.7816e-08	3.81554e-08	3.84e-08	3.86811e-08	3.92218e-08	3.96939e-08	4.01804e-08	4.06619e-08	4.19257e-08	4.21385e-08	4.21385e-08	4.21385e-08	4.22808e-08	4.26158e-08	4.2871e-08	4.30764e-08	4.48423e-08	4.51185e-08	4.51185e-08	4.55262e-08	4.5717e-08	4.62041e-08
3.78158e-08	3.77078e-08	3.56577e-08	3.56082e-08	3.56082e-08	3.56082e-08	3.5735e-08	3.57749e-08	3.64749e-08	3.59434e-08	3.56788e-08	3.53933e-08	3.52821e-08	3.51676e-08	3.52043e-08	3.54774e-08	3.56615e-08	3.59059e-08	3.65715e-08	3.66576e-08	3.68901e-08	3.69484e-08	3.75816e-08	3.76083e-08	3.7678e-08	3.7678e-08	3.76787e-08	3.7678e-08	3.76876e-08	3.79811e-08	3.81554e-08	3.84745e-08	3.86339e-08	3.92488e-08	3.96248e-08	4.01348e-08	4.16553e-08	4.18998e-08	4.18998e-08	4.19257e-08	4.21385e-08	4.22707e-08	4.26158e-08	4.2871e-08	4.33113e-08	4.44029e-08	4.48423e-08	4.51126e-08	4.51185e-08	4.55365e-08
3.77078e-08	3.77078e-08	3.73791e-08	3.56577e-08	3.56536e-08	3.57008e-08	3.5735e-08	3.57749e-08	3.592e-08	3.58232e-08	3.55394e-08	3.52821e-08	3.51613e-08	3.51613e-08	3.51613e-08	3.53895e-08	3.56615e-08	3.58322e-08	3.65715e-08	3.66576e-08	3.69086e-08	3.71493e-08	3.76876e-08	3.77259e-08	3.76876e-08	3.76083e-08	3.74097e-08	3.73814e-08	3.7504e-08	3.7816e-08	3.80822e-08	3.82944e-08	3.84802e-08	3.8862e-08	3.92488e-08	3.96939e-08	4.01348e-08	4.14108e-08	4.16553e-08	4.18998e-08	4.19257e-08	4.21385e-08	4.26158e-08	4.26744e-08	4.30352e-08	4.33113e-08	4.36613e-08	4.44029e-08	4.51126e-08	4.55262e-08
3.77078e-08	3.77078e-08	3.77078e-08	3.62889e-08	3.57706e-08	3.57706e-08	3.57706e-08	3.57706e-08	3.5735e-08	3.5735e-08	3.54176e-08	3.52821e-08	3.51613e-08	3.51613e-08	3.51613e-08	3.53749e-08	3.56209e-08	3.5707e-08	3.62504e-08	3.66535e-08	3.69086e-08	3.81923e-08	3.81923e-08	3.81923e-08	3.7816e-08	3.75816e-08	3.73814e-08	3.73814e-08	3.73814e-08	3.75209e-08	3.80182e-08	3.82944e-08	3.84802e-08	3.86339e-08	3.91308e-08	3.93648e-08	3.97848e-08	4.01348e-08	4.14382e-08	4.16553e-08	4.18998e-08	4.19257e-08	4.23771e-08	4.26744e-08	4.2871e-08	4.31041e-08	4.34647e-08	4.36613e-08	4.48423e-08	4.51126e-08
3.77078e-08	3.78158e-08	3.78532e-08	3.78532e-08	3.74016e-08	3.592e-08	3.57749e-08	3.57749e-08	3.5735e-08	3.5735e-08	3.55394e-08	3.53527e-08	3.52821e-08	3.51676e-08	3.53527e-08	3.55917e-08	3.56209e-08	3.5707e-08	3.57411e-08	3.63582e-08	3.69653e-08	3.81923e-08	3.83962e-08	3.84928e-08	3.83257e-08	3.75816e-08	3.73814e-08	3.73327e-08	3.73814e-08	3.7504e-08	3.78224e-08	3.82944e-08	3.85744e-08	3.87051e-08	3.88968e-08	3.93648e-08	3.94502e-08	3.98637e-08	4.01348e-08	4.14382e-08	4.17566e-08	4.18998e-08	4.21385e-08	4.26158e-08	4.26744e-08	4.30352e-08	4.33113e-08	4.34647e-08	4.36613e-08	4.41762e-08
3.78532e-08	3.78843e-08	3.79858e-08	3.79858e-08	3.78843e-08	3.62889e-08	3.60485e-08	3.592e-08	3.57749e-08	3.5735e-08	3.57155e-08	3.55394e-08	3.53933e-08	3.53933e-08	3.55827e-08	3.55917e-08	3.56209e-08	3.56713e-08	3.57166e-08	3.58767e-08	3.67865e-08	3.83257e-08	3.86309e-08	4.0466e-08	3.90773e-08	3.81923e-08	3.75209e-08	3.74097e-08	3.74462e-08	3.75209e-08	3.7849e-08	3.82944e-08	3.85744e-08	3.87051e-08	3.91308e-08	3.93648e-08	3.93915e-08	3.94502e-08	3.98637e-08	4.01348e-08	4.14382e-08	4.17566e-08	4.19581e-08	4.22763e-08	4.26744e-08	4.30352e-08	4.31041e-08	4.33639e-08	4.34647e-08	4.36613e-08
3.77078e-08	3.79858e-08	3.82478e-08	3.83104e-08	3.83104e-08	3.82478e-08	3.62889e-08	3.61229e-08	3.60485e-08	3.592e-08	3.592e-08	3.60485e-08	3.58303e-08	3.56169e-08	3.56169e-08	3.56169e-08	3.56209e-08	3.56209e-08	3.5707e-08	3.57216e-08	3.62999e-08	3.73523e-08	3.90773e-08	4.0466e-08	3.92838e-08	3.83294e-08	3.79359e-08	3.76787e-08	3.76787e-08	3.78224e-08	3.82136e-08	3.82944e-08	3.85744e-08	3.87051e-08	3.92008e-08	3.93648e-08	3.93849e-08	3.94052e-08	3.94502e-08	3.97848e-08	4.03847e-08	4.16186e-08	4.19208e-08	4.20271e-08	4.22927e-08	4.3035e-08	4.31041e-08	4.3277e-08	4.33908e-08	4.35768e-08
3.77078e-08	3.78843e-08	3.83051e-08	3.92342e-08	3.945e-08	3.945e-08	3.83051e-08	3.68815e-08	3.62829e-08	3.62829e-08	3.7147e-08	3.7147e-08	3.7147e-08	3.58303e-08	3.56209e-08	3.56209e-08	3.56169e-08	3.56209e-08	3.56209e-08	3.5707e-08	3.57344e-08	3.63582e-08	3.83294e-08	3.9788e-08	3.86309e-08	3.83294e-08	3.83101e-08	3.78944e-08	3.82136e-08	3.8272e-08	3.8272e-08	3.83257e-08	3.85744e-08	3.88507e-08	3.9241e-08	3.93648e-08	3.93849e-08	3.93915e-08	3.94052e-08	3.94972e-08	3.99278e-08	4.14382e-08	4.17566e-08	4.19581e-08	4.22497e-08	4.26743e-08	4.30707e-08	4.32519e-08	4.33113e-08	4.34647e-08
3.76378e-08	3.77078e-08	3.83051e-08	3.92342e-08	3.95179e-08	3.945e-08	3.92342e-08	3.75294e-08	3.7341e-08	3.7341e-08	3.7341e-08	3.72372e-08	3.72332e-08	3.7147e-08	3.57216e-08	3.56209e-08	3.55827e-08	3.54729e-08	3.55827e-08	3.55955e-08	3.5707e-08	3.57344e-08	3.63582e-08	3.73523e-08	3.83101e-08	3.83294e-08	3.83294e-08	3.83101e-08	3.8272e-08	3.83257e-08	3.8458e-08	3.85744e-08	3.87051e-08	3.91103e-08	3.92851e-08	3.93849e-08	3.93915e-08	3.93963e-08	3.94052e-08	3.94345e-08	3.95938e-08	3.99811e-08	4.03847e-08	4.16186e-08	4.19581e-08	4.22763e-08	4.3035e-08	4.32258e-08	4.3277e-08	4.33908e-08
3.75801e-08	3.76378e-08	3.82329e-08	3.945e-08	4.03878e-08	4.03878e-08	3.99266e-08	3.83974e-08	3.77743e-08	3.75294e-08	3.75294e-08	3.7341e-08	3.72372e-08	3.72332e-08	3.59989e-08	3.55827e-08	3.5458e-08	3.54337e-08	3.54729e-08	3.54729e-08	3.54987e-08	3.55955e-08	3.57344e-08	3.63744e-08	3.66572e-08	3.78944e-08	3.80215e-08	3.82136e-08	3.8272e-08	3.83294e-08	3.85269e-08	3.88968e-08	3.91604e-08	3.92979e-08	3.93648e-08	3.93849e-08	3.93963e-08	3.93963e-08	3.94052e-08	3.94345e-08	3.94972e-08	3.97001e-08	4.00719e-08	4.03586e-08	4.16186e-08	4.19637e-08	4.30115e-08	4.30707e-08	4.32519e-08	4.33639e-08
3.7567e-08	3.7567e-08	3.7636e-08	3.8478e-08	4.16376e-08	3.99266e-08	3.87929e-08	3.83974e-08	3.79922e-08	3.77743e-08	3.75294e-08	3.73865e-08	3.72372e-08	3.7147e-08	3.59989e-08	3.5458e-08	3.54337e-08	3.54337e-08	3.54337e-08	3.54361e-08	3.54729e-08	3.54987e-08	3.55955e-08	3.61129e-08	3.65256e-08	3.66572e-08	3.71722e-08	3.78738e-08	3.83101e-08	3.8458e-08	3.88783e-08	3.94584e-08	3.94584e-08	3.94229e-08	3.94052e-08	3.94052e-08	3.94052e-08	3.93963e-08	3.94052e-08	3.94613e-08	3.95588e-08	3.97001e-08	3.99811e-08	4.00719e-08	4.03586e-08	4.06926e-08	4.22763e-08	4.3035e-08	4.32519e-08	4.3277e-08
3.7567e-08	3.7567e-08	3.7567e-08	3.7636e-08	3.77643e-08	3.87929e-08	3.86337e-08	3.80191e-08	3.77743e-08	3.75294e-08	3.75294e-08	3.72372e-08	3.7147e-08	3.65839e-08	3.59989e-08	3.55261e-08	3.54337e-08	3.54337e-08	3.54337e-08	3.54361e-08	3.54729e-08	3.54987e-08	3.55184e-08	3.57344e-08	3.64338e-08	3.66012e-08	3.66572e-08	3.71722e-08	3.82136e-08	3.86293e-08	3.94584e-08	3.97662e-08	3.97167e-08	3.95729e-08	3.94229e-08	3.94052e-08	3.94052e-08	3.93963e-08	3.94052e-08	3.94972e-08	3.95938e-08	3.97423e-08	3.99056e-08	3.99811e-08	3.9999e-08	4.01093e-08	4.03701e-08	4.26743e-08	4.32493e-08	4.3277e-08
3.7567e-08	3.7567e-08	3.7567e-08	3.75263e-08	3.75263e-08	3.7636e-08	3.77643e-08	3.77743e-08	3.75294e-08	3.7341e-08	3.7341e-08	3.6937e-08	3.65839e-08	3.64921e-08	3.61446e-08	3.57697e-08	3.55261e-08	3.54729e-08	3.54729e-08	3.54729e-08	3.54729e-08	3.55158e-08	3.55955e-08	3.57733e-08	3.6194e-08	3.65256e-08	3.66572e-08	3.67645e-08	3.75425e-08	3.86293e-08	3.97662e-08	3.97662e-08	3.98304e-08	3.97662e-08	3.95506e-08	3.94229e-08	3.93963e-08	3.93963e-08	3.94613e-08	3.95588e-08	3.96807e-08	3.97423e-08	3.98064e-08	3.99056e-08	3.99811e-08	3.99811e-08	4.01093e-08	4.03701e-08	4.30115e-08	4.3277e-08
3.7567e-08	3.7567e-08	3.75263e-08	3.74786e-08	3.72527e-08	3.71172e-08	3.71172e-08	3.69539e-08	3.69515e-08	3.68395e-08	3.68159e-08	3.66382e-08	3.65283e-08	3.64921e-08	3.62699e-08	3.61027e-08	3.57697e-08	3.56447e-08	3.55261e-08	3.55955e-08	3.55184e-08	3.56725e-08	3.57733e-08	3.61875e-08	3.6224e-08	3.65256e-08	3.66572e-08	3.67645e-08	3.75425e-08	3.82049e-08	3.94584e-08	3.99147e-08	3.99147e-08	3.99147e-08	3.95729e-08	3.95043e-08	3.93963e-08	3.93963e-08	3.95043e-08	3.95938e-08	3.96849e-08	3.9697e-08	3.97423e-08	3.9697e-08	3.9697e-08	3.9697e-08	3.99048e-08	3.9999e-08	4.04824e-08	4.3277e-08
3.78772e-08	3.7636e-08	3.7567e-08	3.74438e-08	3.72527e-08	3.71172e-08	3.69539e-08	3.69515e-08	3.68395e-08	3.68159e-08	3.67712e-08	3.66382e-08	3.64921e-08	3.63709e-08	3.63709e-08	3.62699e-08	3.62411e-08	3.60482e-08	3.58997e-08	3.58997e-08	3.57733e-08	3.60482e-08	3.61875e-08	3.61875e-08	3.6194e-08	3.64338e-08	3.66012e-08	3.67645e-08	3.71922e-08	3.77072e-08	3.82066e-08	3.98304e-08	3.99147e-08	3.98304e-08	3.95506e-08	3.95043e-08	3.92207e-08	3.92387e-08	3.95506e-08	3.95938e-08	3.96849e-08	3.96807e-08	3.96849e-08	3.96849e-08	3.96286e-08	3.95198e-08	3.96286e-08	3.9697e-08	3.99626e-08	4.14659e-08
3.8314e-08	3.78772e-08	3.77302e-08	3.74622e-08	3.72527e-08	3.71172e-08	3.69539e-08	3.69515e-08	3.68395e-08	3.67712e-08	3.66721e-08	3.66382e-08	3.65283e-08	3.65283e-08	3.63709e-08	3.62733e-08	3.62699e-08	3.62553e-08	3.62553e-08	3.62553e-08	3.6224e-08	3.61875e-08	3.61875e-08	3.61875e-08	3.6194e-08	3.6224e-08	3.66012e-08	3.69667e-08	3.71922e-08	3.74083e-08	3.78458e-08	3.82066e-08	3.85481e-08	3.8761e-08	3.8761e-08	3.8761e-08	3.8761e-08	3.85539e-08	3.92207e-08	3.95771e-08	3.95771e-08	3.95198e-08	3.95198e-08	3.94687e-08	3.9337e-08	3.9337e-08	3.9337e-08	3.95182e-08	3.96286e-08	3.99048e-08
4.07327e-08	3.83146e-08	3.80688e-08	3.7636e-08	3.73542e-08	3.72218e-08	3.70919e-08	3.70124e-08	3.69539e-08	3.68395e-08	3.68395e-08	3.67712e-08	3.68468e-08	3.68468e-08	3.65839e-08	3.63674e-08	3.63674e-08	3.63e-08	3.62733e-08	3.62553e-08	3.62553e-08	3.61875e-08	3.61875e-08	3.61875e-08	3.61875e-08	3.6194e-08	3.6224e-08	3.66986e-08	3.71922e-08	3.74083e-08	3.75973e-08	3.76323e-08	3.78067e-08	3.78067e-08	3.78458e-08	3.78067e-08	3.78067e-08	3.78067e-08	3.85481e-08	3.92207e-08	3.92907e-08	3.92207e-08	3.91158e-08	3.91158e-08	3.91158e-08	3.91158e-08	3.9119e-08	3.92581e-08	3.94296e-08	3.95872e-08
4.12582e-08	4.07327e-08	3.94953e-08	3.80688e-08	3.75952e-08	3.7455e-08	3.73542e-08	3.72218e-08	3.71376e-08	3.71376e-08	3.71376e-08	3.71376e-08	3.72854e-08	3.73822e-08	3.72854e-08	3.68468e-08	3.64682e-08	3.63e-08	3.63e-08	3.62553e-08	3.6224e-08	3.61644e-08	3.60882e-08	3.61644e-08	3.57756e-08	3.60275e-08	3.61875e-08	3.6224e-08	3.70909e-08	3.72718e-08	3.74083e-08	3.75169e-08	3.75169e-08	3.72718e-08	3.72718e-08	3.63952e-08	3.63952e-08	3.64219e-08	3.66617e-08	3.72747e-08	3.89915e-08	3.9033e-08	3.90476e-08	3.90476e-08	3.90809e-08	3.90934e-08	3.91158e-08	3.9119e-08	3.92046e-08	3.92851e-08
4.12582e-08	4.07327e-08	4.01617e-08	3.88024e-08	3.83146e-08	3.78649e-08	3.75952e-08	3.75623e-08	3.75623e-08	3.75623e-08	3.75623e-08	3.75639e-08	3.75639e-08	3.75639e-08	3.74687e-08	3.73822e-08	3.67946e-08	3.63e-08	3.62553e-08	3.62553e-08	3.62553e-08	3.61875e-08	3.60482e-08	3.584e-08	3.568e-08	3.56634e-08	3.568e-08	3.60275e-08	3.69667e-08	3.72718e-08	3.72718e-08	3.72718e-08	3.72718e-08	3.71922e-08	3.64736e-08	3.62985e-08	3.62691e-08	3.62985e-08	3.63952e-08	3.64757e-08	3.67403e-08	3.88104e-08	3.90248e-08	3.90476e-08	3.90809e-08	3.90809e-08	3.90934e-08	3.90934e-08	3.90934e-08	3.92046e-08
4.12582e-08	4.03949e-08	4.02317e-08	3.90746e-08	3.88024e-08	3.87869e-08	3.8263e-08	3.80713e-08	3.78649e-08	3.7856e-08	3.7856e-08	3.7856e-08	3.7856e-08	3.7856e-08	3.77309e-08	3.74687e-08	3.72854e-08	3.63843e-08	3.62875e-08	3.62405e-08	3.62405e-08	3.61644e-08	3.61644e-08	3.57756e-08	3.56634e-08	3.56634e-08	3.568e-08	3.59317e-08	3.60275e-08	3.71922e-08	3.72718e-08	3.72718e-08	3.72718e-08	3.67635e-08	3.62691e-08	3.62293e-08	3.62465e-08	3.62465e-08	3.63577e-08	3.64219e-08	3.64757e-08	3.67403e-08	3.89743e-08	3.9033e-08	3.90809e-08	3.90809e-08	3.90934e-08	3.90934e-08	3.90809e-08	3.90809e-08
4.044e-08	4.044e-08	4.02995e-08	4.0127e-08	3.899e-08	3.88674e-08	3.88024e-08	3.87869e-08	3.87086e-08	3.8263e-08	3.8263e-08	3.80713e-08	3.79672e-08	3.79672e-08	3.7856e-08	3.74932e-08	3.72854e-08	3.64682e-08	3.63e-08	3.62875e-08	3.62553e-08	3.62405e-08	3.61644e-08	3.584e-08	3.57756e-08	3.56634e-08	3.58048e-08	3.58519e-08	3.59382e-08	3.62396e-08	3.71922e-08	3.71922e-08	3.67635e-08	3.64736e-08	3.62293e-08	3.6131e-08	3.61774e-08	3.62293e-08	3.62465e-08	3.63577e-08	3.64757e-08	3.65131e-08	3.68583e-08	3.89915e-08	3.90476e-08	3.90476e-08	3.90809e-08	3.90536e-08	3.90097e-08	3.90097e-08
4.044e-08	4.044e-08	4.03764e-08	4.01617e-08	3.92808e-08	3.899e-08	3.89811e-08	3.89811e-08	3.88335e-08	3.87086e-08	3.87086e-08	3.85314e-08	3.87086e-08	3.84463e-08	3.79672e-08	3.78489e-08	3.72854e-08	3.66383e-08	3.63802e-08	3.63761e-08	3.62875e-08	3.62738e-08	3.62405e-08	3.62121e-08	3.59382e-08	3.58519e-08	3.58519e-08	3.58519e-08	3.58519e-08	3.59382e-08	3.62396e-08	3.63491e-08	3.63491e-08	3.61898e-08	3.61019e-08	3.61019e-08	3.61019e-08	3.6131e-08	3.62465e-08	3.63577e-08	3.63636e-08	3.64757e-08	3.65131e-08	3.67599e-08	3.75672e-08	3.89743e-08	3.89743e-08	3.88765e-08	3.87833e-08	3.87045e-08
4.05829e-08	4.04724e-08	4.03949e-08	4.02834e-08	3.92808e-08	3.92808e-08	3.91419e-08	3.91419e-08	3.899e-08	3.88881e-08	3.88492e-08	3.88335e-08	3.88492e-08	3.88335e-08	3.84463e-08	3.79672e-08	3.71603e-08	3.66763e-08	3.65553e-08	3.63802e-08	3.63761e-08	3.63395e-08	3.6305e-08	3.62875e-08	3.62405e-08	3.59382e-08	3.58519e-08	3.58048e-08	3.58024e-08	3.58519e-08	3.59317e-08	3.59382e-08	3.60849e-08	3.60656e-08	3.60548e-08	3.60548e-08	3.60548e-08	3.60849e-08	3.6235e-08	3.63059e-08	3.63059e-08	3.63577e-08	3.6366e-08	3.65131e-08	3.67599e-08	3.70854e-08	3.82e-08	3.83706e-08	3.82e-08	3.83505e-08
4.06868e-08	4.06522e-08	4.04724e-08	4.02995e-08	4.00432e-08	3.9314e-08	3.9314e-08	3.92808e-08	3.91419e-08	3.89811e-08	3.88492e-08	3.88335e-08	3.88335e-08	3.88335e-08	3.84463e-08	3.78489e-08	3.70504e-08	3.66763e-08	3.66002e-08	3.64669e-08	3.63802e-08	3.63802e-08	3.63761e-08	3.63761e-08	3.6305e-08	3.62121e-08	3.59317e-08	3.58024e-08	3.56795e-08	3.56367e-08	3.55685e-08	3.56367e-08	3.56367e-08	3.57002e-08	3.57398e-08	3.58028e-08	3.58028e-08	3.59361e-08	3.59702e-08	3.62293e-08	3.6235e-08	3.63059e-08	3.63059e-08	3.63059e-08	3.6366e-08	3.65576e-08	3.70854e-08	3.7961e-08	3.7961e-08	3.81634e-08
4.07768e-08	4.06868e-08	4.06868e-08	4.05829e-08	4.02995e-08	4.01574e-08	3.9379e-08	3.9314e-08	3.92808e-08	3.89382e-08	3.88881e-08	3.88335e-08	3.88335e-08	3.87086e-08	3.82797e-08	3.74498e-08	3.71406e-08	3.67965e-08	3.66383e-08	3.64669e-08	3.64669e-08	3.63802e-08	3.63802e-08	3.63802e-08	3.65443e-08	3.65443e-08	3.59382e-08	3.58024e-08	3.54845e-08	3.53842e-08	3.53842e-08	3.55378e-08	3.55459e-08	3.55516e-08	3.5554e-08	3.56137e-08	3.56137e-08	3.56556e-08	3.57208e-08	3.58028e-08	3.5946e-08	3.60147e-08	3.60531e-08	3.61099e-08	3.61362e-08	3.61791e-08	3.6366e-08	3.67672e-08	3.77588e-08	3.7961e-08
4.09652e-08	4.092e-08	4.07768e-08	4.06876e-08	4.06522e-08	4.04724e-08	4.01574e-08	3.9379e-08	3.9314e-08	3.89811e-08	3.89294e-08	3.88335e-08	3.88335e-08	3.87086e-08	3.81554e-08	3.72057e-08	3.70504e-08	3.69783e-08	3.66763e-08	3.65553e-08	3.64669e-08	3.65553e-08	3.65443e-08	3.7442e-08	3.78911e-08	3.78911e-08	3.7442e-08	3.56795e-08	3.5345e-08	3.53191e-08	3.53191e-08	3.53842e-08	3.55378e-08	3.55459e-08	3.55459e-08	3.55459e-08	3.55459e-08	3.55728e-08	3.56933e-08	3.58028e-08	3.59425e-08	3.59483e-08	3.59702e-08	3.59711e-08	3.60531e-08	3.61099e-08	3.61708e-08	3.62863e-08	3.67672e-08	3.77588e-08
4.12358e-08	4.09652e-08	4.09652e-08	4.092e-08	4.08201e-08	4.08201e-08	4.07633e-08	4.07633e-08	4.07633e-08	3.9379e-08	3.89382e-08	3.89294e-08	3.89294e-08	3.87086e-08	3.78127e-08	3.71705e-08	3.71406e-08	3.70317e-08	3.68434e-08	3.66763e-08	3.66763e-08	3.67965e-08	3.68434e-08	3.7442e-08	3.78911e-08	3.78911e-08	3.7442e-08	3.58024e-08	3.53842e-08	3.5345e-08	3.5345e-08	3.55021e-08	3.55378e-08	3.55459e-08	3.55459e-08	3.55459e-08	3.55459e-08	3.56137e-08	3.56933e-08	3.57208e-08	3.5946e-08	3.59483e-08	3.59702e-08	3.59711e-08	3.60147e-08	3.61099e-08	3.61708e-08	3.61791e-08	3.62863e-08	3.66649e-08
4.2398e-08	4.22443e-08	4.21886e-08	4.12358e-08	4.12358e-08	4.12058e-08	4.12058e-08	4.12058e-08	4.12058e-08	4.14502e-08	4.15785e-08	4.18279e-08	3.89382e-08	3.87086e-08	3.75861e-08	3.72057e-08	3.71705e-08	3.70504e-08	3.69783e-08	3.67965e-08	3.67965e-08	3.6828e-08	3.69302e-08	3.70774e-08	3.75833e-08	3.7442e-08	3.70774e-08	3.59546e-08	3.55251e-08	3.53842e-08	3.53842e-08	3.55021e-08	3.55378e-08	3.55459e-08	3.55459e-08	3.56137e-08	3.56137e-08	3.56556e-08	3.57208e-08	3.59702e-08	3.60147e-08	3.59702e-08	3.59711e-08	3.60732e-08	3.60732e-08	3.61099e-08	3.61362e-08	3.61791e-08	3.6183e-08	3.62863e-08
4.27503e-08	4.25546e-08	4.25411e-08	4.22443e-08	4.14729e-08	4.12741e-08	4.14502e-08	4.14502e-08	4.16929e-08	4.16929e-08	4.18496e-08	4.1918e-08	4.10629e-08	3.89294e-08	3.78127e-08	3.72306e-08	3.72057e-08	3.71406e-08	3.70317e-08	3.68434e-08	3.67524e-08	3.67524e-08	3.67524e-08	3.68434e-08	3.70774e-08	3.70774e-08	3.69564e-08	3.63624e-08	3.55295e-08	3.54623e-08	3.53842e-08	3.55021e-08	3.55378e-08	3.55845e-08	3.56556e-08	3.57562e-08	3.57968e-08	3.62579e-08	3.64917e-08	3.63776e-08	3.63776e-08	3.60147e-08	3.60147e-08	3.60732e-08	3.61791e-08	3.61791e-08	3.61791e-08	3.61791e-08	3.61791e-08	3.6183e-08
4.28648e-08	4.286e-08	4.27281e-08	4.25411e-08	4.20829e-08	4.18496e-08	4.15785e-08	4.16929e-08	4.16929e-08	4.18496e-08	4.1918e-08	4.26103e-08	4.14517e-08	4.03702e-08	3.8477e-08	3.74498e-08	3.72306e-08	3.71705e-08	3.70317e-08	3.68434e-08	3.67524e-08	3.65553e-08	3.65244e-08	3.67524e-08	3.69564e-08	3.70336e-08	3.68281e-08	3.65244e-08	3.55295e-08	3.54623e-08	3.53191e-08	3.53842e-08	3.55295e-08	3.55728e-08	3.57002e-08	3.58396e-08	3.65584e-08	3.65584e-08	3.65584e-08	3.65584e-08	3.65584e-08	3.63776e-08	3.60732e-08	3.61099e-08	3.61099e-08	3.61099e-08	3.61791e-08	3.61791e-08	3.61791e-08	3.61791e-08
4.28648e-08	4.28648e-08	4.286e-08	4.27281e-08	4.24668e-08	4.19487e-08	4.18496e-08	4.18496e-08	4.16929e-08	4.16929e-08	4.1918e-08	4.19487e-08	4.14517e-08	4.07703e-08	4.00676e-08	3.8477e-08	3.72663e-08	3.72057e-08	3.70317e-08	3.6828e-08	3.65826e-08	3.6473e-08	3.64659e-08	3.65244e-08	3.68281e-08	3.68281e-08	3.68281e-08	3.66365e-08	3.55845e-08	3.54623e-08	3.52174e-08	3.51896e-08	3.53416e-08	3.55845e-08	3.57562e-08	3.62579e-08	3.66094e-08	3.66094e-08	3.65837e-08	3.65584e-08	3.65584e-08	3.60732e-08	3.59483e-08	3.59711e-08	3.60732e-08	3.60897e-08	3.60897e-08	3.60897e-08	3.605e-08	3.605e-08
4.29852e-08	4.29715e-08	4.28648e-08	4.286e-08	4.27281e-08	4.22507e-08	4.18512e-08	4.18496e-08	4.16929e-08	4.15256e-08	4.14517e-08	4.14517e-08	4.10629e-08	4.04376e-08	4.02849e-08	3.98862e-08	3.83395e-08	3.72663e-08	3.71406e-08	3.67524e-08	3.65826e-08	3.6473e-08	3.6473e-08	3.6516e-08	3.66365e-08	3.68281e-08	3.68281e-08	3.66365e-08	3.56211e-08	3.54623e-08	3.50881e-08	3.50809e-08	3.50809e-08	3.51896e-08	3.57562e-08	3.62579e-08	3.65584e-08	3.65584e-08	3.65584e-08	3.56817e-08	3.53795e-08	3.53795e-08	3.53795e-08	3.53795e-08	3.53931e-08	3.55677e-08	3.57297e-08	3.57297e-08	3.54032e-08	3.54032e-08
4.29852e-08	4.29852e-08	4.29749e-08	4.29715e-08	4.27503e-08	4.26081e-08	4.19674e-08	4.18496e-08	4.16929e-08	4.14517e-08	4.13738e-08	4.09107e-08	4.03702e-08	4.01324e-08	4.0056e-08	3.95224e-08	3.91758e-08	3.8477e-08	3.72306e-08	3.67651e-08	3.65826e-08	3.6473e-08	3.6473e-08	3.6516e-08	3.66365e-08	3.68281e-08	3.69483e-08	3.69483e-08	3.59546e-08	3.51896e-08	3.50809e-08	3.49905e-08	3.4967e-08	3.49937e-08	3.51132e-08	3.55375e-08	3.62579e-08	3.55375e-08	3.53795e-08	3.53795e-08	3.52672e-08	3.52672e-08	3.50967e-08	3.51794e-08	3.50065e-08	3.50708e-08	3.50708e-08	3.50708e-08	3.50708e-08	3.50708e-08
4.30538e-08	4.30538e-08	4.30538e-08	4.30082e-08	4.29715e-08	4.26625e-08	4.21036e-08	4.19487e-08	4.18496e-08	4.14517e-08	4.10629e-08	4.02849e-08	4.01324e-08	4.00333e-08	4.00333e-08	3.97328e-08	3.92563e-08	3.91758e-08	3.8903e-08	3.80929e-08	3.67524e-08	3.65826e-08	3.65826e-08	3.66093e-08	3.75872e-08	3.78294e-08	3.77917e-08	3.75872e-08	3.68281e-08	3.51415e-08	3.49937e-08	3.4967e-08	3.49467e-08	3.49467e-08	3.49905e-08	3.49937e-08	3.52672e-08	3.52672e-08	3.53456e-08	3.52672e-08	3.51794e-08	3.50065e-08	3.49692e-08	3.49329e-08	3.47868e-08	3.47868e-08	3.47673e-08	3.47868e-08	3.4906e-08	3.50166e-08
4.35645e-08	4.35645e-08	4.34767e-08	4.34767e-08	4.30082e-08	4.27931e-08	4.2461e-08	4.19674e-08	4.17617e-08	4.14436e-08	4.09107e-08	4.02849e-08	4.0056e-08	4.00333e-08	3.98862e-08	3.96117e-08	3.92563e-08	3.91758e-08	3.90935e-08	3.83395e-08	3.81017e-08	3.80929e-08	3.79648e-08	3.79648e-08	3.79648e-08	3.78356e-08	3.78356e-08	3.78294e-08	3.75872e-08	3.52007e-08	3.49937e-08	3.49596e-08	3.49467e-08	3.49467e-08	3.49467e-08	3.49467e-08	3.49467e-08	3.49905e-08	3.52672e-08	3.49692e-08	3.49309e-08	3.49309e-08	3.49309e-08	3.4577e-08	3.45642e-08	3.45432e-08	3.45432e-08	3.45814e-08	3.45814e-08	3.46553e-08
4.84235e-08	4.84235e-08	4.79102e-08	4.36157e-08	4.34767e-08	4.30082e-08	4.26625e-08	4.21508e-08	4.19674e-08	4.17617e-08	4.13727e-08	4.02849e-08	4.00333e-08	4.0017e-08	3.98422e-08	3.96117e-08	3.93192e-08	3.91765e-08	3.91076e-08	3.88728e-08	3.81926e-08	3.81017e-08	3.80994e-08	3.80994e-08	3.81926e-08	3.80055e-08	3.79648e-08	3.78356e-08	3.75945e-08	3.52454e-08	3.50881e-08	3.49905e-08	3.49596e-08	3.49467e-08	3.49313e-08	3.49313e-08	3.49119e-08	3.49119e-08	3.49119e-08	3.48186e-08	3.4736e-08	3.4656e-08	3.45642e-08	3.4513e-08	3.45163e-08	3.45163e-08	3.45202e-08	3.45432e-08	3.45432e-08	3.45798e-08
4.84235e-08	4.84235e-08	4.87583e-08	4.87583e-08	4.37178e-08	4.3442e-08	4.27931e-08	4.2461e-08	4.21508e-08	4.19674e-08	4.17617e-08	4.02849e-08	4.00333e-08	3.98956e-08	3.98422e-08	3.96117e-08	3.94283e-08	3.91765e-08	3.91588e-08	3.90935e-08	3.84933e-08	3.81926e-08	3.81017e-08	3.81926e-08	3.83806e-08	3.83806e-08	3.79648e-08	3.78294e-08	3.75564e-08	3.57494e-08	3.51415e-08	3.49937e-08	3.49596e-08	3.49467e-08	3.49191e-08	3.49119e-08	3.4736e-08	3.47066e-08	3.46888e-08	3.46888e-08	3.46343e-08	3.4577e-08	3.4513e-08	3.4494e-08	3.4494e-08	3.45041e-08	3.45163e-08	3.45432e-08	3.45432e-08	3.45798e-08
4.84235e-08	4.84235e-08	4.87583e-08	4.84235e-08	4.68261e-08	4.36157e-08	4.28133e-08	4.25252e-08	4.2461e-08	4.21508e-08	4.21036e-08	4.13727e-08	4.01324e-08	3.98956e-08	3.98422e-08	3.97179e-08	3.96117e-08	3.93192e-08	3.91765e-08	3.91076e-08	3.85607e-08	3.81926e-08	3.81017e-08	3.81926e-08	3.83806e-08	3.83806e-08	3.79648e-08	3.78294e-08	3.60368e-08	3.59474e-08	3.54564e-08	3.51415e-08	3.49905e-08	3.49467e-08	3.49313e-08	3.49055e-08	3.47066e-08	3.46888e-08	3.4656e-08	3.4656e-08	3.46294e-08	3.45887e-08	3.4513e-08	3.45059e-08	3.44837e-08	3.4513e-08	3.45432e-08	3.45432e-08	3.45432e-08	3.45432e-08
4.79102e-08	4.84235e-08	4.84235e-08	4.84235e-08	4.67647e-08	4.46606e-08	4.32607e-08	4.27979e-08	4.25252e-08	4.2461e-08	4.24032e-08	4.21036e-08	4.02946e-08	4.00581e-08	3.98956e-08	3.98909e-08	3.98422e-08	3.967e-08	3.94443e-08	3.91765e-08	3.88728e-08	3.84735e-08	3.81926e-08	3.80929e-08	3.80055e-08	3.78294e-08	3.7374e-08	3.6713e-08	3.60368e-08	3.59474e-08	3.57926e-08	3.52746e-08	3.51415e-08	3.49978e-08	3.49467e-08	3.49119e-08	3.47066e-08	3.46888e-08	3.4656e-08	3.4656e-08	3.46343e-08	3.46294e-08	3.45802e-08	3.45527e-08	3.45432e-08	3.45527e-08	3.45802e-08	3.45798e-08	3.45798e-08	3.45764e-08
4.79102e-08	4.79102e-08	4.79102e-08	4.67817e-08	4.63656e-08	4.49648e-08	4.46207e-08	4.29303e-08	4.27979e-08	4.25252e-08	4.25097e-08	4.22927e-08	4.16147e-08	4.01589e-08	4.00581e-08	3.98956e-08	3.98956e-08	3.98956e-08	3.98909e-08	3.97179e-08	3.91837e-08	3.85607e-08	3.84634e-08	3.80212e-08	3.74602e-08	3.72693e-08	3.70452e-08	3.6398e-08	3.60368e-08	3.5962e-08	3.58533e-08	3.58072e-08	3.56505e-08	3.52746e-08	3.51415e-08	3.49313e-08	3.48834e-08	3.47066e-08	3.46888e-08	3.46888e-08	3.4656e-08	3.4656e-08	3.45989e-08	3.45989e-08	3.46354e-08	3.4719e-08	3.4719e-08	3.46354e-08	3.45764e-08	3.45764e-08
4.67817e-08	4.67817e-08	4.67647e-08	4.66802e-08	4.6051e-08	4.49648e-08	4.46207e-08	4.44982e-08	4.29303e-08	4.27979e-08	4.25252e-08	4.25097e-08	4.21256e-08	4.14621e-08	4.01589e-08	4.01474e-08	4.01474e-08	4.00581e-08	3.98956e-08	3.98909e-08	3.95633e-08	3.92186e-08	3.85607e-08	3.78474e-08	3.74602e-08	3.70542e-08	3.70281e-08	3.6398e-08	3.60368e-08	3.5962e-08	3.58833e-08	3.58477e-08	3.58072e-08	3.56505e-08	3.5316e-08	3.52746e-08	3.48883e-08	3.48128e-08	3.48128e-08	3.48128e-08	3.47965e-08	3.48233e-08	3.48233e-08	3.48356e-08	3.48356e-08	3.48356e-08	3.48261e-08	3.47392e-08	3.46354e-08	3.45277e-08
4.67817e-08	4.67647e-08	4.66802e-08	4.65824e-08	4.58128e-08	4.49648e-08	4.47303e-08	4.46207e-08	4.38768e-08	4.29457e-08	4.25252e-08	4.25097e-08	4.21305e-08	4.18194e-08	4.14621e-08	4.03789e-08	4.02004e-08	4.01589e-08	4.01589e-08	3.98956e-08	3.98853e-08	3.95387e-08	3.95337e-08	3.92186e-08	3.74602e-08	3.70542e-08	3.70281e-08	3.6398e-08	3.60368e-08	3.5962e-08	3.58833e-08	3.58533e-08	3.58072e-08	3.57926e-08	3.55011e-08	3.53207e-08	3.52746e-08	3.49889e-08	3.48834e-08	3.48688e-08	3.48356e-08	3.48356e-08	3.49459e-08	3.50109e-08	3.50629e-08	3.51525e-08	3.50195e-08	3.48703e-08	3.46354e-08	3.45277e-08
4.67817e-08	4.67473e-08	4.66802e-08	4.63656e-08	4.56346e-08	4.49823e-08	4.48729e-08	4.47303e-08	4.46606e-08	4.32558e-08	4.29303e-08	4.25154e-08	4.22927e-08	4.18194e-08	4.17407e-08	4.12153e-08	4.05528e-08	4.02596e-08	4.02004e-08	4.01589e-08	4.00337e-08	3.96781e-08	3.95633e-08	3.95387e-08	3.94527e-08	3.7374e-08	3.70281e-08	3.6489e-08	3.61714e-08	3.5962e-08	3.58833e-08	3.58533e-08	3.58477e-08	3.58072e-08	3.5785e-08	3.56505e-08	3.53714e-08	3.5278e-08	3.50109e-08	3.49889e-08	3.49459e-08	3.50109e-08	3.50152e-08	3.50686e-08	3.51915e-08	3.51915e-08	3.51915e-08	3.51525e-08	3.45764e-08	3.37281e-08
4.71268e-08	4.67817e-08	4.67473e-08	4.65824e-08	4.58128e-08	4.51403e-08	4.49823e-08	4.49453e-08	4.48729e-08	4.46606e-08	4.30024e-08	4.25154e-08	4.22927e-08	4.20403e-08	4.17407e-08	4.14621e-08	4.10099e-08	4.08841e-08	4.05528e-08	4.02596e-08	4.01589e-08	3.98853e-08	3.98721e-08	3.96781e-08	3.95813e-08	3.92186e-08	3.84516e-08	3.68559e-08	3.63443e-08	3.59871e-08	3.59051e-08	3.58533e-08	3.58533e-08	3.58533e-08	3.58072e-08	3.57599e-08	3.56603e-08	3.55011e-08	3.53714e-08	3.50629e-08	3.50109e-08	3.50152e-08	3.51915e-08	3.5233e-08	3.5233e-08	3.5233e-08	3.5233e-08	3.51915e-08	3.37281e-08	3.34089e-08
4.74746e-08	4.72826e-08	4.70414e-08	4.68582e-08	4.63656e-08	4.55553e-08	4.5209e-08	4.51403e-08	4.49841e-08	4.49331e-08	4.46555e-08	4.30024e-08	4.24445e-08	4.20557e-08	4.18194e-08	4.14621e-08	4.11309e-08	4.09425e-08	4.08841e-08	4.08149e-08	4.04375e-08	4.00337e-08	4.00337e-08	4.03701e-08	4.00337e-08	3.95813e-08	3.90735e-08	3.87485e-08	3.84516e-08	3.6204e-08	3.59871e-08	3.59051e-08	3.58833e-08	3.58833e-08	3.58533e-08	3.5785e-08	3.56603e-08	3.56603e-08	3.55902e-08	3.55902e-08	3.51915e-08	3.52882e-08	3.52882e-08	3.52882e-08	3.52882e-08	3.52882e-08	3.5233e-08	3.37281e-08	3.32926e-08	3.3176e-08
4.75156e-08	4.74746e-08	4.72826e-08	4.70414e-08	4.68637e-08	4.6051e-08	4.55408e-08	4.53726e-08	4.52644e-08	4.51489e-08	4.49841e-08	4.49331e-08	4.29457e-08	4.22927e-08	4.19511e-08	4.17407e-08	4.13202e-08	4.10099e-08	4.09425e-08	4.0832e-08	4.0832e-08	4.08149e-08	4.06907e-08	4.06966e-08	4.0682e-08	4.03701e-08	3.96781e-08	3.88818e-08	3.87485e-08	3.84516e-08	3.6204e-08	3.59871e-08	3.59417e-08	3.59417e-08	3.59187e-08	3.59158e-08	3.56603e-08	3.56603e-08	3.56565e-08	3.55902e-08	3.55902e-08	3.56303e-08	3.56303e-08	3.56303e-08	3.55984e-08	3.52882e-08	3.5233e-08	3.34894e-08	3.3176e-08	3.30672e-08
4.75725e-08	4.75156e-08	4.74283e-08	4.72047e-08	4.68798e-08	4.68582e-08	4.55553e-08	4.54447e-08	4.53726e-08	4.52213e-08	4.52213e-08	4.52644e-08	4.52213e-08	4.29342e-08	4.20557e-08	4.17407e-08	4.1446e-08	4.10244e-08	4.09425e-08	4.09425e-08	4.08841e-08	4.0832e-08	4.0832e-08	4.08149e-08	4.06966e-08	4.0682e-08	3.98721e-08	3.88818e-08	3.87608e-08	3.87089e-08	3.69354e-08	3.6204e-08	3.60309e-08	3.60309e-08	3.59904e-08	3.59187e-08	3.5785e-08	3.56603e-08	3.56565e-08	3.55902e-08	3.56303e-08	3.56303e-08	3.5685e-08	3.5685e-08	3.55984e-08	3.53851e-08	3.51915e-08	3.32482e-08	3.30157e-08	3.2985e-08
4.75725e-08	4.75725e-08	4.74746e-08	4.72265e-08	4.69786e-08	4.68637e-08	4.57278e-08	4.55553e-08	4.54447e-08	4.53726e-08	4.53726e-08	4.53726e-08	4.5307e-08	4.52213e-08	4.29607e-08	4.20403e-08	4.15294e-08	4.11309e-08	4.10099e-08	4.0988e-08	4.0984e-08	4.09434e-08	4.0984e-08	4.09434e-08	4.07942e-08	4.0682e-08	3.91903e-08	3.88818e-08	3.87608e-08	3.80704e-08	3.72034e-08	3.6751e-08	3.60796e-08	3.60309e-08	3.59904e-08	3.59187e-08	3.56603e-08	3.56565e-08	3.49647e-08	3.49647e-08	3.49647e-08	3.56303e-08	3.56303e-08	3.56303e-08	3.53851e-08	3.52882e-08	3.33713e-08	3.31024e-08	3.29878e-08	3.29381e-08
4.86076e-08	4.76294e-08	4.75208e-08	4.72826e-08	4.70414e-08	4.68798e-08	4.67548e-08	4.57278e-08	4.55408e-08	4.54447e-08	4.54447e-08	4.54447e-08	4.53726e-08	4.5307e-08	4.46555e-08	4.30174e-08	4.19511e-08	4.12721e-08	4.10099e-08	4.10099e-08	4.0988e-08	4.0988e-08	4.0988e-08	4.0984e-08	4.09434e-08	4.0682e-08	3.90735e-08	3.88818e-08	3.87485e-08	3.77487e-08	3.72034e-08	3.69354e-08	3.66837e-08	3.60309e-08	3.59904e-08	3.57451e-08	3.56565e-08	3.49647e-08	3.4895e-08	3.48399e-08	3.46434e-08	3.48399e-08	3.46434e-08	3.53851e-08	3.44608e-08	3.37306e-08	3.31302e-08	3.29945e-08	3.29878e-08	3.29306e-08
4.86863e-08	4.86352e-08	4.86076e-08	4.75208e-08	4.72265e-08	4.69786e-08	4.68798e-08	4.66005e-08	4.55553e-08	4.55553e-08	4.55157e-08	4.54931e-08	4.54931e-08	4.53726e-08	4.52784e-08	4.34666e-08	4.29664e-08	4.29607e-08	4.11309e-08	4.10099e-08	4.1001e-08	4.0988e-08	4.0988e-08	4.0984e-08	4.0984e-08	4.0682e-08	3.90735e-08	3.87485e-08	3.83583e-08	3.76181e-08	3.70449e-08	3.69354e-08	3.66837e-08	3.64229e-08	3.59968e-08	3.59187e-08	3.56565e-08	3.49647e-08	3.48399e-08	3.46434e-08	3.46229e-08	3.45436e-08	3.44608e-08	3.44608e-08	3.37679e-08	3.33713e-08	3.31024e-08	3.29945e-08	3.29878e-08	3.2985e-08
4.87432e-08	4.86863e-08	4.86863e-08	4.86076e-08	4.78044e-08	4.70414e-08	4.68798e-08	4.67548e-08	4.66615e-08	4.57278e-08	4.56037e-08	4.56037e-08	4.56037e-08	4.54931e-08	4.52784e-08	4.35752e-08	4.30174e-08	4.29664e-08	4.29607e-08	4.10244e-08	4.10099e-08	4.10041e-08	4.1001e-08	4.0984e-08	4.08068e-08	3.97308e-08	3.90735e-08	3.85902e-08	3.81378e-08	3.76181e-08	3.70449e-08	3.69354e-08	3.6751e-08	3.66837e-08	3.64742e-08	3.60309e-08	3.59187e-08	3.55413e-08	3.4895e-08	3.46434e-08	3.45924e-08	3.45436e-08	3.43981e-08	3.40562e-08	3.37306e-08	3.33713e-08	3.31024e-08	3.29945e-08	3.29945e-08	3.29878e-08
4.87432e-08	4.87432e-08	4.87432e-08	4.87432e-08	4.86076e-08	4.74578e-08	4.69786e-08	4.68731e-08	4.67548e-08	4.66615e-08	4.66615e-08	4.66005e-08	4.59957e-08	4.56037e-08	4.5307e-08	4.37272e-08	4.34666e-08	4.30174e-08	4.30174e-08	4.29664e-08	4.12719e-08	4.10213e-08	4.1001e-08	4.09356e-08	4.06822e-08	3.94937e-08	3.90837e-08	3.85902e-08	3.81378e-08	3.76181e-08	3.70449e-08	3.69354e-08	3.68726e-08	3.6751e-08	3.65041e-08	3.6189e-08	3.60996e-08	3.58901e-08	3.51337e-08	3.47741e-08	3.45924e-08	3.44608e-08	3.43885e-08	3.39986e-08	3.37096e-08	3.3401e-08	3.3259e-08	3.31024e-08	3.30677e-08	3.30094e-08
4.87682e-08	4.87682e-08	4.87682e-08	4.87758e-08	4.87629e-08	4.84532e-08	4.70923e-08	4.69786e-08	4.68731e-08	4.67548e-08	4.66784e-08	4.66784e-08	4.62026e-08	4.59285e-08	4.56037e-08	4.52784e-08	4.37272e-08	4.34666e-08	4.30461e-08	4.30461e-08	4.2981e-08	4.13285e-08	4.10041e-08	4.09107e-08	4.06314e-08	3.93304e-08	3.90837e-08	3.86946e-08	3.83583e-08	3.82749e-08	3.73704e-08	3.70449e-08	3.69132e-08	3.6751e-08	3.65041e-08	3.64229e-08	3.6189e-08	3.60996e-08	3.60526e-08	3.58901e-08	3.4895e-08	3.45924e-08	3.43981e-08	3.40562e-08	3.37306e-08	3.34635e-08	3.33134e-08	3.3259e-08	3.31302e-08	3.32034e-08
4.90015e-08	4.90015e-08	4.9015e-08	4.91997e-08	4.90015e-08	4.84761e-08	4.72588e-08	4.70923e-08	4.70802e-08	4.69447e-08	4.69447e-08	4.68731e-08	4.66005e-08	4.59957e-08	4.58567e-08	4.58567e-08	4.39317e-08	4.34666e-08	4.34666e-08	4.34439e-08	4.30461e-08	4.28265e-08	4.12719e-08	4.09107e-08	4.06314e-08	3.94937e-08	3.92411e-08	3.88943e-08	3.85899e-08	3.83583e-08	3.82749e-08	3.73704e-08	3.70139e-08	3.68726e-08	3.66837e-08	3.65041e-08	3.63936e-08	3.61273e-08	3.60996e-08	3.60923e-08	3.60754e-08	3.52007e-08	3.46219e-08	3.42762e-08	3.37679e-08	3.35106e-08	3.3401e-08	3.33433e-08	3.33134e-08	3.33433e-08
4.95782e-08	4.95782e-08	4.95075e-08	4.95075e-08	4.91997e-08	4.84761e-08	4.72716e-08	4.72466e-08	4.71681e-08	4.71681e-08	4.71445e-08	4.69505e-08	4.66784e-08	4.62425e-08	4.6167e-08	4.59285e-08	4.5532e-08	4.3746e-08	4.34666e-08	4.34439e-08	4.33e-08	4.2981e-08	4.2332e-08	4.10808e-08	4.06391e-08	3.97308e-08	3.93304e-08	3.90837e-08	3.88943e-08	3.85899e-08	3.83583e-08	3.82969e-08	3.79071e-08	3.70449e-08	3.67663e-08	3.65895e-08	3.65041e-08	3.6189e-08	3.61501e-08	3.60996e-08	3.60754e-08	3.58138e-08	3.51337e-08	3.43981e-08	3.39986e-08	3.37558e-08	3.34154e-08	3.3401e-08	3.3401e-08	3.33469e-08
4.95782e-08	4.95782e-08	4.95075e-08	4.91997e-08	4.87629e-08	4.7779e-08	4.74338e-08	4.72716e-08	4.72588e-08	4.72588e-08	4.72588e-08	4.72588e-08	4.71445e-08	4.65791e-08	4.62162e-08	4.59957e-08	4.58567e-08	4.43921e-08	4.3746e-08	4.35835e-08	4.33566e-08	4.29889e-08	4.26057e-08	4.14697e-08	4.09176e-08	4.004e-08	3.95092e-08	3.93304e-08	3.90837e-08	3.86053e-08	3.85274e-08	3.83009e-08	3.82749e-08	3.7324e-08	3.71079e-08	3.67663e-08	3.65041e-08	3.6189e-08	3.6189e-08	3.61501e-08	3.60923e-08	3.58901e-08	3.53974e-08	3.48881e-08	3.43421e-08	3.41342e-08	3.37096e-08	3.34423e-08	3.34123e-08	3.34123e-08
4.95782e-08	4.95782e-08	4.95075e-08	4.90015e-08	4.83923e-08	4.76279e-08	4.75135e-08	4.73828e-08	4.72838e-08	4.73571e-08	4.73828e-08	4.73828e-08	4.74058e-08	4.69447e-08	4.62722e-08	4.62162e-08	4.6167e-08	4.5532e-08	4.38722e-08	4.35987e-08	4.33566e-08	4.29889e-08	4.28265e-08	4.16834e-08	4.10808e-08	4.07811e-08	4.05604e-08	3.95092e-08	3.92411e-08	3.88943e-08	3.85899e-08	3.85274e-08	3.82969e-08	3.79656e-08	3.7113e-08	3.71079e-08	3.69245e-08	3.67305e-08	3.63767e-08	3.63011e-08	3.60923e-08	3.60647e-08	3.55808e-08	3.52876e-08	3.44628e-08	3.42372e-08	3.41381e-08	3.37558e-08	3.34669e-08	3.34423e-08
4.95782e-08	4.8397e-08	4.83923e-08	4.81792e-08	4.79544e-08	4.75914e-08	4.75135e-08	4.74338e-08	4.74058e-08	4.74338e-08	4.74348e-08	4.74803e-08	4.74803e-08	4.73272e-08	4.65791e-08	4.62425e-08	4.6167e-08	4.47285e-08	4.38722e-08	4.35987e-08	4.33566e-08	4.3252e-08	4.28948e-08	4.2332e-08	4.11856e-08	4.09176e-08	4.07141e-08	4.06883e-08	4.04624e-08	3.93304e-08	3.88943e-08	3.85899e-08	3.85274e-08	3.82969e-08	3.7324e-08	3.71088e-08	3.71079e-08	3.69245e-08	3.68311e-08	3.63767e-08	3.63011e-08	3.60526e-08	3.55808e-08	3.52974e-08	3.48713e-08	3.43799e-08	3.42372e-08	3.42372e-08	3.3969e-08	3.3969e-08
4.83425e-08	4.83425e-08	4.81792e-08	4.81746e-08	4.7779e-08	4.75914e-08	4.75338e-08	4.75135e-08	4.74338e-08	4.74803e-08	4.74803e-08	4.7492e-08	4.74348e-08	4.7331e-08	4.66864e-08	4.62998e-08	4.62162e-08	4.48695e-08	4.39317e-08	4.3714e-08	4.35987e-08	4.33566e-08	4.29889e-08	4.28265e-08	4.14697e-08	4.09234e-08	4.08977e-08	4.07141e-08	4.06883e-08	4.06883e-08	4.05104e-08	3.95092e-08	3.87441e-08	3.85274e-08	3.79656e-08	3.7324e-08	3.71729e-08	3.71088e-08	3.69245e-08	3.67305e-08	3.63011e-08	3.60526e-08	3.55808e-08	3.52974e-08	3.50824e-08	3.4405e-08	3.43539e-08	3.43393e-08	3.42372e-08	3.42247e-08
4.81792e-08	4.81792e-08	4.81792e-08	4.81746e-08	4.79544e-08	4.76279e-08	4.75906e-08	4.75135e-08	4.74348e-08	4.74803e-08	4.74803e-08	4.74803e-08	4.73682e-08	4.73272e-08	4.69319e-08	4.65137e-08	4.61601e-08	4.50422e-08	4.4171e-08	4.38138e-08	4.36562e-08	4.3467e-08	4.33095e-08	4.30156e-08	4.26057e-08	4.11493e-08	4.09176e-08	4.08977e-08	4.07871e-08	4.07141e-08	4.07141e-08	4.07141e-08	4.0546e-08	3.87441e-08	3.82969e-08	3.76309e-08	3.7324e-08	3.71729e-08	3.71079e-08	3.69245e-08	3.63011e-08	3.58138e-08	3.55808e-08	3.55549e-08	3.52974e-08	3.44628e-08	3.43799e-08	3.43539e-08	3.43393e-08	3.43393e-08
4.81792e-08	4.81792e-08	4.81792e-08	4.81492e-08	4.8019e-08	4.77327e-08	4.75914e-08	4.75906e-08	4.75135e-08	4.74803e-08	4.74348e-08	4.74721e-08	4.73682e-08	4.73272e-08	4.69319e-08	4.62998e-08	4.61601e-08	4.53992e-08	4.4171e-08	4.39317e-08	4.38138e-08	4.35987e-08	4.342e-08	4.30942e-08	4.28948e-08	4.26057e-08	4.10494e-08	4.09176e-08	4.07917e-08	4.07888e-08	4.07871e-08	4.07871e-08	4.06661e-08	4.0546e-08	4.05295e-08	3.89747e-08	3.76309e-08	3.74969e-08	3.71729e-08	3.71079e-08	3.63767e-08	3.60647e-08	3.57959e-08	3.55808e-08	3.53974e-08	3.51449e-08	3.44628e-08	3.4405e-08	3.43799e-08	3.43799e-08
4.81304e-08	4.81492e-08	4.81746e-08	4.81492e-08	4.81304e-08	4.79316e-08	4.77327e-08	4.76279e-08	4.75914e-08	4.75135e-08	4.74348e-08	4.7433e-08	4.7331e-08	4.72259e-08	4.69319e-08	4.66864e-08	4.61601e-08	4.53992e-08	4.48695e-08	4.4171e-08	4.39663e-08	4.3714e-08	4.3467e-08	4.33728e-08	4.30156e-08	4.2863e-08	4.11493e-08	4.10443e-08	4.08977e-08	4.07917e-08	4.07888e-08	4.07888e-08	4.06883e-08	4.06707e-08	4.06707e-08	4.06661e-08	4.0546e-08	3.76992e-08	3.76114e-08	3.71079e-08	3.66305e-08	3.60898e-08	3.57959e-08	3.57382e-08	3.55549e-08	3.55549e-08	3.52974e-08	3.50449e-08	3.47681e-08	3.53976e-08
4.78148e-08	4.8019e-08	4.81304e-08	4.81304e-08	4.81304e-08	4.81492e-08	4.81492e-08	4.77691e-08	4.76279e-08	4.75914e-08	4.74721e-08	4.7433e-08	4.7331e-08	4.72259e-08	4.69319e-08	4.66864e-08	4.61601e-08	4.55843e-08	4.50422e-08	4.46958e-08	4.4171e-08	4.38138e-08	4.35987e-08	4.33728e-08	4.30942e-08	4.28948e-08	4.26325e-08	4.11493e-08	4.10143e-08	4.08977e-08	4.07917e-08	4.07888e-08	4.07268e-08	4.07268e-08	4.07309e-08	4.07333e-08	4.06661e-08	3.95886e-08	3.76992e-08	3.75887e-08	3.70779e-08	3.6469e-08	3.60898e-08	3.57959e-08	3.57382e-08	3.56978e-08	3.56978e-08	3.55549e-08	3.56978e-08	3.5998e-08
4.78148e-08	4.8019e-08	4.81304e-08	4.81746e-08	4.81937e-08	4.82953e-08	4.84143e-08	4.84143e-08	4.79316e-08	4.77327e-08	4.75135e-08	4.74348e-08	4.73682e-08	4.7331e-08	4.70521e-08	4.69319e-08	4.62998e-08	4.59415e-08	4.53992e-08	4.50422e-08	4.44338e-08	4.40501e-08	4.3714e-08	4.33728e-08	4.30942e-08	4.29532e-08	4.2863e-08	4.26066e-08	4.10494e-08	4.09883e-08	4.07917e-08	4.06883e-08	4.06707e-08	4.06707e-08	4.07268e-08	4.07333e-08	4.07268e-08	4.07268e-08	3.89358e-08	3.76992e-08	3.75887e-08	3.67522e-08	3.6469e-08	3.60898e-08	3.5998e-08	3.57967e-08	3.57967e-08	3.57967e-08	3.58215e-08	3.60337e-08
4.78148e-08	4.8019e-08	4.82043e-08	4.82953e-08	4.8356e-08	4.84143e-08	4.84974e-08	4.85118e-08	4.86442e-08	4.84143e-08	4.78942e-08	4.75014e-08	4.74721e-08	4.7468e-08	4.7338e-08	4.7338e-08	4.70521e-08	4.62998e-08	4.59415e-08	4.55843e-08	4.50422e-08	4.44338e-08	4.40501e-08	4.36358e-08	4.33728e-08	4.30156e-08	4.2863e-08	4.28428e-08	4.26066e-08	4.10443e-08	4.08664e-08	4.07309e-08	4.06707e-08	4.06707e-08	4.07268e-08	4.07268e-08	4.07309e-08	4.07268e-08	3.94026e-08	3.86776e-08	3.827e-08	3.75887e-08	3.70779e-08	3.65137e-08	3.60337e-08	3.60216e-08	3.5998e-08	3.5998e-08	3.5998e-08	3.60337e-08
4.80336e-08	4.82043e-08	4.83032e-08	4.84143e-08	4.84315e-08	4.84315e-08	4.85118e-08	4.86442e-08	4.86929e-08	4.86442e-08	4.86442e-08	4.78942e-08	4.75897e-08	4.74939e-08	4.7468e-08	4.7468e-08	4.73925e-08	4.73925e-08	4.6645e-08	4.59415e-08	4.58166e-08	4.55843e-08	4.50422e-08	4.41407e-08	4.33793e-08	4.32469e-08	4.29532e-08	4.2863e-08	4.28428e-08	4.26066e-08	4.09883e-08	4.07309e-08	4.06707e-08	4.06707e-08	4.07268e-08	4.07268e-08	4.07268e-08	4.04361e-08	3.94026e-08	3.86776e-08	3.84794e-08	3.84007e-08	3.83617e-08	3.76171e-08	3.65137e-08	3.60337e-08	3.5998e-08	3.5998e-08	3.5998e-08	3.60337e-08
4.94231e-08	4.83964e-08	4.84143e-08	4.84974e-08	4.84315e-08	4.84974e-08	4.85427e-08	4.86442e-08	4.86929e-08	4.86442e-08	4.86442e-08	4.84074e-08	4.75897e-08	4.75897e-08	4.75014e-08	4.75897e-08	4.75897e-08	4.75897e-08	4.73674e-08	4.64825e-08	4.60238e-08	4.58311e-08	4.58166e-08	4.57188e-08	4.41407e-08	4.36358e-08	4.33728e-08	4.30156e-08	4.29532e-08	4.28428e-08	4.15499e-08	4.08664e-08	4.07309e-08	4.07268e-08	4.07268e-08	4.05561e-08	4.05294e-08	4.04353e-08	3.94026e-08	3.86776e-08	3.85678e-08	3.85678e-08	3.84794e-08	3.83617e-08	3.75887e-08	3.6469e-08	3.60337e-08	3.5998e-08	3.5998e-08	3.60305e-08
4.94231e-08	4.85815e-08	4.84143e-08	4.84143e-08	4.84143e-08	4.84143e-08	4.84315e-08	4.84974e-08	4.85427e-08	4.84315e-08	4.85427e-08	4.84074e-08	4.78942e-08	4.78504e-08	4.78504e-08	4.82549e-08	4.82549e-08	4.81169e-08	4.79714e-08	4.6645e-08	4.61499e-08	4.58825e-08	4.58311e-08	4.57188e-08	4.5441e-08	4.41564e-08	4.39205e-08	4.36374e-08	4.34808e-08	4.34541e-08	4.28428e-08	4.13023e-08	4.08088e-08	4.07309e-08	4.07234e-08	4.05294e-08	4.04361e-08	4.01632e-08	3.95886e-08	3.88448e-08	3.86776e-08	3.85678e-08	3.84794e-08	3.84007e-08	3.8213e-08	3.74562e-08	3.60337e-08	3.60069e-08	3.60069e-08	3.60305e-08
4.91326e-08	4.83964e-08	4.83032e-08	4.83032e-08	4.83032e-08	4.83964e-08	4.84143e-08	4.84143e-08	4.84143e-08	4.8281e-08	4.823e-08	4.78942e-08	4.78504e-08	4.78504e-08	4.78942e-08	4.82549e-08	4.84426e-08	4.82549e-08	4.79714e-08	4.6645e-08	4.62517e-08	4.60907e-08	4.58683e-08	4.5765e-08	4.54556e-08	4.48802e-08	4.46611e-08	4.41564e-08	4.37467e-08	4.36244e-08	4.34541e-08	4.28428e-08	4.13023e-08	4.08088e-08	4.07268e-08	4.05294e-08	4.04353e-08	4.01632e-08	3.99619e-08	3.88448e-08	3.86776e-08	3.85678e-08	3.84007e-08	3.83617e-08	3.79546e-08	3.74839e-08	3.65137e-08	3.60337e-08	3.60337e-08	3.6059e-08
4.71301e-08	4.73258e-08	4.78269e-08	4.79576e-08	4.822e-08	4.823e-08	4.822e-08	4.74549e-08	4.72508e-08	4.72174e-08	4.72174e-08	4.74214e-08	4.75897e-08	4.76331e-08	4.78504e-08	4.82549e-08	4.82549e-08	4.79714e-08	4.73925e-08	4.65136e-08	4.61499e-08	4.59169e-08	4.58166e-08	4.5765e-08	4.55969e-08	4.52041e-08	4.48802e-08	4.46611e-08	4.41564e-08	4.37467e-08	4.36374e-08	4.34808e-08	4.30007e-08	4.09087e-08	4.07894e-08	4.05294e-08	4.04353e-08	4.01632e-08	3.99619e-08	3.95996e-08	3.86548e-08	3.85678e-08	3.84007e-08	3.83542e-08	3.79546e-08	3.76396e-08	3.74562e-08	3.62432e-08	3.61172e-08	3.6059e-08
4.69017e-08	4.71301e-08	4.73258e-08	4.73747e-08	4.74549e-08	4.76116e-08	4.74549e-08	4.7205e-08	4.69224e-08	4.67974e-08	4.68868e-08	4.7046e-08	4.72174e-08	4.73246e-08	4.74214e-08	4.78504e-08	4.78504e-08	4.72622e-08	4.69854e-08	4.62724e-08	4.61053e-08	4.59169e-08	4.577e-08	4.57188e-08	4.55288e-08	4.52048e-08	4.50127e-08	4.47975e-08	4.44453e-08	4.41564e-08	4.39205e-08	4.37467e-08	4.34808e-08	4.18494e-08	4.09087e-08	4.07234e-08	4.04361e-08	4.03874e-08	3.9978e-08	3.95996e-08	3.93749e-08	3.86548e-08	3.84007e-08	3.827e-08	3.79546e-08	3.76396e-08	3.74562e-08	3.70201e-08	3.62432e-08	3.61172e-08
4.69017e-08	4.69017e-08	4.70738e-08	4.72561e-08	4.73258e-08	4.73258e-08	4.72795e-08	4.70547e-08	4.69224e-08	4.67974e-08	4.68868e-08	4.69843e-08	4.7046e-08	4.7046e-08	4.71784e-08	4.72622e-08	4.72622e-08	4.71972e-08	4.69596e-08	4.62724e-08	4.61053e-08	4.59169e-08	4.5765e-08	4.56189e-08	4.54832e-08	4.52404e-08	4.51538e-08	4.50127e-08	4.48802e-08	4.47222e-08	4.47222e-08	4.47222e-08	4.46863e-08	4.47222e-08	4.47222e-08	4.13892e-08	4.0652e-08	4.04353e-08	4.00617e-08	3.97424e-08	3.95996e-08	3.9348e-08	3.86548e-08	3.83542e-08	3.79546e-08	3.78452e-08	3.76396e-08	3.73456e-08	3.64057e-08	3.61922e-08
4.67368e-08	4.67368e-08	4.69017e-08	4.70738e-08	4.72641e-08	4.72795e-08	4.72641e-08	4.71058e-08	4.69224e-08	4.67974e-08	4.68868e-08	4.69843e-08	4.7046e-08	4.70929e-08	4.71784e-08	4.71972e-08	4.71972e-08	4.71784e-08	4.69596e-08	4.64154e-08	4.61053e-08	4.59169e-08	4.5765e-08	4.55969e-08	4.54556e-08	4.52404e-08	4.52041e-08	4.51538e-08	4.50127e-08	4.48802e-08	4.48679e-08	4.48679e-08	4.49135e-08	4.49522e-08	4.55977e-08	4.58608e-08	4.44837e-08	4.0811e-08	4.03874e-08	3.99619e-08	3.96102e-08	3.951e-08	3.92585e-08	3.83542e-08	3.8213e-08	3.79546e-08	3.78452e-08	3.74562e-08	3.70201e-08	3.62681e-08
4.65653e-08	4.65817e-08	4.66784e-08	4.692e-08	4.72395e-08	4.72795e-08	4.74549e-08	4.72795e-08	4.72641e-08	4.70547e-08	4.7046e-08	4.70929e-08	4.71058e-08	4.71784e-08	4.71784e-08	4.72007e-08	4.72007e-08	4.71784e-08	4.69854e-08	4.65136e-08	4.62156e-08	4.60907e-08	4.577e-08	4.56189e-08	4.54556e-08	4.52404e-08	4.52048e-08	4.51578e-08	4.51538e-08	4.50127e-08	4.49273e-08	4.49273e-08	4.50833e-08	4.53625e-08	4.57912e-08	4.58608e-08	4.44965e-08	4.43611e-08	4.13892e-08	4.01419e-08	3.97424e-08	3.95479e-08	3.93633e-08	3.86548e-08	3.82972e-08	3.8213e-08	3.79546e-08	3.76396e-08	3.72189e-08	3.65728e-08
4.65653e-08	4.65653e-08	4.65653e-08	4.65835e-08	4.69479e-08	4.70738e-08	4.72795e-08	4.77269e-08	4.8305e-08	4.80852e-08	4.74584e-08	4.73246e-08	4.71784e-08	4.73246e-08	4.73246e-08	4.73246e-08	4.76145e-08	4.83697e-08	4.76145e-08	4.69608e-08	4.64154e-08	4.61053e-08	4.59169e-08	4.5765e-08	4.55288e-08	4.53347e-08	4.52232e-08	4.51578e-08	4.51538e-08	4.50833e-08	4.50127e-08	4.49273e-08	4.49273e-08	4.52745e-08	4.57912e-08	4.58608e-08	4.44965e-08	4.43611e-08	4.43215e-08	4.09929e-08	4.00105e-08	3.96102e-08	3.951e-08	3.92105e-08	3.86015e-08	3.82972e-08	3.82281e-08	3.78452e-08	3.72189e-08	3.68407e-08
4.65453e-08	4.65453e-08	4.6554e-08	4.65558e-08	4.65835e-08	4.69479e-08	4.72641e-08	4.8305e-08	4.84993e-08	4.83579e-08	4.83579e-08	4.8305e-08	4.80852e-08	4.83697e-08	4.83697e-08	4.8627e-08	4.85721e-08	4.85721e-08	4.83697e-08	4.69608e-08	4.63789e-08	4.62156e-08	4.61004e-08	4.5864e-08	4.55969e-08	4.5351e-08	4.52404e-08	4.52048e-08	4.51578e-08	4.50878e-08	4.49273e-08	4.49273e-08	4.49127e-08	4.49127e-08	4.53625e-08	4.53625e-08	4.44965e-08	4.44837e-08	4.43611e-08	4.32928e-08	4.0811e-08	4.00105e-08	3.96102e-08	3.951e-08	3.92105e-08	3.86015e-08	3.82972e-08	3.82281e-08	3.76396e-08	3.69721e-08
4.64095e-08	4.64393e-08	4.65214e-08	4.65336e-08	4.65336e-08	4.65558e-08	4.72395e-08	4.83579e-08	4.86088e-08	4.86088e-08	4.86088e-08	4.86088e-08	4.8636e-08	4.8636e-08	4.89495e-08	4.8636e-08	4.8627e-08	4.8627e-08	4.83697e-08	4.69608e-08	4.63789e-08	4.62284e-08	4.61983e-08	4.60322e-08	4.5864e-08	4.56072e-08	4.5351e-08	4.52232e-08	4.51578e-08	4.49638e-08	4.49135e-08	4.49127e-08	4.48964e-08	4.47998e-08	4.48964e-08	4.46861e-08	4.44837e-08	4.43611e-08	4.41415e-08	4.32306e-08	4.11025e-08	4.08403e-08	4.01785e-08	3.96102e-08	3.951e-08	3.92105e-08	3.86015e-08	3.82972e-08	3.7987e-08	3.72189e-08
4.64095e-08	4.64304e-08	4.64393e-08	4.64393e-08	4.65176e-08	4.65336e-08	4.6688e-08	4.8305e-08	4.84993e-08	4.86088e-08	4.86088e-08	4.88027e-08	4.88027e-08	4.88086e-08	4.89495e-08	4.88941e-08	4.8627e-08	4.8627e-08	4.83697e-08	4.64784e-08	4.62284e-08	4.62156e-08	4.61983e-08	4.61675e-08	4.60814e-08	4.59534e-08	4.5691e-08	4.52404e-08	4.52048e-08	4.50878e-08	4.49135e-08	4.49127e-08	4.48679e-08	4.47454e-08	4.47454e-08	4.46861e-08	4.44837e-08	4.42655e-08	4.39146e-08	4.32306e-08	4.15443e-08	4.11025e-08	4.08403e-08	4.05519e-08	3.97999e-08	3.951e-08	3.92811e-08	3.90854e-08	3.86015e-08	3.7865e-08
4.64095e-08	4.64267e-08	4.64304e-08	4.64304e-08	4.64304e-08	4.64393e-08	4.65214e-08	4.65336e-08	4.8305e-08	4.84536e-08	4.86088e-08	4.88027e-08	4.88027e-08	4.88086e-08	4.88941e-08	4.8636e-08	4.83697e-08	4.64784e-08	4.64009e-08	4.62284e-08	4.61983e-08	4.61983e-08	4.61675e-08	4.61675e-08	4.61675e-08	4.61675e-08	4.61675e-08	4.58274e-08	4.52404e-08	4.51578e-08	4.49273e-08	4.49127e-08	4.48906e-08	4.48011e-08	4.47454e-08	4.46861e-08	4.44837e-08	4.43611e-08	4.40277e-08	4.31277e-08	4.15443e-08	4.11025e-08	4.08403e-08	4.05618e-08	4.05519e-08	3.97999e-08	3.95117e-08	3.92811e-08	3.90854e-08	3.89223e-08
4.64304e-08	4.64304e-08	4.64304e-08	4.64109e-08	4.63826e-08	4.63386e-08	4.63386e-08	4.63386e-08	4.64044e-08	4.8305e-08	4.8305e-08	4.86088e-08	4.87117e-08	4.8636e-08	4.84536e-08	4.64784e-08	4.6413e-08	4.64009e-08	4.62284e-08	4.61574e-08	4.61023e-08	4.60814e-08	4.60814e-08	4.61675e-08	4.61675e-08	4.6174e-08	4.65208e-08	4.65208e-08	4.67588e-08	4.56072e-08	4.50434e-08	4.49127e-08	4.49127e-08	4.48011e-08	4.48011e-08	4.48011e-08	4.46861e-08	4.43963e-08	4.40277e-08	4.24068e-08	4.15554e-08	4.14337e-08	4.11025e-08	4.08403e-08	4.05618e-08	4.05519e-08	3.97999e-08	3.95117e-08	3.92129e-08	3.90854e-08
4.64393e-08	4.64393e-08	4.64304e-08	4.64109e-08	4.62671e-08	4.62021e-08	4.61526e-08	4.61656e-08	4.61656e-08	4.62282e-08	4.6315e-08	4.6315e-08	4.64704e-08	4.64286e-08	4.6413e-08	4.64009e-08	4.64009e-08	4.64009e-08	4.61983e-08	4.60814e-08	4.60441e-08	4.60441e-08	4.60447e-08	4.60814e-08	4.61675e-08	4.6174e-08	4.65208e-08	4.68839e-08	4.87674e-08	4.87674e-08	4.60257e-08	4.50434e-08	4.50268e-08	4.50268e-08	4.50268e-08	4.49127e-08	4.48011e-08	4.47323e-08	4.43963e-08	4.31277e-08	4.17803e-08	4.14337e-08	4.12031e-08	4.11025e-08	4.08622e-08	4.08403e-08	4.05519e-08	3.95117e-08	3.92811e-08	3.92129e-08
4.65067e-08	4.65067e-08	4.64393e-08	4.64304e-08	4.62394e-08	4.61305e-08	4.60949e-08	4.60949e-08	4.60949e-08	4.61006e-08	4.61193e-08	4.61319e-08	4.62408e-08	4.6361e-08	4.64009e-08	4.64009e-08	4.64009e-08	4.64009e-08	4.61983e-08	4.60814e-08	4.60441e-08	4.60441e-08	4.60441e-08	4.60447e-08	4.60814e-08	4.61675e-08	4.63104e-08	4.81672e-08	4.8776e-08	4.87674e-08	4.60257e-08	4.57747e-08	4.50856e-08	4.50775e-08	4.50556e-08	4.50556e-08	4.50775e-08	4.50556e-08	4.50556e-08	4.44295e-08	4.24068e-08	4.17803e-08	4.15443e-08	4.14337e-08	4.12031e-08	4.09865e-08	4.08622e-08	4.05519e-08	3.95117e-08	3.94111e-08
4.73695e-08	4.69943e-08	4.65868e-08	4.64304e-08	4.61656e-08	4.60949e-08	4.60615e-08	4.60113e-08	4.59885e-08	4.60113e-08	4.60519e-08	4.60657e-08	4.61203e-08	4.62408e-08	4.6361e-08	4.64009e-08	4.6413e-08	4.6413e-08	4.64009e-08	4.61983e-08	4.60814e-08	4.60441e-08	4.60441e-08	4.60441e-08	4.60114e-08	4.60441e-08	4.60447e-08	4.61675e-08	4.81672e-08	4.60931e-08	4.58889e-08	4.57747e-08	4.56837e-08	4.5166e-08	4.50856e-08	4.50856e-08	4.50856e-08	4.50856e-08	4.50856e-08	4.49768e-08	4.43963e-08	4.26635e-08	4.19441e-08	4.1893e-08	4.16425e-08	4.15992e-08	4.13485e-08	4.09865e-08	4.08622e-08	3.99089e-08
4.73995e-08	4.73995e-08	4.69943e-08	4.65868e-08	4.61526e-08	4.60615e-08	4.59885e-08	4.59641e-08	4.59641e-08	4.59804e-08	4.60113e-08	4.60325e-08	4.61165e-08	4.61316e-08	4.64009e-08	4.6413e-08	4.64704e-08	4.65104e-08	4.64704e-08	4.65104e-08	4.61675e-08	4.60814e-08	4.60441e-08	4.60114e-08	4.60114e-08	4.60025e-08	4.59625e-08	4.58459e-08	4.58394e-08	4.60025e-08	4.58889e-08	4.58459e-08	4.57747e-08	4.56837e-08	4.5166e-08	4.50856e-08	4.51073e-08	4.51073e-08	4.50856e-08	4.50484e-08	4.44295e-08	4.34873e-08	4.26635e-08	4.22434e-08	4.19207e-08	4.1893e-08	4.15992e-08	4.14529e-08	4.12064e-08	4.09865e-08
4.74191e-08	4.73995e-08	4.73995e-08	4.69327e-08	4.62661e-08	4.60615e-08	4.59641e-08	4.59308e-08	4.59308e-08	4.59641e-08	4.59804e-08	4.60197e-08	4.60519e-08	4.61316e-08	4.64009e-08	4.64704e-08	4.65104e-08	4.66555e-08	4.70478e-08	4.7419e-08	4.72356e-08	4.63709e-08	4.61575e-08	4.60814e-08	4.60114e-08	4.58889e-08	4.58459e-08	4.58394e-08	4.57873e-08	4.57873e-08	4.57873e-08	4.57747e-08	4.57747e-08	4.56837e-08	4.56072e-08	4.51073e-08	4.5166e-08	4.51077e-08	4.50856e-08	4.49768e-08	4.44295e-08	4.37658e-08	4.34873e-08	4.22882e-08	4.22434e-08	4.19207e-08	4.18548e-08	4.16425e-08	4.15992e-08	4.13485e-08
4.75725e-08	4.75725e-08	4.74282e-08	4.74191e-08	4.68647e-08	4.61305e-08	4.59641e-08	4.59308e-08	4.59259e-08	4.59308e-08	4.59308e-08	4.59804e-08	4.60325e-08	4.61316e-08	4.64009e-08	4.65104e-08	4.66199e-08	4.70478e-08	4.76001e-08	4.76001e-08	4.76001e-08	4.7419e-08	4.63709e-08	4.6246e-08	4.60447e-08	4.60025e-08	4.58459e-08	4.58269e-08	4.57873e-08	4.57747e-08	4.5715e-08	4.56837e-08	4.56837e-08	4.56837e-08	4.56837e-08	4.56137e-08	4.59218e-08	4.55548e-08	4.51073e-08	4.50484e-08	4.44295e-08	4.38342e-08	4.34873e-08	4.31895e-08	4.22711e-08	4.19853e-08	4.19207e-08	4.1893e-08	4.16787e-08	4.15375e-08
4.80542e-08	4.82462e-08	4.82462e-08	4.82462e-08	4.80542e-08	4.67597e-08	4.60394e-08	4.59308e-08	4.59259e-08	4.59259e-08	4.59259e-08	4.59308e-08	4.60197e-08	4.61316e-08	4.64704e-08	4.66196e-08	4.68539e-08	4.7419e-08	4.76001e-08	4.76036e-08	4.76001e-08	4.74639e-08	4.66371e-08	4.6336e-08	4.6246e-08	4.6246e-08	4.60025e-08	4.58459e-08	4.57873e-08	4.57419e-08	4.5715e-08	4.56837e-08	4.56837e-08	4.57624e-08	4.57747e-08	4.58281e-08	4.59364e-08	4.59218e-08	4.52262e-08	4.49768e-08	4.41856e-08	4.38342e-08	4.35352e-08	4.32461e-08	4.23495e-08	4.22434e-08	4.19853e-08	4.19207e-08	4.1893e-08	4.16787e-08
4.72403e-08	4.75725e-08	4.81251e-08	4.83153e-08	4.85962e-08	4.82462e-08	4.67825e-08	4.6037e-08	4.59308e-08	4.59259e-08	4.58968e-08	4.59032e-08	4.60325e-08	4.61331e-08	4.65797e-08	4.66555e-08	4.70478e-08	4.75824e-08	4.77156e-08	4.77156e-08	4.76036e-08	4.74639e-08	4.72356e-08	4.63709e-08	4.6336e-08	4.6272e-08	4.62476e-08	4.6246e-08	4.58668e-08	4.58281e-08	4.5715e-08	4.56837e-08	4.56837e-08	4.57419e-08	4.58281e-08	4.59354e-08	4.59996e-08	4.59364e-08	4.55548e-08	4.49578e-08	4.42845e-08	4.38342e-08	4.36416e-08	4.34873e-08	4.26635e-08	4.23495e-08	4.22434e-08	4.22434e-08	4.22434e-08	4.20398e-08
4.72403e-08	4.75908e-08	4.81251e-08	4.82462e-08	4.84429e-08	4.82462e-08	4.73539e-08	4.64547e-08	4.60656e-08	4.59259e-08	4.58968e-08	4.59259e-08	4.612e-08	4.65273e-08	4.674e-08	4.70478e-08	4.74796e-08	4.75824e-08	4.77156e-08	4.77156e-08	4.76001e-08	4.74639e-08	4.72356e-08	4.6749e-08	4.63709e-08	4.63709e-08	4.6366e-08	4.62598e-08	4.60025e-08	4.58281e-08	4.57419e-08	4.57419e-08	4.57419e-08	4.57624e-08	4.58281e-08	4.59996e-08	4.60117e-08	4.60117e-08	4.59364e-08	4.49569e-08	4.45323e-08	4.41856e-08	4.38342e-08	4.37658e-08	4.34873e-08	4.26382e-08	4.24324e-08	4.23495e-08	4.23463e-08	4.22995e-08
4.75725e-08	4.75908e-08	4.81251e-08	4.82462e-08	4.83153e-08	4.82462e-08	4.73539e-08	4.65273e-08	4.63672e-08	4.61268e-08	4.60394e-08	4.612e-08	4.62392e-08	4.63672e-08	4.674e-08	4.72667e-08	4.75824e-08	4.78575e-08	4.78891e-08	4.78381e-08	4.75824e-08	4.72356e-08	4.72356e-08	4.70145e-08	4.6749e-08	4.6749e-08	4.76637e-08	4.6366e-08	4.6246e-08	4.58668e-08	4.57419e-08	4.57058e-08	4.57419e-08	4.57624e-08	4.58954e-08	4.6171e-08	4.637e-08	4.637e-08	4.59364e-08	4.49569e-08	4.45323e-08	4.42845e-08	4.41856e-08	4.41856e-08	4.38243e-08	4.32203e-08	4.26382e-08	4.24711e-08	4.24711e-08	4.24324e-08
4.75908e-08	4.75908e-08	4.75908e-08	4.78792e-08	4.81251e-08	4.78792e-08	4.70916e-08	4.67825e-08	4.64395e-08	4.63672e-08	4.63041e-08	4.63041e-08	4.63041e-08	4.63672e-08	4.674e-08	4.72838e-08	4.75824e-08	4.78891e-08	4.78891e-08	4.77156e-08	4.74796e-08	4.72356e-08	4.71341e-08	4.6749e-08	4.70145e-08	4.78132e-08	4.78204e-08	4.76637e-08	4.6336e-08	4.6038e-08	4.57419e-08	4.57419e-08	4.57419e-08	4.57565e-08	4.58281e-08	4.63e-08	4.65362e-08	4.65422e-08	4.65362e-08	4.49569e-08	4.45784e-08	4.45323e-08	4.45323e-08	4.42845e-08	4.45234e-08	4.41856e-08	4.35352e-08	4.26861e-08	4.26382e-08	4.24871e-08
4.75908e-08	4.75908e-08	4.75725e-08	4.75725e-08	4.71619e-08	4.70916e-08	4.69792e-08	4.65695e-08	4.64395e-08	4.63706e-08	4.63672e-08	4.6326e-08	4.63041e-08	4.63672e-08	4.674e-08	4.72838e-08	4.74948e-08	4.78109e-08	4.78109e-08	4.75824e-08	4.71341e-08	4.6749e-08	4.6749e-08	4.6749e-08	4.71341e-08	4.81539e-08	4.82184e-08	4.81184e-08	4.76637e-08	4.58668e-08	4.57419e-08	4.57058e-08	4.57058e-08	4.57565e-08	4.586e-08	4.63e-08	4.65362e-08	4.65605e-08	4.65362e-08	4.50479e-08	4.46263e-08	4.45784e-08	4.45598e-08	4.45532e-08	4.45598e-08	4.45532e-08	4.45598e-08	4.45234e-08	4.27282e-08	4.26861e-08
4.71638e-08	4.71638e-08	4.70916e-08	4.70371e-08	4.69792e-08	4.69792e-08	4.69792e-08	4.65695e-08	4.64395e-08	4.64088e-08	4.63672e-08	4.6326e-08	4.63041e-08	4.63041e-08	4.64406e-08	4.72667e-08	4.74796e-08	4.74948e-08	4.74948e-08	4.72667e-08	4.61704e-08	4.59315e-08	4.57277e-08	4.59815e-08	4.70145e-08	4.81539e-08	4.81539e-08	4.76637e-08	4.6166e-08	4.57478e-08	4.56854e-08	4.56809e-08	4.56854e-08	4.57419e-08	4.58281e-08	4.60449e-08	4.65362e-08	4.65362e-08	4.66077e-08	4.62512e-08	4.48992e-08	4.46263e-08	4.45598e-08	4.45598e-08	4.45598e-08	4.45598e-08	4.46386e-08	4.45234e-08	4.35368e-08	4.29141e-08
4.64692e-08	4.67454e-08	4.67454e-08	4.67454e-08	4.67454e-08	4.68925e-08	4.67446e-08	4.65629e-08	4.64395e-08	4.63672e-08	4.6326e-08	4.62917e-08	4.62392e-08	4.62392e-08	4.62133e-08	4.63041e-08	4.62392e-08	4.63041e-08	4.6184e-08	4.60841e-08	4.58146e-08	4.57635e-08	4.56916e-08	4.56916e-08	4.57053e-08	4.57053e-08	4.6166e-08	4.6038e-08	4.57058e-08	4.56809e-08	4.56472e-08	4.56472e-08	4.56472e-08	4.56854e-08	4.57419e-08	4.586e-08	4.62178e-08	4.65362e-08	4.6614e-08	4.65605e-08	4.50941e-08	4.46671e-08	4.45784e-08	4.45784e-08	4.45784e-08	4.45598e-08	4.45598e-08	4.45234e-08	4.41874e-08	4.34986e-08
4.55212e-08	4.55731e-08	4.56219e-08	4.58242e-08	4.65246e-08	4.66836e-08	4.65636e-08	4.65246e-08	4.64442e-08	4.64088e-08	4.63363e-08	4.62917e-08	4.62133e-08	4.61456e-08	4.61311e-08	4.61304e-08	4.61311e-08	4.61304e-08	4.6119e-08	4.59315e-08	4.57894e-08	4.57053e-08	4.56133e-08	4.56092e-08	4.56092e-08	4.56092e-08	4.56092e-08	4.55283e-08	4.55466e-08	4.55466e-08	4.55466e-08	4.56061e-08	4.56472e-08	4.56652e-08	4.56854e-08	4.56854e-08	4.586e-08	4.65362e-08	4.6614e-08	4.6614e-08	4.58912e-08	4.49844e-08	4.46671e-08	4.46206e-08	4.45598e-08	4.45598e-08	4.45532e-08	4.45532e-08	4.43649e-08	4.35368e-08
4.54643e-08	4.55212e-08	4.55731e-08	4.56137e-08	4.56863e-08	4.62517e-08	4.6548e-08	4.6467e-08	4.64442e-08	4.6436e-08	4.63363e-08	4.62667e-08	4.6139e-08	4.61011e-08	4.60751e-08	4.60751e-08	4.60751e-08	4.60751e-08	4.60721e-08	4.59038e-08	4.57894e-08	4.57277e-08	4.56133e-08	4.56092e-08	4.56054e-08	4.55283e-08	4.55201e-08	4.55008e-08	4.55008e-08	4.5414e-08	4.55084e-08	4.55466e-08	4.56061e-08	4.56472e-08	4.56472e-08	4.56652e-08	4.56854e-08	4.586e-08	4.6614e-08	4.62512e-08	4.60993e-08	4.58912e-08	4.49844e-08	4.46671e-08	4.45955e-08	4.45598e-08	4.45598e-08	4.45532e-08	4.43649e-08	4.35368e-08
4.54643e-08	4.55212e-08	4.55351e-08	4.56025e-08	4.56494e-08	4.58242e-08	4.6436e-08	4.64402e-08	4.64442e-08	4.64442e-08	4.6436e-08	4.62917e-08	4.6139e-08	4.61011e-08	4.60751e-08	4.60751e-08	4.60751e-08	4.60751e-08	4.60721e-08	4.59038e-08	4.57991e-08	4.57635e-08	4.57277e-08	4.56133e-08	4.55795e-08	4.55201e-08	4.5414e-08	4.52848e-08	4.5223e-08	4.52848e-08	4.53948e-08	4.5414e-08	4.55466e-08	4.56145e-08	4.56472e-08	4.56652e-08	4.56728e-08	4.56728e-08	4.56728e-08	4.56728e-08	4.58912e-08	4.60993e-08	4.5568e-08	4.49844e-08	4.46671e-08	4.46206e-08	4.45955e-08	4.45234e-08	4.43649e-08	4.35368e-08
4.55212e-08	4.55212e-08	4.55749e-08	4.56137e-08	4.56863e-08	4.57471e-08	4.58242e-08	4.64402e-08	4.64442e-08	4.64442e-08	4.64402e-08	4.64088e-08	4.62535e-08	4.6139e-08	4.60751e-08	4.60751e-08	4.60841e-08	4.60751e-08	4.60721e-08	4.59038e-08	4.58146e-08	4.57894e-08	4.57635e-08	4.57496e-08	4.56092e-08	4.55201e-08	4.52848e-08	4.5223e-08	4.51824e-08	4.51605e-08	4.51824e-08	4.53318e-08	4.55084e-08	4.55531e-08	4.56472e-08	4.56652e-08	4.56652e-08	4.56652e-08	4.56459e-08	4.56728e-08	4.56728e-08	4.58285e-08	4.56459e-08	4.53152e-08	4.48423e-08	4.46645e-08	4.46206e-08	4.45234e-08	4.43649e-08	4.36513e-08
4.55351e-08	4.56137e-08	4.56299e-08	4.56494e-08	4.57032e-08	4.57471e-08	4.57843e-08	4.58436e-08	4.64402e-08	4.64442e-08	4.64442e-08	4.64442e-08	4.64442e-08	4.63332e-08	4.61605e-08	4.61304e-08	4.61304e-08	4.60841e-08	4.60832e-08	4.60493e-08	4.58557e-08	4.58146e-08	4.57991e-08	4.57635e-08	4.57585e-08	4.55811e-08	4.52848e-08	4.5223e-08	4.51605e-08	4.51548e-08	4.51426e-08	4.51824e-08	4.53459e-08	4.55531e-08	4.56032e-08	4.56652e-08	4.56652e-08	4.56728e-08	4.56459e-08	4.56459e-08	4.56459e-08	4.56459e-08	4.5568e-08	4.53307e-08	4.51783e-08	4.49219e-08	4.48423e-08	4.46645e-08	4.43649e-08	4.39712e-08
4.56411e-08	4.56494e-08	4.57032e-08	4.57168e-08	4.57226e-08	4.57471e-08	4.57471e-08	4.57843e-08	4.63363e-08	4.64442e-08	4.6467e-08	4.6467e-08	4.65773e-08	4.6467e-08	4.64128e-08	4.63332e-08	4.61799e-08	4.61605e-08	4.61304e-08	4.60832e-08	4.59759e-08	4.58557e-08	4.58146e-08	4.5812e-08	4.5812e-08	4.57635e-08	4.55811e-08	4.52848e-08	4.51824e-08	4.51548e-08	4.51605e-08	4.51906e-08	4.53318e-08	4.53948e-08	4.56032e-08	4.56652e-08	4.56652e-08	4.56652e-08	4.55843e-08	4.5568e-08	4.55533e-08	4.55533e-08	4.55533e-08	4.53901e-08	4.53197e-08	4.51783e-08	4.5068e-08	4.48423e-08	4.46645e-08	4.43649e-08
4.56411e-08	4.57168e-08	4.57226e-08	4.57357e-08	4.57471e-08	4.57357e-08	4.57471e-08	4.57843e-08	4.58436e-08	4.64442e-08	4.6548e-08	4.79309e-08	4.79406e-08	4.79406e-08	4.79406e-08	4.77019e-08	4.66011e-08	4.64128e-08	4.61605e-08	4.60905e-08	4.59793e-08	4.58965e-08	4.58557e-08	4.58557e-08	4.58526e-08	4.58526e-08	4.5812e-08	4.58071e-08	4.53432e-08	4.51906e-08	4.51906e-08	4.5206e-08	4.53059e-08	4.53318e-08	4.55531e-08	4.56459e-08	4.56728e-08	4.56728e-08	4.5568e-08	4.53558e-08	4.53558e-08	4.53558e-08	4.54451e-08	4.54451e-08	4.54451e-08	4.53993e-08	4.51783e-08	4.5068e-08	4.49219e-08	4.48423e-08
4.56411e-08	4.57226e-08	4.57471e-08	4.57471e-08	4.57728e-08	4.57471e-08	4.57728e-08	4.57728e-08	4.58405e-08	4.64442e-08	4.66383e-08	4.79406e-08	4.79601e-08	4.79601e-08	4.79601e-08	4.79406e-08	4.78377e-08	4.75981e-08	4.66011e-08	4.61605e-08	4.60176e-08	4.59759e-08	4.58965e-08	4.58557e-08	4.58965e-08	4.59403e-08	4.60176e-08	4.62562e-08	4.62562e-08	4.55811e-08	4.53318e-08	4.53059e-08	4.53059e-08	4.53059e-08	4.53733e-08	4.56145e-08	4.56459e-08	4.56032e-08	4.53558e-08	4.53281e-08	4.53281e-08	4.53558e-08	4.53558e-08	4.5375e-08	4.53993e-08	4.54451e-08	4.53197e-08	4.5306e-08	4.51095e-08	4.51095e-08
4.56411e-08	4.57471e-08	4.58022e-08	4.57843e-08	4.58022e-08	4.57843e-08	4.57728e-08	4.57728e-08	4.57843e-08	4.58436e-08	4.66383e-08	4.79406e-08	4.79958e-08	4.79879e-08	4.79879e-08	4.79789e-08	4.79406e-08	4.77019e-08	4.75981e-08	4.66011e-08	4.60199e-08	4.59759e-08	4.58557e-08	4.58557e-08	4.59403e-08	4.59759e-08	4.61123e-08	4.63358e-08	4.63779e-08	4.63779e-08	4.562e-08	4.53318e-08	4.53059e-08	4.53059e-08	4.53059e-08	4.53059e-08	4.53281e-08	4.53026e-08	4.53152e-08	4.52361e-08	4.52361e-08	4.52922e-08	4.53152e-08	4.53281e-08	4.53993e-08	4.55468e-08	4.56072e-08	4.54563e-08	4.54563e-08	4.54563e-08
4.39298e-08	4.57032e-08	4.57843e-08	4.57728e-08	4.57843e-08	4.58354e-08	4.57843e-08	4.57843e-08	4.57728e-08	4.57843e-08	4.58721e-08	4.79406e-08	4.79884e-08	4.79884e-08	4.79879e-08	4.79879e-08	4.79789e-08	4.79506e-08	4.77019e-08	4.75981e-08	4.60905e-08	4.59759e-08	4.58443e-08	4.5812e-08	4.5812e-08	4.59403e-08	4.62562e-08	4.63779e-08	4.64629e-08	4.63779e-08	4.61303e-08	4.53733e-08	4.5206e-08	4.5206e-08	4.5206e-08	4.5206e-08	4.51256e-08	4.51756e-08	4.51256e-08	4.51756e-08	4.52243e-08	4.52243e-08	4.52312e-08	4.52922e-08	4.53993e-08	4.56072e-08	4.56616e-08	4.57029e-08	4.57029e-08	4.56072e-08
4.35973e-08	4.37092e-08	4.40192e-08	4.57357e-08	4.58022e-08	4.59192e-08	4.57843e-08	4.57843e-08	4.57728e-08	4.57495e-08	4.57728e-08	4.76418e-08	4.79406e-08	4.79789e-08	4.79879e-08	4.79879e-08	4.79789e-08	4.78377e-08	4.77019e-08	4.75981e-08	4.60199e-08	4.58443e-08	4.56893e-08	4.56893e-08	4.58071e-08	4.5812e-08	4.59403e-08	4.62562e-08	4.64629e-08	4.63779e-08	4.61607e-08	4.53318e-08	4.5206e-08	4.51255e-08	4.49539e-08	4.49539e-08	4.48975e-08	4.4994e-08	4.50533e-08	4.50762e-08	4.51013e-08	4.51979e-08	4.52117e-08	4.52312e-08	4.5375e-08	4.56072e-08	4.56616e-08	4.58031e-08	4.58971e-08	4.57029e-08
4.35115e-08	4.35115e-08	4.37092e-08	4.48653e-08	4.59192e-08	4.61351e-08	4.59192e-08	4.57728e-08	4.57495e-08	4.56107e-08	4.56356e-08	4.56356e-08	4.57535e-08	4.7654e-08	4.78377e-08	4.79789e-08	4.79789e-08	4.78377e-08	4.75981e-08	4.64748e-08	4.59852e-08	4.56877e-08	4.56752e-08	4.55562e-08	4.56877e-08	4.56893e-08	4.58071e-08	4.59403e-08	4.61607e-08	4.61607e-08	4.54432e-08	4.5206e-08	4.49944e-08	4.47981e-08	4.47875e-08	4.47875e-08	4.48592e-08	4.48948e-08	4.49346e-08	4.49997e-08	4.50647e-08	4.51719e-08	4.51979e-08	4.52243e-08	4.52922e-08	4.56579e-08	4.58203e-08	4.59159e-08	4.58203e-08	4.57029e-08
4.34419e-08	4.35115e-08	4.35973e-08	4.40192e-08	4.59192e-08	4.65354e-08	4.60627e-08	4.57728e-08	4.57495e-08	4.55538e-08	4.55538e-08	4.55551e-08	4.56107e-08	4.57535e-08	4.59241e-08	4.76418e-08	4.76418e-08	4.70774e-08	4.64748e-08	4.61948e-08	4.59852e-08	4.56752e-08	4.54067e-08	4.53129e-08	4.52757e-08	4.52757e-08	4.55562e-08	4.55562e-08	4.54432e-08	4.54173e-08	4.52142e-08	4.49967e-08	4.47866e-08	4.47779e-08	4.47779e-08	4.47779e-08	4.47875e-08	4.48592e-08	4.48948e-08	4.4994e-08	4.50143e-08	4.50762e-08	4.51979e-08	4.52117e-08	4.52312e-08	4.52922e-08	4.56991e-08	4.58203e-08	4.57375e-08	4.55399e-08
4.3325e-08	4.34419e-08	4.35115e-08	4.38859e-08	4.54947e-08	4.65354e-08	4.65354e-08	4.60627e-08	4.56107e-08	4.55107e-08	4.55107e-08	4.55107e-08	4.55551e-08	4.56356e-08	4.57535e-08	4.59241e-08	4.61948e-08	4.61948e-08	4.61948e-08	4.61948e-08	4.59852e-08	4.56752e-08	4.53129e-08	4.52757e-08	4.5119e-08	4.50297e-08	4.50922e-08	4.51037e-08	4.51037e-08	4.50858e-08	4.50729e-08	4.49539e-08	4.47866e-08	4.47686e-08	4.47779e-08	4.47779e-08	4.47875e-08	4.48592e-08	4.48948e-08	4.4941e-08	4.49997e-08	4.51013e-08	4.51979e-08	4.52267e-08	4.52312e-08	4.5288e-08	4.55025e-08	4.57375e-08	4.55399e-08	4.53679e-08
4.2954e-08	4.2954e-08	4.3325e-08	4.35973e-08	4.40192e-08	4.54947e-08	4.60627e-08	4.60627e-08	4.55538e-08	4.54625e-08	4.54479e-08	4.54382e-08	4.54479e-08	4.55551e-08	4.56356e-08	4.57786e-08	4.59598e-08	4.61948e-08	4.61948e-08	4.61948e-08	4.61948e-08	4.56752e-08	4.52757e-08	4.52311e-08	4.50297e-08	4.49793e-08	4.49793e-08	4.50297e-08	4.50729e-08	4.50729e-08	4.49967e-08	4.49944e-08	4.47981e-08	4.47779e-08	4.47875e-08	4.47875e-08	4.48533e-08	4.48866e-08	4.48948e-08	4.49556e-08	4.50143e-08	4.51612e-08	4.52312e-08	4.5288e-08	4.5288e-08	4.53115e-08	4.53115e-08	4.54563e-08	4.53679e-08	4.53779e-08
4.25995e-08	4.26913e-08	4.2954e-08	4.3325e-08	4.37892e-08	4.54625e-08	4.56485e-08	4.60627e-08	4.54625e-08	4.54479e-08	4.54332e-08	4.54332e-08	4.54479e-08	4.55551e-08	4.56356e-08	4.57535e-08	4.59598e-08	4.61948e-08	4.64472e-08	4.66389e-08	4.64472e-08	4.59852e-08	4.53129e-08	4.52238e-08	4.50255e-08	4.49793e-08	4.49793e-08	4.501e-08	4.50255e-08	4.50729e-08	4.50729e-08	4.50729e-08	4.48589e-08	4.48516e-08	4.48533e-08	4.48592e-08	4.48866e-08	4.48948e-08	4.49556e-08	4.49997e-08	4.50647e-08	4.52312e-08	4.52936e-08	4.53115e-08	4.53391e-08	4.53391e-08	4.53391e-08	4.53256e-08	4.53256e-08	4.53779e-08
4.25995e-08	4.25995e-08	4.27686e-08	4.32533e-08	4.37892e-08	4.41368e-08	4.54625e-08	4.56485e-08	4.54382e-08	4.54382e-08	4.54332e-08	4.54382e-08	4.54479e-08	4.55551e-08	4.56356e-08	4.57743e-08	4.5983e-08	4.66389e-08	4.68435e-08	4.69213e-08	4.68435e-08	4.61948e-08	4.53705e-08	4.52757e-08	4.50297e-08	4.49793e-08	4.49793e-08	4.50238e-08	4.50729e-08	4.51037e-08	4.53273e-08	4.53501e-08	4.53273e-08	4.51123e-08	4.49556e-08	4.49556e-08	4.49556e-08	4.49704e-08	4.50206e-08	4.51149e-08	4.5174e-08	4.5288e-08	4.53391e-08	4.53391e-08	4.53391e-08	4.53391e-08	4.53256e-08	4.53391e-08	4.5288e-08	4.53679e-08
4.13768e-08	4.16352e-08	4.25995e-08	4.30671e-08	4.36982e-08	4.37892e-08	4.53149e-08	4.54382e-08	4.53949e-08	4.53949e-08	4.54382e-08	4.54382e-08	4.54705e-08	4.55551e-08	4.57535e-08	4.57786e-08	4.64472e-08	4.69213e-08	4.69316e-08	4.70774e-08	4.69864e-08	4.68427e-08	4.55143e-08	4.53217e-08	4.52748e-08	4.50922e-08	4.50255e-08	4.5218e-08	4.52748e-08	4.53797e-08	4.54259e-08	4.56426e-08	4.56915e-08	4.56213e-08	4.53501e-08	4.53501e-08	4.5174e-08	4.51612e-08	4.5174e-08	4.52936e-08	4.53391e-08	4.53391e-08	4.53391e-08	4.53391e-08	4.53391e-08	4.5288e-08	4.5288e-08	4.52563e-08	4.5288e-08	4.53779e-08
4.13768e-08	4.13768e-08	4.15426e-08	4.19949e-08	4.3323e-08	4.37892e-08	4.4369e-08	4.48946e-08	4.51759e-08	4.5378e-08	4.54332e-08	4.54479e-08	4.54851e-08	4.55551e-08	4.57743e-08	4.58393e-08	4.68435e-08	4.69316e-08	4.70774e-08	4.70774e-08	4.70774e-08	4.68435e-08	4.55143e-08	4.5343e-08	4.52836e-08	4.52748e-08	4.52748e-08	4.52748e-08	4.54259e-08	4.56409e-08	4.56426e-08	4.59573e-08	4.61868e-08	4.61868e-08	4.61473e-08	4.59573e-08	4.56213e-08	4.53802e-08	4.5298e-08	4.5298e-08	4.5361e-08	4.53391e-08	4.53391e-08	4.53115e-08	4.5288e-08	4.5288e-08	4.525e-08	4.525e-08	4.5288e-08	4.53825e-08
4.118e-08	4.118e-08	4.13656e-08	4.15426e-08	4.32533e-08	4.36982e-08	4.38873e-08	4.4369e-08	4.48946e-08	4.51759e-08	4.53949e-08	4.54382e-08	4.54851e-08	4.55802e-08	4.57928e-08	4.5983e-08	4.69233e-08	4.69864e-08	4.70774e-08	4.70774e-08	4.69864e-08	4.58016e-08	4.53705e-08	4.5343e-08	4.52836e-08	4.52836e-08	4.52836e-08	4.53705e-08	4.56409e-08	4.56915e-08	4.60373e-08	4.63131e-08	4.63432e-08	4.65224e-08	4.63432e-08	4.61473e-08	4.56981e-08	4.55309e-08	4.5361e-08	4.53054e-08	4.53162e-08	4.53162e-08	4.53162e-08	4.52936e-08	4.51291e-08	4.50852e-08	4.50858e-08	4.51786e-08	4.52563e-08	4.53256e-08
4.09835e-08	4.09835e-08	4.09835e-08	4.13036e-08	4.19267e-08	4.35228e-08	4.37892e-08	4.41368e-08	4.4369e-08	4.45613e-08	4.5043e-08	4.53949e-08	4.54851e-08	4.55883e-08	4.57928e-08	4.62193e-08	4.69316e-08	4.70203e-08	4.7089e-08	4.70203e-08	4.69213e-08	4.55101e-08	4.53217e-08	4.52836e-08	4.52836e-08	4.52836e-08	4.53217e-08	4.54259e-08	4.56409e-08	4.58561e-08	4.63131e-08	4.66848e-08	4.66848e-08	4.66801e-08	4.66718e-08	4.63432e-08	4.56981e-08	4.55309e-08	4.5361e-08	4.53054e-08	4.53162e-08	4.53162e-08	4.53054e-08	4.52928e-08	4.50858e-08	4.50852e-08	4.50852e-08	4.51291e-08	4.52435e-08	4.53256e-08
4.08624e-08	4.08258e-08	4.08258e-08	4.08624e-08	4.09369e-08	4.19949e-08	4.3323e-08	4.36982e-08	4.38873e-08	4.4318e-08	4.4369e-08	4.4369e-08	4.53949e-08	4.55633e-08	4.58157e-08	4.69233e-08	4.70401e-08	4.70401e-08	4.7089e-08	4.69233e-08	4.55973e-08	4.52836e-08	4.52748e-08	4.5215e-08	4.52748e-08	4.52836e-08	4.53408e-08	4.54767e-08	4.56426e-08	4.61868e-08	4.66848e-08	4.6921e-08	4.6921e-08	4.69177e-08	4.66801e-08	4.61473e-08	4.56981e-08	4.54594e-08	4.53254e-08	4.53054e-08	4.53054e-08	4.53054e-08	4.53054e-08	4.53054e-08	4.52908e-08	4.50852e-08	4.50858e-08	4.51786e-08	4.52563e-08	4.54059e-08
4.08624e-08	4.07714e-08	4.07627e-08	4.07627e-08	4.08258e-08	4.09369e-08	4.21032e-08	4.26073e-08	4.29885e-08	4.32491e-08	4.32491e-08	4.33766e-08	4.3868e-08	4.54851e-08	4.57928e-08	4.58961e-08	4.69233e-08	4.7089e-08	4.70401e-08	4.65075e-08	4.53705e-08	4.52018e-08	4.50428e-08	4.50411e-08	4.50607e-08	4.52285e-08	4.53217e-08	4.54767e-08	4.58655e-08	4.66552e-08	4.6976e-08	4.71151e-08	4.71151e-08	4.69177e-08	4.60002e-08	4.56957e-08	4.53977e-08	4.53054e-08	4.52892e-08	4.52908e-08	4.52908e-08	4.53054e-08	4.53054e-08	4.53162e-08	4.53202e-08	4.53623e-08	4.53623e-08	4.53641e-08	4.55137e-08	4.56844e-08
4.08624e-08	4.07551e-08	4.05724e-08	4.05505e-08	4.05505e-08	4.05724e-08	4.13656e-08	4.21916e-08	4.25214e-08	4.26073e-08	4.27568e-08	4.30053e-08	4.32491e-08	4.37325e-08	4.41986e-08	4.58393e-08	4.65075e-08	4.65642e-08	4.65075e-08	4.55229e-08	4.52018e-08	4.50411e-08	4.49612e-08	4.49612e-08	4.50118e-08	4.50607e-08	4.53217e-08	4.56409e-08	4.59116e-08	4.6921e-08	4.71151e-08	4.71151e-08	4.71151e-08	4.69177e-08	4.56957e-08	4.53268e-08	4.52857e-08	4.52892e-08	4.52767e-08	4.52892e-08	4.52908e-08	4.53054e-08	4.53199e-08	4.53623e-08	4.55137e-08	4.56844e-08	4.57781e-08	4.57781e-08	4.59453e-08	4.65822e-08
4.07551e-08	4.05342e-08	4.05245e-08	4.05245e-08	4.05245e-08	4.05505e-08	4.08535e-08	4.21032e-08	4.21916e-08	4.23475e-08	4.26073e-08	4.27568e-08	4.32491e-08	4.37325e-08	4.41709e-08	4.4896e-08	4.58157e-08	4.55973e-08	4.52612e-08	4.50411e-08	4.49612e-08	4.4911e-08	4.4911e-08	4.49256e-08	4.49612e-08	4.50428e-08	4.5317e-08	4.56711e-08	4.60373e-08	4.6921e-08	4.71151e-08	4.71151e-08	4.6921e-08	4.57359e-08	4.53977e-08	4.52857e-08	4.52693e-08	4.52693e-08	4.52693e-08	4.52693e-08	4.52985e-08	4.53179e-08	4.5336e-08	4.54644e-08	4.57781e-08	4.60494e-08	4.66017e-08	4.66867e-08	4.68502e-08	4.68502e-08
4.01745e-08	4.03061e-08	4.03174e-08	4.03174e-08	4.04602e-08	4.05245e-08	4.05724e-08	4.10221e-08	4.21032e-08	4.23475e-08	4.26025e-08	4.27568e-08	4.33766e-08	4.37325e-08	4.41404e-08	4.41986e-08	4.4658e-08	4.4896e-08	4.49052e-08	4.49052e-08	4.4911e-08	4.49078e-08	4.49078e-08	4.4911e-08	4.49612e-08	4.50118e-08	4.52285e-08	4.55272e-08	4.59895e-08	4.66552e-08	4.66552e-08	4.65883e-08	4.63079e-08	4.56981e-08	4.53973e-08	4.52857e-08	4.5261e-08	4.52693e-08	4.52693e-08	4.52759e-08	4.52985e-08	4.53189e-08	4.54192e-08	4.5765e-08	4.59453e-08	4.66867e-08	4.68592e-08	4.68592e-08	4.70952e-08	4.69371e-08
3.94251e-08	4.00835e-08	4.03174e-08	4.03174e-08	4.04602e-08	4.04883e-08	4.05724e-08	4.0646e-08	4.17364e-08	4.21916e-08	4.23475e-08	4.30053e-08	4.39898e-08	4.41404e-08	4.41709e-08	4.41986e-08	4.46128e-08	4.46128e-08	4.48232e-08	4.48752e-08	4.48833e-08	4.49052e-08	4.49052e-08	4.49256e-08	4.49612e-08	4.50287e-08	4.51465e-08	4.53739e-08	4.59116e-08	4.6197e-08	4.6197e-08	4.6197e-08	4.58788e-08	4.57359e-08	4.53973e-08	4.52857e-08	4.52857e-08	4.52857e-08	4.52857e-08	4.52985e-08	4.53054e-08	4.53179e-08	4.53418e-08	4.58683e-08	4.64389e-08	4.70198e-08	4.70952e-08	4.70952e-08	4.71629e-08	4.70952e-08
3.84293e-08	3.9291e-08	4.00835e-08	4.03174e-08	4.04162e-08	4.04883e-08	4.05724e-08	4.0646e-08	4.10221e-08	4.21916e-08	4.26025e-08	4.33766e-08	4.41404e-08	4.41986e-08	4.41986e-08	4.46128e-08	4.46128e-08	4.4479e-08	4.4658e-08	4.48384e-08	4.48752e-08	4.48833e-08	4.4911e-08	4.49295e-08	4.50116e-08	4.50287e-08	4.51465e-08	4.5317e-08	4.56711e-08	4.59197e-08	4.59895e-08	4.59895e-08	4.58788e-08	4.5787e-08	4.56863e-08	4.53973e-08	4.53179e-08	4.53179e-08	4.53179e-08	4.53179e-08	4.53179e-08	4.53285e-08	4.53418e-08	4.5765e-08	4.64389e-08	4.70198e-08	4.70952e-08	4.71629e-08	4.72344e-08	4.70952e-08
3.80741e-08	3.84293e-08	3.87962e-08	4.00835e-08	4.03376e-08	4.04602e-08	4.0486e-08	4.05724e-08	4.08516e-08	4.10221e-08	4.21916e-08	4.39898e-08	4.41404e-08	4.41986e-08	4.47649e-08	4.46128e-08	4.44707e-08	4.4479e-08	4.46128e-08	4.47022e-08	4.48384e-08	4.48833e-08	4.4911e-08	4.49612e-08	4.50157e-08	4.50424e-08	4.50911e-08	4.52714e-08	4.5572e-08	4.59097e-08	4.59826e-08	4.59826e-08	4.59097e-08	4.57983e-08	4.57359e-08	4.56497e-08	4.54756e-08	4.53973e-08	4.53285e-08	4.53285e-08	4.5336e-08	4.53418e-08	4.53535e-08	4.54567e-08	4.59095e-08	4.68361e-08	4.69371e-08	4.70952e-08	4.70952e-08	4.6966e-08
3.80741e-08	3.80741e-08	3.84461e-08	3.90447e-08	4.00835e-08	4.03376e-08	4.04162e-08	4.04602e-08	4.06136e-08	4.08516e-08	4.10221e-08	4.21916e-08	4.41404e-08	4.41709e-08	4.41709e-08	4.41709e-08	4.44707e-08	4.44707e-08	4.4479e-08	4.46128e-08	4.47022e-08	4.49052e-08	4.49612e-08	4.50157e-08	4.50424e-08	4.50652e-08	4.51642e-08	4.52714e-08	4.55054e-08	4.56889e-08	4.5787e-08	4.58788e-08	4.57983e-08	4.5787e-08	4.57359e-08	4.56863e-08	4.56163e-08	4.54337e-08	4.5373e-08	4.53444e-08	4.5336e-08	4.53444e-08	4.53471e-08	4.53591e-08	4.5564e-08	4.63478e-08	4.68774e-08	4.69371e-08	4.6966e-08	4.68774e-08
3.77822e-08	3.80741e-08	3.82601e-08	3.8783e-08	3.90447e-08	3.95863e-08	3.98202e-08	4.02595e-08	4.03376e-08	4.03376e-08	4.0646e-08	4.10221e-08	4.16068e-08	4.39898e-08	4.39898e-08	4.39898e-08	4.41709e-08	4.4409e-08	4.44707e-08	4.46128e-08	4.47022e-08	4.49295e-08	4.50157e-08	4.50424e-08	4.50652e-08	4.51465e-08	4.51943e-08	4.52714e-08	4.54565e-08	4.56176e-08	4.57117e-08	4.57359e-08	4.57622e-08	4.57622e-08	4.57117e-08	4.56863e-08	4.54831e-08	4.54664e-08	4.54044e-08	4.53471e-08	4.53444e-08	4.53444e-08	4.53471e-08	4.53535e-08	4.54567e-08	4.57974e-08	4.61759e-08	4.61759e-08	4.61165e-08	4.60922e-08
3.77822e-08	3.77822e-08	3.82122e-08	3.86735e-08	3.87962e-08	3.90447e-08	3.94881e-08	3.95863e-08	3.98202e-08	3.99697e-08	4.02249e-08	4.0646e-08	4.12782e-08	4.14207e-08	4.16068e-08	4.17457e-08	4.19163e-08	4.27641e-08	4.33513e-08	4.4479e-08	4.47022e-08	4.50116e-08	4.50831e-08	4.51943e-08	4.51642e-08	4.51943e-08	4.52675e-08	4.52714e-08	4.53461e-08	4.54565e-08	4.55868e-08	4.56163e-08	4.56889e-08	4.56863e-08	4.56163e-08	4.56163e-08	4.54765e-08	4.54337e-08	4.54216e-08	4.53535e-08	4.53447e-08	4.53444e-08	4.53471e-08	4.53535e-08	4.53819e-08	4.55803e-08	4.56567e-08	4.58543e-08	4.59201e-08	4.59111e-08
3.69639e-08	3.74589e-08	3.77822e-08	3.84461e-08	3.86735e-08	3.8783e-08	3.89114e-08	3.93102e-08	3.95863e-08	3.9775e-08	3.98202e-08	4.02249e-08	4.12225e-08	4.13085e-08	4.13907e-08	4.14207e-08	4.15142e-08	4.17636e-08	4.22029e-08	4.33513e-08	4.46851e-08	4.5152e-08	4.53647e-08	4.54143e-08	4.53647e-08	4.53461e-08	4.52714e-08	4.53461e-08	4.53461e-08	4.54565e-08	4.55054e-08	4.55276e-08	4.55576e-08	4.55576e-08	4.55316e-08	4.54876e-08	4.54337e-08	4.54337e-08	4.54113e-08	4.5354e-08	4.53471e-08	4.53471e-08	4.53471e-08	4.53535e-08	4.53819e-08	4.55803e-08	4.56285e-08	4.56567e-08	4.57553e-08	4.58543e-08
3.5931e-08	3.63874e-08	3.68631e-08	3.73096e-08	3.82601e-08	3.86735e-08	3.8783e-08	3.89114e-08	3.8783e-08	3.94881e-08	3.9775e-08	3.99697e-08	4.05221e-08	4.12782e-08	4.13085e-08	4.13907e-08	4.14207e-08	4.15142e-08	4.17457e-08	4.22029e-08	4.49848e-08	4.53647e-08	4.54533e-08	4.54741e-08	4.54542e-08	4.54533e-08	4.53647e-08	4.53461e-08	4.53308e-08	4.53308e-08	4.54565e-08	4.54876e-08	4.54876e-08	4.54876e-08	4.54876e-08	4.54765e-08	4.54337e-08	4.54216e-08	4.5373e-08	4.53518e-08	4.53471e-08	4.53471e-08	4.53535e-08	4.53591e-08	4.54998e-08	4.56096e-08	4.56285e-08	4.5648e-08	4.5648e-08	4.56567e-08
3.5856e-08	3.5931e-08	3.60536e-08	3.66714e-08	3.73096e-08	3.78516e-08	3.7888e-08	3.7888e-08	3.79311e-08	3.81748e-08	3.8546e-08	3.9775e-08	4.02249e-08	4.12225e-08	4.12782e-08	4.13085e-08	4.13907e-08	4.14207e-08	4.15142e-08	4.17636e-08	4.22932e-08	4.54143e-08	4.54542e-08	4.5661e-08	4.55449e-08	4.5498e-08	4.54565e-08	4.54007e-08	4.53308e-08	4.52714e-08	4.52692e-08	4.52692e-08	4.54831e-08	4.54876e-08	4.54876e-08	4.54337e-08	4.54216e-08	4.54044e-08	4.5354e-08	4.53518e-08	4.53518e-08	4.53518e-08	4.5354e-08	4.54063e-08	4.55916e-08	4.56441e-08	4.5648e-08	4.5648e-08	4.56364e-08	4.56364e-08
3.5628e-08	3.5856e-08	3.5856e-08	3.60536e-08	3.70654e-08	3.73404e-08	3.75004e-08	3.75542e-08	3.77077e-08	3.7888e-08	3.81748e-08	3.83023e-08	3.99697e-08	4.09431e-08	4.12225e-08	4.12257e-08	4.12803e-08	4.13907e-08	4.15086e-08	4.16457e-08	4.17636e-08	4.5152e-08	4.54542e-08	4.5661e-08	4.57098e-08	4.56458e-08	4.56458e-08	4.54565e-08	4.53308e-08	4.51863e-08	4.51863e-08	4.51863e-08	4.5369e-08	4.54876e-08	4.54876e-08	4.54765e-08	4.54337e-08	4.54216e-08	4.54044e-08	4.5354e-08	4.5354e-08	4.54063e-08	4.54402e-08	4.55837e-08	4.56441e-08	4.56567e-08	4.56567e-08	4.5648e-08	4.56364e-08	4.56285e-08
3.5628e-08	3.5628e-08	3.5628e-08	3.5931e-08	3.66714e-08	3.71025e-08	3.73404e-08	3.74209e-08	3.75542e-08	3.77077e-08	3.7888e-08	3.81911e-08	3.85499e-08	4.08328e-08	4.08976e-08	4.09554e-08	4.12257e-08	4.13907e-08	4.15142e-08	4.16195e-08	4.16603e-08	4.19911e-08	4.51769e-08	4.5661e-08	4.57474e-08	4.57474e-08	4.57474e-08	4.54524e-08	4.53461e-08	4.5227e-08	4.51863e-08	4.5227e-08	4.54044e-08	4.54876e-08	4.54765e-08	4.54337e-08	4.54337e-08	4.54337e-08	4.54337e-08	4.54063e-08	4.54402e-08	4.55264e-08	4.5565e-08	4.56326e-08	4.56481e-08	4.56713e-08	4.56801e-08	4.56713e-08	4.56713e-08	4.56285e-08
3.5628e-08	3.54863e-08	3.54863e-08	3.54863e-08	3.5931e-08	3.68631e-08	3.73096e-08	3.73404e-08	3.75004e-08	3.75542e-08	3.77133e-08	3.80423e-08	3.83023e-08	3.90583e-08	4.08328e-08	4.08976e-08	4.09554e-08	4.14207e-08	4.15489e-08	4.16195e-08	4.16457e-08	4.16603e-08	4.27786e-08	4.51769e-08	4.54913e-08	4.54913e-08	4.57474e-08	4.54913e-08	4.54007e-08	4.53873e-08	4.52301e-08	4.53227e-08	4.5437e-08	4.54876e-08	4.54876e-08	4.54051e-08	4.54044e-08	4.54402e-08	4.54402e-08	4.54402e-08	4.5516e-08	4.55264e-08	4.55837e-08	4.56423e-08	4.56481e-08	4.56911e-08	4.57219e-08	4.58098e-08	4.58445e-08	4.57703e-08
3.5628e-08	3.54863e-08	3.54863e-08	3.54863e-08	3.56598e-08	3.60119e-08	3.67121e-08	3.73096e-08	3.73404e-08	3.75004e-08	3.77077e-08	3.79311e-08	3.83023e-08	3.8799e-08	3.95877e-08	4.08328e-08	4.08976e-08	4.14757e-08	4.15489e-08	4.16195e-08	4.16195e-08	4.16457e-08	4.16838e-08	4.26324e-08	4.51769e-08	4.54741e-08	4.56458e-08	4.54913e-08	4.54524e-08	4.54007e-08	4.54007e-08	4.54524e-08	4.54524e-08	4.54876e-08	4.5437e-08	4.5369e-08	4.5369e-08	4.5354e-08	4.5413e-08	4.54829e-08	4.5516e-08	4.55245e-08	4.5565e-08	4.55935e-08	4.56481e-08	4.57082e-08	4.58396e-08	4.5931e-08	4.60362e-08	4.60362e-08
3.60287e-08	3.56598e-08	3.54863e-08	3.54863e-08	3.57293e-08	3.57886e-08	3.60239e-08	3.67121e-08	3.70115e-08	3.73404e-08	3.75004e-08	3.77133e-08	3.80423e-08	3.85499e-08	3.90583e-08	4.04381e-08	4.08976e-08	4.10626e-08	4.15489e-08	4.16195e-08	4.16195e-08	4.16195e-08	4.16457e-08	4.18583e-08	4.26324e-08	4.53308e-08	4.54524e-08	4.54524e-08	4.54524e-08	4.54913e-08	4.57501e-08	4.56759e-08	4.54939e-08	4.54524e-08	4.5437e-08	4.53227e-08	4.53032e-08	4.5354e-08	4.54051e-08	4.54885e-08	4.5516e-08	4.55219e-08	4.55245e-08	4.55837e-08	4.56081e-08	4.56942e-08	4.58859e-08	4.60207e-08	4.61257e-08	4.62566e-08
3.64184e-08	3.60287e-08	3.60239e-08	3.57886e-08	3.57886e-08	3.57886e-08	3.60119e-08	3.6362e-08	3.65049e-08	3.67121e-08	3.68971e-08	3.73404e-08	3.77717e-08	3.83023e-08	3.90574e-08	3.93383e-08	4.04188e-08	4.08976e-08	4.1397e-08	4.14757e-08	4.14757e-08	4.14757e-08	4.14757e-08	4.16838e-08	4.21873e-08	4.26324e-08	4.30506e-08	4.53873e-08	4.54524e-08	4.55737e-08	4.67943e-08	4.67943e-08	4.68027e-08	4.55737e-08	4.5437e-08	4.52381e-08	4.52381e-08	4.52381e-08	4.5373e-08	4.54829e-08	4.5516e-08	4.5516e-08	4.55219e-08	4.55245e-08	4.55837e-08	4.56423e-08	4.58445e-08	4.60207e-08	4.62566e-08	4.62759e-08
3.64184e-08	3.64184e-08	3.60784e-08	3.5993e-08	3.5993e-08	3.57886e-08	3.60119e-08	3.60119e-08	3.61231e-08	3.65049e-08	3.6706e-08	3.68971e-08	3.7061e-08	3.77717e-08	3.87771e-08	3.90583e-08	4.02629e-08	4.04381e-08	4.1285e-08	4.1397e-08	4.1397e-08	4.1397e-08	4.1445e-08	4.16188e-08	4.17414e-08	4.21777e-08	4.25633e-08	4.26805e-08	4.53873e-08	4.57501e-08	4.68027e-08	4.68045e-08	4.68045e-08	4.57337e-08	4.53032e-08	4.51652e-08	4.51652e-08	4.51652e-08	4.53032e-08	4.5377e-08	4.54829e-08	4.55073e-08	4.5516e-08	4.5516e-08	4.55245e-08	4.55935e-08	4.57309e-08	4.59754e-08	4.62566e-08	4.73135e-08
3.5993e-08	3.60287e-08	3.60784e-08	3.5993e-08	3.57886e-08	3.57886e-08	3.57886e-08	3.57886e-08	3.57886e-08	3.61231e-08	3.65049e-08	3.6616e-08	3.68971e-08	3.7061e-08	3.82485e-08	3.90583e-08	4.02436e-08	4.02887e-08	4.04381e-08	4.11671e-08	4.12581e-08	4.1285e-08	4.1397e-08	4.14757e-08	4.16836e-08	4.18332e-08	4.21094e-08	4.22352e-08	4.26324e-08	4.57501e-08	4.68027e-08	4.68045e-08	4.68027e-08	4.54939e-08	4.52144e-08	4.51576e-08	4.51576e-08	4.51652e-08	4.53299e-08	4.5373e-08	4.53844e-08	4.53909e-08	4.54885e-08	4.55073e-08	4.55219e-08	4.55815e-08	4.56513e-08	4.58396e-08	4.6097e-08	4.74607e-08
3.33518e-08	3.54205e-08	3.5993e-08	3.57886e-08	3.57293e-08	3.57836e-08	3.57293e-08	3.57293e-08	3.57293e-08	3.57293e-08	3.61231e-08	3.65049e-08	3.6616e-08	3.68971e-08	3.7061e-08	3.87771e-08	3.9887e-08	4.02436e-08	4.02629e-08	4.04188e-08	4.04381e-08	4.12224e-08	4.1285e-08	4.1445e-08	4.16576e-08	4.16836e-08	4.18332e-08	4.21094e-08	4.22352e-08	4.257e-08	4.31313e-08	4.54939e-08	4.52144e-08	4.51576e-08	4.51576e-08	4.50829e-08	4.50875e-08	4.51652e-08	4.53071e-08	4.5347e-08	4.5377e-08	4.53844e-08	4.53909e-08	4.54173e-08	4.55073e-08	4.55219e-08	4.55815e-08	4.56942e-08	4.59754e-08	4.73135e-08
3.27751e-08	3.33518e-08	3.34761e-08	3.42252e-08	3.46977e-08	3.49144e-08	3.49144e-08	3.49144e-08	3.5037e-08	3.51906e-08	3.55253e-08	3.58598e-08	3.62089e-08	3.6616e-08	3.68971e-08	3.71414e-08	3.97131e-08	3.9887e-08	4.02436e-08	4.02436e-08	4.02436e-08	4.10071e-08	4.1285e-08	4.1445e-08	4.16576e-08	4.16836e-08	4.16876e-08	4.18332e-08	4.21678e-08	4.23212e-08	4.257e-08	4.31053e-08	4.48064e-08	4.49138e-08	4.49138e-08	4.50789e-08	4.50829e-08	4.51652e-08	4.53071e-08	4.5347e-08	4.53744e-08	4.53821e-08	4.53844e-08	4.53909e-08	4.54529e-08	4.54815e-08	4.55219e-08	4.55815e-08	4.58396e-08	4.6097e-08
3.22933e-08	3.25898e-08	3.27751e-08	3.34761e-08	3.41073e-08	3.45539e-08	3.45539e-08	3.48234e-08	3.49144e-08	3.50574e-08	3.53126e-08	3.55253e-08	3.58379e-08	3.61935e-08	3.66062e-08	3.67394e-08	3.74486e-08	3.97321e-08	3.98993e-08	4.02416e-08	4.02416e-08	4.07881e-08	4.1285e-08	4.14671e-08	4.16253e-08	4.16599e-08	4.16836e-08	4.16876e-08	4.2045e-08	4.22512e-08	4.23212e-08	4.25441e-08	4.31053e-08	4.48064e-08	4.49097e-08	4.49138e-08	4.49935e-08	4.50829e-08	4.53071e-08	4.5347e-08	4.53744e-08	4.53844e-08	4.53844e-08	4.53909e-08	4.54173e-08	4.54529e-08	4.54529e-08	4.54815e-08	4.55815e-08	4.59532e-08
3.22933e-08	3.23665e-08	3.24371e-08	3.26494e-08	3.36573e-08	3.42252e-08	3.44522e-08	3.45539e-08	3.48234e-08	3.5037e-08	3.51906e-08	3.53126e-08	3.56795e-08	3.5833e-08	3.59183e-08	3.62158e-08	3.67032e-08	3.87868e-08	3.97321e-08	3.98993e-08	4.02416e-08	4.02629e-08	4.118e-08	4.1442e-08	4.16188e-08	4.16576e-08	4.16754e-08	4.16876e-08	4.2045e-08	4.22284e-08	4.23057e-08	4.23212e-08	4.25389e-08	4.29312e-08	4.48064e-08	4.49097e-08	4.49138e-08	4.50829e-08	4.53299e-08	4.53647e-08	4.5377e-08	4.53844e-08	4.53909e-08	4.54155e-08	4.54529e-08	4.54173e-08	4.54173e-08	4.54631e-08	4.54815e-08	4.55815e-08
3.22933e-08	3.23665e-08	3.242e-08	3.24371e-08	3.27132e-08	3.36573e-08	3.40496e-08	3.44522e-08	3.46977e-08	3.49144e-08	3.50842e-08	3.53126e-08	3.55837e-08	3.57794e-08	3.58379e-08	3.59183e-08	3.62158e-08	3.67394e-08	3.95166e-08	3.98709e-08	3.98993e-08	4.02416e-08	4.118e-08	4.14001e-08	4.1556e-08	4.16188e-08	4.16576e-08	4.16836e-08	4.2045e-08	4.22284e-08	4.22512e-08	4.23057e-08	4.23756e-08	4.25827e-08	4.29328e-08	4.48064e-08	4.49115e-08	4.49935e-08	4.53434e-08	4.5377e-08	4.55801e-08	4.56102e-08	4.56249e-08	4.55801e-08	4.55801e-08	4.54631e-08	4.54173e-08	4.54173e-08	4.54155e-08	4.54631e-08
3.22933e-08	3.23931e-08	3.242e-08	3.24371e-08	3.24605e-08	3.29626e-08	3.3429e-08	3.40496e-08	3.44522e-08	3.48234e-08	3.50574e-08	3.53126e-08	3.55837e-08	3.57794e-08	3.58255e-08	3.58598e-08	3.59403e-08	3.62204e-08	3.67825e-08	3.83657e-08	3.95166e-08	3.97131e-08	4.02416e-08	4.118e-08	4.13189e-08	4.1556e-08	4.16576e-08	4.16836e-08	4.21408e-08	4.22284e-08	4.22512e-08	4.2296e-08	4.23057e-08	4.25185e-08	4.27841e-08	4.31553e-08	4.4905e-08	4.49138e-08	4.52353e-08	4.53844e-08	4.57042e-08	4.57042e-08	4.57121e-08	4.57042e-08	4.56249e-08	4.55788e-08	4.54529e-08	4.54155e-08	4.53959e-08	4.53959e-08
3.24371e-08	3.24371e-08	3.24371e-08	3.24605e-08	3.24605e-08	3.29626e-08	3.30413e-08	3.31819e-08	3.35215e-08	3.42556e-08	3.49144e-08	3.52654e-08	3.55837e-08	3.56795e-08	3.57794e-08	3.58255e-08	3.59183e-08	3.61675e-08	3.63747e-08	3.6957e-08	3.80837e-08	3.85488e-08	3.90831e-08	3.91204e-08	3.96019e-08	4.13189e-08	4.1556e-08	4.16576e-08	4.19882e-08	4.2149e-08	4.22512e-08	4.2296e-08	4.23057e-08	4.23756e-08	4.26095e-08	4.29328e-08	4.31553e-08	4.45629e-08	4.49935e-08	4.53744e-08	4.57975e-08	4.58252e-08	4.58252e-08	4.57975e-08	4.57042e-08	4.55788e-08	4.54155e-08	4.53959e-08	4.53377e-08	4.53377e-08
3.37681e-08	3.30875e-08	3.24605e-08	3.24605e-08	3.26752e-08	3.30113e-08	3.30113e-08	3.30697e-08	3.31819e-08	3.34092e-08	3.37707e-08	3.50574e-08	3.54618e-08	3.56795e-08	3.57183e-08	3.58255e-08	3.58281e-08	3.59606e-08	3.62158e-08	3.65607e-08	3.6957e-08	3.78756e-08	3.83206e-08	3.86325e-08	3.90245e-08	3.91461e-08	3.96019e-08	4.14001e-08	4.19549e-08	4.21408e-08	4.22284e-08	4.22773e-08	4.23057e-08	4.23756e-08	4.25827e-08	4.27841e-08	4.30154e-08	4.32032e-08	4.40561e-08	4.53434e-08	4.57975e-08	4.5899e-08	4.5899e-08	4.57975e-08	4.57045e-08	4.54736e-08	4.54155e-08	4.53377e-08	4.52537e-08	4.52537e-08
3.37681e-08	3.37681e-08	3.37681e-08	3.32565e-08	3.29626e-08	3.30113e-08	3.30113e-08	3.30113e-08	3.30697e-08	3.31819e-08	3.34839e-08	3.36154e-08	3.41688e-08	3.55837e-08	3.56795e-08	3.57794e-08	3.58281e-08	3.59606e-08	3.61675e-08	3.63324e-08	3.65972e-08	3.76206e-08	3.82297e-08	3.83657e-08	3.86325e-08	3.90245e-08	3.91461e-08	3.94531e-08	4.10665e-08	4.21408e-08	4.22164e-08	4.22773e-08	4.23057e-08	4.23756e-08	4.26095e-08	4.27841e-08	4.30154e-08	4.31553e-08	4.32032e-08	4.36589e-08	4.55172e-08	4.5899e-08	4.59562e-08	4.5899e-08	4.57975e-08	4.54631e-08	4.53599e-08	4.52577e-08	4.52537e-08	4.52131e-08
3.37681e-08	3.37681e-08	3.37681e-08	3.32565e-08	3.29626e-08	3.30113e-08	3.29789e-08	3.30113e-08	3.30113e-08	3.30697e-08	3.31819e-08	3.35215e-08	3.37707e-08	3.41688e-08	3.56316e-08	3.56325e-08	3.58255e-08	3.59606e-08	3.61675e-08	3.63163e-08	3.63747e-08	3.65972e-08	3.78756e-08	3.83148e-08	3.86325e-08	3.90245e-08	3.91461e-08	3.94324e-08	3.97757e-08	4.10599e-08	4.19882e-08	4.2149e-08	4.2296e-08	4.23797e-08	4.26095e-08	4.27841e-08	4.30154e-08	4.30643e-08	4.31724e-08	4.3209e-08	4.35591e-08	4.55172e-08	4.5899e-08	4.5899e-08	4.57045e-08	4.54289e-08	4.53137e-08	4.52577e-08	4.52131e-08	4.52537e-08
3.37681e-08	3.37681e-08	3.37674e-08	3.30875e-08	3.29626e-08	3.29626e-08	3.29626e-08	3.29626e-08	3.29626e-08	3.30113e-08	3.30697e-08	3.34839e-08	3.37707e-08	3.39031e-08	3.41688e-08	3.54618e-08	3.56325e-08	3.59606e-08	3.61675e-08	3.62684e-08	3.63324e-08	3.65283e-08	3.68734e-08	3.78756e-08	3.86325e-08	3.90245e-08	3.91461e-08	3.9331e-08	3.94531e-08	4.00462e-08	4.01543e-08	4.19549e-08	4.2257e-08	4.23756e-08	4.26095e-08	4.27841e-08	4.29749e-08	4.30643e-08	4.3139e-08	4.32032e-08	4.33748e-08	4.40561e-08	4.53311e-08	4.53599e-08	4.53599e-08	4.53599e-08	4.52577e-08	4.52577e-08	4.52577e-08	4.53137e-08
3.37674e-08	3.33603e-08	3.30875e-08	3.22867e-08	3.22867e-08	3.23046e-08	3.23274e-08	3.23274e-08	3.23274e-08	3.28822e-08	3.29789e-08	3.32866e-08	3.36154e-08	3.38772e-08	3.39031e-08	3.40055e-08	3.41688e-08	3.58281e-08	3.60458e-08	3.61886e-08	3.63163e-08	3.63487e-08	3.65607e-08	3.76206e-08	3.86325e-08	3.90245e-08	3.91461e-08	3.9331e-08	3.95885e-08	3.99877e-08	4.00576e-08	4.01543e-08	4.03623e-08	4.23756e-08	4.23853e-08	4.27817e-08	4.29749e-08	4.30154e-08	4.3139e-08	4.32032e-08	4.33048e-08	4.35591e-08	4.4865e-08	4.5201e-08	4.52537e-08	4.52577e-08	4.52537e-08	4.52577e-08	4.53137e-08	4.5364e-08
3.13728e-08	3.13728e-08	3.13938e-08	3.15327e-08	3.1676e-08	3.19493e-08	3.2247e-08	3.2298e-08	3.2298e-08	3.23046e-08	3.23274e-08	3.28822e-08	3.34839e-08	3.37707e-08	3.38772e-08	3.39031e-08	3.40055e-08	3.41688e-08	3.59606e-08	3.61675e-08	3.61886e-08	3.63324e-08	3.63324e-08	3.64599e-08	3.78756e-08	3.8992e-08	3.91461e-08	3.94324e-08	3.97757e-08	3.99877e-08	4.00576e-08	4.00739e-08	4.01543e-08	4.03623e-08	4.10599e-08	4.24868e-08	4.29683e-08	4.30154e-08	4.3139e-08	4.3209e-08	4.33748e-08	4.36678e-08	4.45734e-08	4.4865e-08	4.50084e-08	4.5201e-08	4.52131e-08	4.53015e-08	4.54289e-08	4.57382e-08
3.1081e-08	3.1081e-08	3.1081e-08	3.12338e-08	3.13938e-08	3.15327e-08	3.19317e-08	3.2247e-08	3.22598e-08	3.2298e-08	3.23046e-08	3.23924e-08	3.28315e-08	3.29543e-08	3.38704e-08	3.38772e-08	3.38772e-08	3.40055e-08	3.44573e-08	3.5998e-08	3.61101e-08	3.61886e-08	3.62706e-08	3.63324e-08	3.63487e-08	3.86325e-08	3.90496e-08	3.94324e-08	3.99058e-08	3.99877e-08	4.00576e-08	4.00739e-08	4.01389e-08	4.01543e-08	4.03623e-08	4.11616e-08	4.27817e-08	4.30154e-08	4.3139e-08	4.33048e-08	4.36075e-08	4.3957e-08	4.45734e-08	4.48232e-08	4.4865e-08	4.50084e-08	4.51715e-08	4.54289e-08	4.57209e-08	4.60459e-08
3.10128e-08	3.10249e-08	3.10249e-08	3.10274e-08	3.11414e-08	3.13938e-08	3.15327e-08	3.21162e-08	3.21982e-08	3.2247e-08	3.2298e-08	3.23046e-08	3.2749e-08	3.28315e-08	3.28774e-08	3.34451e-08	3.38318e-08	3.38772e-08	3.40754e-08	3.46424e-08	3.50084e-08	3.61101e-08	3.61101e-08	3.61886e-08	3.63178e-08	3.63607e-08	3.8992e-08	3.94324e-08	3.99488e-08	4.00452e-08	4.00739e-08	4.00739e-08	4.01129e-08	4.01389e-08	4.01714e-08	4.03623e-08	4.14635e-08	4.29683e-08	4.3139e-08	4.33748e-08	4.38958e-08	4.40608e-08	4.45734e-08	4.48232e-08	4.4865e-08	4.50084e-08	4.50084e-08	4.57209e-08	4.58916e-08	4.60459e-08
3.10128e-08	3.10128e-08	3.10184e-08	3.10249e-08	3.10274e-08	3.13028e-08	3.15158e-08	3.19813e-08	3.21982e-08	3.2247e-08	3.22598e-08	3.2298e-08	3.26175e-08	3.2749e-08	3.28153e-08	3.28315e-08	3.28619e-08	3.38318e-08	3.40055e-08	3.44573e-08	3.4739e-08	3.47545e-08	3.59579e-08	3.59676e-08	3.60691e-08	3.62706e-08	3.63178e-08	3.9331e-08	3.9926e-08	3.99877e-08	4.00576e-08	4.00739e-08	4.00794e-08	4.01129e-08	4.01389e-08	4.02722e-08	4.07967e-08	4.27262e-08	4.3139e-08	4.36075e-08	4.39301e-08	4.40608e-08	4.48143e-08	4.48232e-08	4.50042e-08	4.50084e-08	4.54014e-08	4.57209e-08	4.60459e-08	4.60963e-08
3.10128e-08	3.10128e-08	3.10128e-08	3.10184e-08	3.10249e-08	3.10274e-08	3.13028e-08	3.19197e-08	3.20829e-08	3.21982e-08	3.2247e-08	3.2298e-08	3.25207e-08	3.26175e-08	3.2749e-08	3.2749e-08	3.2749e-08	3.28619e-08	3.40055e-08	3.44573e-08	3.4739e-08	3.47428e-08	3.50084e-08	3.59466e-08	3.59579e-08	3.60691e-08	3.62188e-08	3.67417e-08	3.97408e-08	3.99813e-08	3.99877e-08	4.00576e-08	4.00739e-08	4.00794e-08	4.01069e-08	4.01412e-08	4.05158e-08	4.14635e-08	4.27262e-08	4.36678e-08	4.39301e-08	4.40608e-08	4.45734e-08	4.48232e-08	4.50042e-08	4.50084e-08	4.50084e-08	4.54014e-08	4.57209e-08	4.60459e-08
3.10128e-08	3.10128e-08	3.10128e-08	3.10128e-08	3.10184e-08	3.10128e-08	3.10794e-08	3.15774e-08	3.19813e-08	3.21982e-08	3.22022e-08	3.2247e-08	3.2442e-08	3.25207e-08	3.2602e-08	3.2602e-08	3.26175e-08	3.2749e-08	3.32208e-08	3.44085e-08	3.46424e-08	3.47428e-08	3.48784e-08	3.51602e-08	3.59579e-08	3.59676e-08	3.60691e-08	3.62706e-08	3.80787e-08	3.97238e-08	3.98318e-08	3.9926e-08	4.00739e-08	4.00794e-08	4.01069e-08	4.01412e-08	4.01714e-08	4.11616e-08	4.21814e-08	4.27262e-08	4.36678e-08	4.39301e-08	4.3957e-08	4.48143e-08	4.48232e-08	4.48232e-08	4.48232e-08	4.50042e-08	4.45734e-08	4.35933e-08
3.10128e-08	3.10128e-08	3.10016e-08	3.09925e-08	3.09925e-08	3.09838e-08	3.09838e-08	3.15158e-08	3.19813e-08	3.20829e-08	3.21162e-08	3.21162e-08	3.22022e-08	3.25207e-08	3.2442e-08	3.2442e-08	3.25207e-08	3.26175e-08	3.28619e-08	3.40754e-08	3.46424e-08	3.4739e-08	3.47784e-08	3.51602e-08	3.59579e-08	3.59676e-08	3.60691e-08	3.62128e-08	3.74705e-08	3.80787e-08	3.956e-08	3.97408e-08	4.00794e-08	4.00794e-08	4.01069e-08	4.01069e-08	4.01129e-08	4.01549e-08	4.11616e-08	4.21814e-08	4.21814e-08	4.27262e-08	4.27262e-08	4.38958e-08	4.43199e-08	4.45193e-08	4.31223e-08	4.32823e-08	4.34527e-08	4.34527e-08
3.09925e-08	3.09838e-08	3.09838e-08	3.09779e-08	3.09039e-08	3.08966e-08	3.09039e-08	3.09838e-08	3.17001e-08	3.19197e-08	3.19197e-08	3.19197e-08	3.19197e-08	3.17411e-08	3.17001e-08	3.17627e-08	3.2442e-08	3.25369e-08	3.2602e-08	3.32208e-08	3.44573e-08	3.4739e-08	3.48784e-08	3.59091e-08	3.59676e-08	3.60691e-08	3.60855e-08	3.61723e-08	3.72579e-08	3.75599e-08	3.80787e-08	3.956e-08	3.96899e-08	3.97043e-08	3.97043e-08	3.97043e-08	3.97043e-08	3.98212e-08	4.0013e-08	4.03037e-08	4.12458e-08	4.12458e-08	4.12458e-08	4.14164e-08	4.18687e-08	4.20115e-08	4.20604e-08	4.23819e-08	4.32823e-08	4.32969e-08
3.09336e-08	3.09336e-08	3.09336e-08	3.09039e-08	3.06278e-08	3.06237e-08	3.06278e-08	3.06758e-08	3.09039e-08	3.14501e-08	3.15645e-08	3.16751e-08	3.16751e-08	3.16751e-08	3.16751e-08	3.16939e-08	3.17627e-08	3.2442e-08	3.2602e-08	3.28619e-08	3.32208e-08	3.46424e-08	3.47428e-08	3.51602e-08	3.59579e-08	3.60691e-08	3.60855e-08	3.61129e-08	3.62128e-08	3.72579e-08	3.75599e-08	3.80787e-08	3.80787e-08	3.93399e-08	3.95022e-08	3.93399e-08	3.88524e-08	3.88524e-08	3.91075e-08	3.91075e-08	3.94153e-08	3.98393e-08	4.02211e-08	4.07131e-08	4.14164e-08	4.18614e-08	4.18687e-08	4.20604e-08	4.23819e-08	4.32823e-08
3.09336e-08	3.09336e-08	3.09082e-08	3.089e-08	3.06237e-08	3.06237e-08	3.06237e-08	3.06758e-08	3.08578e-08	3.09968e-08	3.14501e-08	3.15534e-08	3.15534e-08	3.1636e-08	3.165e-08	3.16939e-08	3.17001e-08	3.20431e-08	3.2442e-08	3.2602e-08	3.29916e-08	3.32208e-08	3.34172e-08	3.47784e-08	3.59091e-08	3.59676e-08	3.60691e-08	3.60855e-08	3.61129e-08	3.62188e-08	3.72579e-08	3.72579e-08	3.72579e-08	3.73477e-08	3.76239e-08	3.79832e-08	3.81902e-08	3.81902e-08	3.84344e-08	3.87186e-08	3.90872e-08	3.91075e-08	3.94153e-08	3.98393e-08	4.07131e-08	4.14164e-08	4.17038e-08	4.20115e-08	4.20604e-08	4.32015e-08
3.09336e-08	3.09336e-08	3.09082e-08	3.08966e-08	3.08389e-08	3.06587e-08	3.06587e-08	3.06758e-08	3.07717e-08	3.08617e-08	3.11357e-08	3.14501e-08	3.15468e-08	3.15534e-08	3.16451e-08	3.16751e-08	3.17001e-08	3.17904e-08	3.23721e-08	3.25293e-08	3.28179e-08	3.30434e-08	3.32078e-08	3.33571e-08	3.3795e-08	3.59343e-08	3.53992e-08	3.53992e-08	3.53992e-08	3.53992e-08	3.67661e-08	3.68052e-08	3.68052e-08	3.68052e-08	3.69511e-08	3.72296e-08	3.7665e-08	3.80589e-08	3.81106e-08	3.81902e-08	3.87186e-08	3.90872e-08	3.91075e-08	3.93479e-08	3.97085e-08	4.02211e-08	4.17038e-08	4.18687e-08	4.20604e-08	4.28589e-08
3.09336e-08	3.09336e-08	3.09133e-08	3.08966e-08	3.089e-08	3.07017e-08	3.06981e-08	3.07689e-08	3.07689e-08	3.08578e-08	3.09009e-08	3.11357e-08	3.14501e-08	3.15468e-08	3.15775e-08	3.16751e-08	3.1744e-08	3.19316e-08	3.24605e-08	3.25293e-08	3.261e-08	3.29822e-08	3.30558e-08	3.31345e-08	3.31345e-08	3.32078e-08	3.32396e-08	3.34662e-08	3.41874e-08	3.4601e-08	3.50989e-08	3.53992e-08	3.67648e-08	3.67661e-08	3.68523e-08	3.7104e-08	3.73477e-08	3.79832e-08	3.80589e-08	3.81902e-08	3.84344e-08	3.88542e-08	3.89751e-08	3.90872e-08	3.93479e-08	3.97085e-08	4.02211e-08	4.17038e-08	4.20115e-08	4.22076e-08
3.1022e-08	3.1022e-08	3.09336e-08	3.09133e-08	3.089e-08	3.08389e-08	3.07689e-08	3.07689e-08	3.07717e-08	3.08578e-08	3.08578e-08	3.09968e-08	3.11357e-08	3.14654e-08	3.15534e-08	3.16751e-08	3.17001e-08	3.19316e-08	3.23721e-08	3.25293e-08	3.261e-08	3.26862e-08	3.30434e-08	3.30434e-08	3.30434e-08	3.29317e-08	3.29317e-08	3.29317e-08	3.32396e-08	3.3795e-08	3.4601e-08	3.47967e-08	3.53992e-08	3.67397e-08	3.68052e-08	3.7104e-08	3.72296e-08	3.79832e-08	3.80589e-08	3.81594e-08	3.81902e-08	3.86998e-08	3.89687e-08	3.89751e-08	3.90872e-08	3.93741e-08	3.96304e-08	4.0031e-08	4.17038e-08	4.20115e-08
3.1084e-08	3.1084e-08	3.10297e-08	3.10297e-08	3.09133e-08	3.08617e-08	3.08581e-08	3.08578e-08	3.08581e-08	3.07717e-08	3.07717e-08	3.08578e-08	3.09009e-08	3.11357e-08	3.14654e-08	3.15775e-08	3.16751e-08	3.1744e-08	3.23721e-08	3.24605e-08	3.261e-08	3.25802e-08	3.261e-08	3.27245e-08	3.27245e-08	3.27245e-08	3.26873e-08	3.27245e-08	3.29317e-08	3.29374e-08	3.3299e-08	3.4601e-08	3.50989e-08	3.66852e-08	3.68052e-08	3.71996e-08	3.7665e-08	3.79832e-08	3.80589e-08	3.81902e-08	3.85327e-08	3.88542e-08	3.88597e-08	3.89751e-08	3.89751e-08	3.90872e-08	3.95121e-08	3.96304e-08	3.98572e-08	4.07578e-08
3.20224e-08	3.12902e-08	3.11597e-08	3.1084e-08	3.09935e-08	3.089e-08	3.08617e-08	3.08581e-08	3.08581e-08	3.07689e-08	3.07689e-08	3.07441e-08	3.07166e-08	3.06419e-08	3.06419e-08	3.08019e-08	3.14654e-08	3.14654e-08	3.15775e-08	3.23721e-08	3.25293e-08	3.25293e-08	3.25293e-08	3.25802e-08	3.25646e-08	3.25646e-08	3.25646e-08	3.26352e-08	3.27245e-08	3.28539e-08	3.29374e-08	3.36849e-08	3.47697e-08	3.57638e-08	3.67397e-08	3.69511e-08	3.72296e-08	3.79832e-08	3.81195e-08	3.84555e-08	3.86998e-08	3.88597e-08	3.88542e-08	3.88597e-08	3.89687e-08	3.89751e-08	3.94637e-08	3.95915e-08	3.96304e-08	3.98572e-08
3.33396e-08	3.20224e-08	3.13152e-08	3.11635e-08	3.10749e-08	3.09684e-08	3.08752e-08	3.07689e-08	3.07689e-08	3.06981e-08	3.0524e-08	3.04311e-08	3.03422e-08	3.032e-08	3.03004e-08	3.032e-08	3.08718e-08	3.09424e-08	3.10634e-08	3.10634e-08	3.10634e-08	3.10634e-08	3.24418e-08	3.24856e-08	3.24418e-08	3.24856e-08	3.24856e-08	3.25038e-08	3.25646e-08	3.26352e-08	3.28384e-08	3.28799e-08	3.38608e-08	3.47967e-08	3.57638e-08	3.67648e-08	3.71996e-08	3.78414e-08	3.81195e-08	3.84555e-08	3.85327e-08	3.86998e-08	3.88542e-08	3.88542e-08	3.88597e-08	3.88597e-08	3.94395e-08	3.95338e-08	3.95921e-08	3.96304e-08
3.39348e-08	3.33396e-08	3.13266e-08	3.11635e-08	3.09935e-08	3.08588e-08	3.07692e-08	3.07689e-08	3.06981e-08	3.04311e-08	3.02134e-08	3.02134e-08	3.02134e-08	3.02134e-08	3.03004e-08	3.032e-08	3.07293e-08	3.08985e-08	3.09424e-08	3.10634e-08	3.10634e-08	3.09424e-08	3.09424e-08	3.09425e-08	3.09425e-08	3.11448e-08	3.22908e-08	3.24418e-08	3.24418e-08	3.24418e-08	3.25038e-08	3.26914e-08	3.28539e-08	3.37203e-08	3.42223e-08	3.49533e-08	3.53666e-08	3.63934e-08	3.81195e-08	3.81195e-08	3.81594e-08	3.83554e-08	3.86998e-08	3.86998e-08	3.86998e-08	3.88597e-08	3.94395e-08	3.95338e-08	3.95921e-08	3.95961e-08
3.39348e-08	3.33396e-08	3.13152e-08	3.11635e-08	3.09658e-08	3.07692e-08	3.06493e-08	3.06493e-08	3.04311e-08	3.01167e-08	3.01679e-08	3.01706e-08	3.02134e-08	3.02134e-08	3.03004e-08	3.032e-08	3.0674e-08	3.08985e-08	3.09424e-08	3.09424e-08	3.10634e-08	3.09424e-08	3.09424e-08	3.08985e-08	3.08932e-08	3.09425e-08	3.10343e-08	3.14493e-08	3.17043e-08	3.17207e-08	3.2117e-08	3.232e-08	3.25038e-08	3.28384e-08	3.38608e-08	3.42223e-08	3.44838e-08	3.49533e-08	3.53666e-08	3.57208e-08	3.63377e-08	3.66705e-08	3.72573e-08	3.72573e-08	3.83554e-08	3.86998e-08	3.88597e-08	3.94637e-08	3.95338e-08	3.95943e-08
3.33396e-08	3.13266e-08	3.11635e-08	3.09684e-08	3.07887e-08	3.06981e-08	3.06125e-08	3.04688e-08	3.01679e-08	3.01167e-08	3.01161e-08	3.01167e-08	3.01167e-08	3.02134e-08	3.03004e-08	3.06537e-08	3.07293e-08	3.09208e-08	3.10634e-08	3.09424e-08	3.09424e-08	3.08985e-08	3.08573e-08	3.08573e-08	3.08573e-08	3.08573e-08	3.10343e-08	3.13154e-08	3.14493e-08	3.15818e-08	3.17043e-08	3.18077e-08	3.20464e-08	3.24412e-08	3.33313e-08	3.40388e-08	3.42223e-08	3.4479e-08	3.47552e-08	3.52244e-08	3.55559e-08	3.59711e-08	3.59971e-08	3.62733e-08	3.63733e-08	3.66705e-08	3.72573e-08	3.94395e-08	3.94637e-08	3.95921e-08
3.13152e-08	3.07887e-08	3.07828e-08	3.07692e-08	3.07692e-08	3.06125e-08	3.05516e-08	3.01679e-08	3.00897e-08	2.99713e-08	2.99713e-08	3.00637e-08	3.00943e-08	3.01167e-08	3.03004e-08	3.06537e-08	3.07293e-08	3.08985e-08	3.10634e-08	3.10634e-08	3.09424e-08	3.07931e-08	3.07882e-08	3.07882e-08	3.07882e-08	3.08573e-08	3.09165e-08	3.10408e-08	3.14323e-08	3.15818e-08	3.1589e-08	3.17043e-08	3.17914e-08	3.19651e-08	3.232e-08	3.37203e-08	3.41664e-08	3.44003e-08	3.44034e-08	3.47552e-08	3.53666e-08	3.57208e-08	3.58062e-08	3.59711e-08	3.59971e-08	3.61312e-08	3.63733e-08	3.66767e-08	3.94395e-08	3.94637e-08
3.07828e-08	3.07828e-08	3.07692e-08	3.07692e-08	3.06125e-08	3.05516e-08	3.04655e-08	3.00897e-08	2.99255e-08	2.98707e-08	2.98389e-08	2.98707e-08	2.98389e-08	3.01167e-08	3.02134e-08	3.06303e-08	3.06537e-08	3.06813e-08	3.08985e-08	3.08985e-08	3.07463e-08	3.06867e-08	3.07443e-08	3.06867e-08	3.07443e-08	3.07882e-08	3.09165e-08	3.10408e-08	3.14493e-08	3.15818e-08	3.1589e-08	3.16758e-08	3.17043e-08	3.18077e-08	3.19402e-08	3.25282e-08	3.40388e-08	3.41664e-08	3.44003e-08	3.44838e-08	3.50417e-08	3.55559e-08	3.58005e-08	3.58062e-08	3.59346e-08	3.59711e-08	3.61312e-08	3.63472e-08	3.67665e-08	3.94395e-08
3.07828e-08	3.07828e-08	3.07692e-08	3.06125e-08	3.05516e-08	3.04688e-08	3.01877e-08	3.00897e-08	2.99484e-08	2.98707e-08	2.98389e-08	2.98389e-08	2.97454e-08	2.9758e-08	2.9758e-08	2.99975e-08	3.0454e-08	3.06162e-08	3.0674e-08	3.06813e-08	3.06813e-08	3.06813e-08	3.06813e-08	3.06813e-08	3.06867e-08	3.06867e-08	3.08573e-08	3.10343e-08	3.14323e-08	3.15818e-08	3.15962e-08	3.16898e-08	3.16909e-08	3.17801e-08	3.18077e-08	3.18402e-08	3.25282e-08	3.41664e-08	3.44003e-08	3.44806e-08	3.50417e-08	3.53707e-08	3.55933e-08	3.58005e-08	3.58062e-08	3.59711e-08	3.60775e-08	3.62213e-08	3.64486e-08	3.66767e-08
3.09238e-08	3.07828e-08	3.07692e-08	3.06333e-08	3.06125e-08	3.05516e-08	3.03356e-08	3.01309e-08	3.0022e-08	2.99255e-08	2.98389e-08	2.97034e-08	2.95612e-08	2.95612e-08	2.95612e-08	2.95612e-08	2.9758e-08	3.01258e-08	3.06034e-08	3.06034e-08	3.06162e-08	3.06459e-08	3.06813e-08	3.06459e-08	3.06459e-08	3.06459e-08	3.06867e-08	3.09165e-08	3.14323e-08	3.1589e-08	3.16898e-08	3.16898e-08	3.16909e-08	3.16909e-08	3.17801e-08	3.18077e-08	3.19402e-08	3.40388e-08	3.42223e-08	3.44003e-08	3.47552e-08	3.50417e-08	3.53707e-08	3.57208e-08	3.58062e-08	3.59346e-08	3.59711e-08	3.61312e-08	3.63472e-08	3.64486e-08
3.09525e-08	3.09238e-08	3.07887e-08	3.07371e-08	3.06901e-08	3.06333e-08	3.04655e-08	3.0238e-08	3.00897e-08	2.99484e-08	2.98389e-08	2.96186e-08	2.95514e-08	2.94936e-08	2.93948e-08	2.93987e-08	2.9553e-08	2.97813e-08	3.0454e-08	3.06034e-08	3.06034e-08	3.06274e-08	3.06321e-08	3.06274e-08	3.06274e-08	3.05575e-08	3.05575e-08	3.06867e-08	3.14323e-08	3.1589e-08	3.16898e-08	3.17801e-08	3.17801e-08	3.16909e-08	3.16909e-08	3.17801e-08	3.18286e-08	3.19822e-08	3.23721e-08	3.44003e-08	3.44806e-08	3.49622e-08	3.49622e-08	3.50344e-08	3.58005e-08	3.59346e-08	3.59711e-08	3.61312e-08	3.62139e-08	3.63472e-08
3.11722e-08	3.09525e-08	3.09238e-08	3.07371e-08	3.06901e-08	3.06864e-08	3.06333e-08	3.02656e-08	3.01309e-08	3.0022e-08	2.98662e-08	2.96186e-08	2.94963e-08	2.93948e-08	2.93929e-08	2.93929e-08	2.93948e-08	2.9553e-08	2.99722e-08	3.05439e-08	3.06162e-08	3.06459e-08	3.06274e-08	3.05992e-08	3.05563e-08	3.04567e-08	3.04567e-08	3.04713e-08	3.11187e-08	3.16142e-08	3.17801e-08	3.17801e-08	3.17914e-08	3.1741e-08	3.1741e-08	3.17801e-08	3.18077e-08	3.19417e-08	3.19992e-08	3.21699e-08	3.44003e-08	3.44806e-08	3.44806e-08	3.4807e-08	3.5033e-08	3.59346e-08	3.6036e-08	3.60775e-08	3.61383e-08	3.62213e-08
3.11722e-08	3.09525e-08	3.09311e-08	3.09238e-08	3.07371e-08	3.06901e-08	3.06864e-08	3.05975e-08	3.03129e-08	3.01309e-08	2.99181e-08	2.96635e-08	2.94963e-08	2.93948e-08	2.93929e-08	2.93929e-08	2.93948e-08	2.94613e-08	2.97813e-08	3.04995e-08	3.06034e-08	3.06244e-08	3.06034e-08	3.05575e-08	3.04713e-08	3.01633e-08	3.01633e-08	3.01633e-08	3.07223e-08	3.16758e-08	3.19636e-08	3.20073e-08	3.19636e-08	3.18077e-08	3.17801e-08	3.17801e-08	3.18286e-08	3.19417e-08	3.19724e-08	3.20512e-08	3.21699e-08	3.39819e-08	3.4476e-08	3.44806e-08	3.4807e-08	3.58062e-08	3.6036e-08	3.61383e-08	3.61931e-08	3.62139e-08
3.11722e-08	3.09525e-08	3.09311e-08	3.09311e-08	3.07908e-08	3.07371e-08	3.07371e-08	3.06901e-08	3.06864e-08	3.03356e-08	3.0022e-08	2.97509e-08	2.95612e-08	2.94936e-08	2.93948e-08	2.93948e-08	2.93987e-08	2.9553e-08	2.99722e-08	3.05057e-08	3.05992e-08	3.06244e-08	3.05992e-08	3.05563e-08	3.03912e-08	3.01633e-08	3.01633e-08	3.01195e-08	3.01633e-08	3.14558e-08	3.20073e-08	3.20113e-08	3.20113e-08	3.19805e-08	3.19035e-08	3.18286e-08	3.19035e-08	3.19434e-08	3.19805e-08	3.20389e-08	3.2148e-08	3.22659e-08	3.28205e-08	3.41047e-08	3.4476e-08	3.4807e-08	3.6036e-08	3.61738e-08	3.62139e-08	3.62139e-08
3.11722e-08	3.09525e-08	3.09311e-08	3.09311e-08	3.07908e-08	3.07908e-08	3.07542e-08	3.07542e-08	3.07299e-08	3.04625e-08	3.02656e-08	2.99068e-08	2.95665e-08	2.95494e-08	2.94936e-08	2.94318e-08	2.95444e-08	2.96434e-08	3.02717e-08	3.05057e-08	3.05439e-08	3.05563e-08	3.05439e-08	3.04457e-08	3.01633e-08	3.00933e-08	3.00933e-08	3.00933e-08	3.01195e-08	3.0485e-08	3.20073e-08	3.20113e-08	3.20073e-08	3.19805e-08	3.19636e-08	3.19035e-08	3.19035e-08	3.19417e-08	3.19434e-08	3.20389e-08	3.2148e-08	3.22136e-08	3.24899e-08	3.28205e-08	3.31268e-08	3.4476e-08	3.59027e-08	3.61738e-08	3.62284e-08	3.62231e-08
3.11722e-08	3.11722e-08	3.0979e-08	3.09311e-08	3.09078e-08	3.07908e-08	3.07542e-08	3.07542e-08	3.07288e-08	3.04625e-08	3.04055e-08	3.0022e-08	2.97685e-08	2.96434e-08	2.95665e-08	2.95494e-08	2.96434e-08	2.9952e-08	3.03077e-08	3.05397e-08	3.05439e-08	3.05439e-08	3.05397e-08	3.03947e-08	3.00933e-08	3.00062e-08	3.00261e-08	3.00261e-08	3.00933e-08	3.01633e-08	3.17546e-08	3.20073e-08	3.20073e-08	3.19805e-08	3.19106e-08	3.18286e-08	3.18286e-08	3.19417e-08	3.19434e-08	3.20389e-08	3.21455e-08	3.22136e-08	3.24899e-08	3.2555e-08	3.26994e-08	3.30561e-08	3.4807e-08	3.61383e-08	3.62139e-08	3.61931e-08
3.3951e-08	3.19363e-08	3.19363e-08	3.10798e-08	3.09311e-08	3.07908e-08	3.07908e-08	3.07542e-08	3.05981e-08	3.05975e-08	3.04453e-08	3.03182e-08	2.9952e-08	2.97685e-08	2.96434e-08	2.96434e-08	2.97685e-08	3.02717e-08	3.04041e-08	3.05397e-08	3.05397e-08	3.05563e-08	3.05397e-08	3.03912e-08	3.00062e-08	2.9929e-08	2.99117e-08	2.99117e-08	2.9979e-08	3.00261e-08	3.0485e-08	3.17546e-08	3.17546e-08	3.19035e-08	3.19035e-08	3.16263e-08	3.16263e-08	3.18286e-08	3.19434e-08	3.20389e-08	3.21455e-08	3.21577e-08	3.22659e-08	3.24899e-08	3.24899e-08	3.26029e-08	3.28433e-08	3.4248e-08	3.61738e-08	3.61738e-08
3.52876e-08	3.4382e-08	3.3951e-08	3.33444e-08	3.15051e-08	3.09311e-08	3.07542e-08	3.07299e-08	3.07288e-08	3.05975e-08	3.04453e-08	3.04305e-08	3.02569e-08	2.9952e-08	2.99068e-08	2.9952e-08	3.03662e-08	3.04367e-08	3.05054e-08	3.05397e-08	3.06908e-08	3.06827e-08	3.05397e-08	3.03912e-08	2.99418e-08	2.99119e-08	2.97523e-08	2.97073e-08	2.97523e-08	2.97662e-08	2.97962e-08	3.01195e-08	3.01602e-08	3.0508e-08	3.05128e-08	3.0508e-08	3.0508e-08	3.06018e-08	3.18213e-08	3.19434e-08	3.20512e-08	3.21563e-08	3.21753e-08	3.21714e-08	3.21753e-08	3.21577e-08	3.24899e-08	3.26029e-08	3.34231e-08	3.61738e-08
3.53564e-08	3.52876e-08	3.4382e-08	3.3765e-08	3.33444e-08	3.22497e-08	3.09078e-08	3.07542e-08	3.07288e-08	3.04625e-08	3.04453e-08	3.04194e-08	3.02569e-08	3.02569e-08	3.03077e-08	3.03182e-08	3.04213e-08	3.04485e-08	3.05122e-08	3.06827e-08	3.06908e-08	3.06827e-08	3.04041e-08	2.99418e-08	2.99119e-08	2.97523e-08	2.96524e-08	2.96524e-08	2.96524e-08	2.96524e-08	2.96352e-08	2.96524e-08	2.96225e-08	3.01473e-08	3.01602e-08	3.04381e-08	3.0442e-08	3.0508e-08	3.06018e-08	3.18925e-08	3.20512e-08	3.21455e-08	3.21577e-08	3.21455e-08	3.21137e-08	3.21164e-08	3.21164e-08	3.21577e-08	3.26029e-08	3.34231e-08
3.54702e-08	3.53564e-08	3.4382e-08	3.3951e-08	3.33444e-08	3.28432e-08	3.22497e-08	3.08604e-08	3.07288e-08	3.05981e-08	3.04453e-08	3.04367e-08	3.04194e-08	3.03986e-08	3.03986e-08	3.03986e-08	3.04367e-08	3.05054e-08	3.05122e-08	3.06827e-08	3.07264e-08	3.05054e-08	3.00062e-08	2.98265e-08	2.97073e-08	2.96524e-08	2.96352e-08	2.96352e-08	2.96352e-08	2.96158e-08	2.96158e-08	2.96158e-08	2.96135e-08	2.96135e-08	3.00879e-08	3.01473e-08	3.04381e-08	3.0442e-08	3.06018e-08	3.10048e-08	3.20148e-08	3.21137e-08	3.21137e-08	3.20148e-08	3.18661e-08	3.18661e-08	3.18661e-08	3.19905e-08	3.21213e-08	3.24616e-08
3.54702e-08	3.52876e-08	3.4382e-08	3.3951e-08	3.36812e-08	3.30633e-08	3.28432e-08	3.25176e-08	3.22488e-08	3.07288e-08	3.04625e-08	3.04453e-08	3.04367e-08	3.04325e-08	3.04213e-08	3.04213e-08	3.04367e-08	3.04554e-08	3.05054e-08	3.05286e-08	3.05286e-08	3.05054e-08	2.99336e-08	2.97073e-08	2.96524e-08	2.96316e-08	2.96316e-08	2.96158e-08	2.96158e-08	2.96013e-08	2.96135e-08	2.96135e-08	2.95329e-08	2.95329e-08	2.96135e-08	2.96225e-08	3.00879e-08	3.0442e-08	3.06018e-08	3.10048e-08	3.18925e-08	3.20148e-08	3.20148e-08	3.18925e-08	3.18661e-08	3.17778e-08	3.17778e-08	3.18661e-08	3.18905e-08	3.21164e-08
3.54702e-08	3.48738e-08	3.46366e-08	3.3951e-08	3.3765e-08	3.33572e-08	3.30633e-08	3.28432e-08	3.25176e-08	3.22497e-08	3.10431e-08	3.05981e-08	3.04453e-08	3.04367e-08	3.04367e-08	3.04367e-08	3.04554e-08	3.05122e-08	3.05122e-08	3.05286e-08	3.05286e-08	3.04244e-08	2.96667e-08	2.96295e-08	2.95816e-08	2.95816e-08	2.96158e-08	2.96158e-08	2.96158e-08	2.96013e-08	2.96013e-08	2.96013e-08	2.94924e-08	2.94739e-08	2.94518e-08	2.94739e-08	2.96135e-08	3.04381e-08	3.04898e-08	3.10048e-08	3.18925e-08	3.20148e-08	3.20148e-08	3.20148e-08	3.17778e-08	3.1737e-08	3.17778e-08	3.17778e-08	3.1798e-08	3.18882e-08
3.48738e-08	3.47336e-08	3.46366e-08	3.45189e-08	3.3951e-08	3.3765e-08	3.36642e-08	3.33646e-08	3.29025e-08	3.26167e-08	3.22497e-08	3.22488e-08	3.0776e-08	3.06722e-08	3.05122e-08	3.05122e-08	3.05122e-08	3.06722e-08	3.06722e-08	3.05286e-08	3.05054e-08	2.97018e-08	2.96316e-08	2.95106e-08	2.94461e-08	2.95349e-08	2.95349e-08	2.95594e-08	2.95716e-08	2.95594e-08	2.95329e-08	2.94924e-08	2.9453e-08	2.94518e-08	2.94171e-08	2.94518e-08	2.94665e-08	2.96135e-08	3.0442e-08	3.09032e-08	3.18925e-08	3.20988e-08	3.21053e-08	3.21053e-08	3.188e-08	3.1737e-08	3.17282e-08	3.17282e-08	3.17282e-08	3.17778e-08
3.47027e-08	3.47027e-08	3.46659e-08	3.45831e-08	3.45774e-08	3.44687e-08	3.39859e-08	3.39859e-08	3.36642e-08	3.36642e-08	3.26167e-08	3.22488e-08	3.21213e-08	3.1475e-08	3.0776e-08	3.0776e-08	3.0776e-08	3.08412e-08	3.0776e-08	3.05286e-08	2.96667e-08	2.95791e-08	2.95106e-08	2.94461e-08	2.94057e-08	2.94057e-08	2.94033e-08	2.93961e-08	2.94032e-08	2.9453e-08	2.94739e-08	2.9453e-08	2.94518e-08	2.94518e-08	2.94171e-08	2.94518e-08	2.94518e-08	2.94821e-08	2.95737e-08	3.06018e-08	3.18925e-08	3.20988e-08	3.21053e-08	3.20988e-08	3.17778e-08	3.17282e-08	3.17128e-08	3.17128e-08	3.14212e-08	3.14722e-08
3.47027e-08	3.47027e-08	3.46659e-08	3.46366e-08	3.45774e-08	3.45774e-08	3.45272e-08	3.44901e-08	3.42539e-08	3.42539e-08	3.36642e-08	3.26167e-08	3.22488e-08	3.20508e-08	3.18063e-08	3.13289e-08	3.08412e-08	3.11351e-08	3.08412e-08	3.05286e-08	2.97018e-08	2.95106e-08	2.94461e-08	2.94057e-08	2.94033e-08	2.93885e-08	2.93652e-08	2.93418e-08	2.93354e-08	2.93418e-08	2.93807e-08	2.94032e-08	2.94032e-08	2.94171e-08	2.94171e-08	2.94436e-08	2.94518e-08	2.94665e-08	2.95186e-08	2.98246e-08	3.18438e-08	3.20988e-08	3.21053e-08	3.21053e-08	3.18925e-08	3.17282e-08	3.17128e-08	3.09735e-08	3.0928e-08	3.09735e-08
3.47027e-08	3.47027e-08	3.47027e-08	3.46815e-08	3.46659e-08	3.46815e-08	3.46815e-08	3.4573e-08	3.45272e-08	3.42539e-08	3.36642e-08	3.33646e-08	3.26167e-08	3.22488e-08	3.21213e-08	3.18063e-08	3.13552e-08	3.11351e-08	3.08412e-08	3.01758e-08	2.95791e-08	2.95106e-08	2.94461e-08	2.94057e-08	2.93885e-08	2.93418e-08	2.92954e-08	2.92954e-08	2.92869e-08	2.92799e-08	2.92799e-08	2.92799e-08	2.9302e-08	2.93587e-08	2.93952e-08	2.93952e-08	2.94436e-08	2.94665e-08	2.95186e-08	2.95737e-08	2.99561e-08	3.18438e-08	3.20988e-08	3.21053e-08	3.20988e-08	3.17128e-08	3.10457e-08	3.0902e-08	3.0902e-08	3.0902e-08
3.47027e-08	3.47027e-08	3.47455e-08	3.47106e-08	3.47455e-08	3.47106e-08	3.46815e-08	3.4573e-08	3.45272e-08	3.39859e-08	3.36642e-08	3.36631e-08	3.32853e-08	3.27623e-08	3.26954e-08	3.22961e-08	3.18063e-08	3.13289e-08	3.06722e-08	3.01189e-08	2.97018e-08	2.95757e-08	2.94461e-08	2.94057e-08	2.93652e-08	2.92954e-08	2.92869e-08	2.92869e-08	2.92458e-08	2.92458e-08	2.92458e-08	2.92196e-08	2.92068e-08	2.92712e-08	2.93e-08	2.9302e-08	2.94436e-08	2.94665e-08	2.94665e-08	2.94821e-08	2.95541e-08	2.99561e-08	3.1895e-08	3.22823e-08	3.20988e-08	3.16562e-08	3.09735e-08	3.0902e-08	3.08727e-08	3.0902e-08
3.53092e-08	3.51611e-08	3.50445e-08	3.48039e-08	3.48039e-08	3.47106e-08	3.46815e-08	3.45272e-08	3.44901e-08	3.42539e-08	3.39676e-08	3.39676e-08	3.36642e-08	3.32853e-08	3.32853e-08	3.32487e-08	3.27623e-08	3.13289e-08	3.05493e-08	3.01758e-08	2.98243e-08	2.95774e-08	2.94461e-08	2.93885e-08	2.92954e-08	2.92869e-08	2.92458e-08	2.92337e-08	2.92337e-08	2.92712e-08	2.92263e-08	2.92196e-08	2.91567e-08	2.91567e-08	2.91192e-08	2.90786e-08	2.89691e-08	2.94436e-08	2.94436e-08	2.94665e-08	2.94665e-08	2.96526e-08	3.07424e-08	3.16562e-08	3.14786e-08	3.0928e-08	3.092e-08	3.0902e-08	3.08727e-08	3.08727e-08
3.56402e-08	3.54655e-08	3.54178e-08	3.51611e-08	3.48725e-08	3.47106e-08	3.46815e-08	3.4573e-08	3.44901e-08	3.39676e-08	3.37685e-08	3.37685e-08	3.37431e-08	3.36631e-08	3.37431e-08	3.33235e-08	3.32853e-08	3.27623e-08	3.03196e-08	3.01758e-08	2.98753e-08	2.95791e-08	2.94485e-08	2.94057e-08	2.93608e-08	2.92954e-08	2.92869e-08	2.92869e-08	2.92869e-08	2.92869e-08	2.92869e-08	2.92712e-08	2.91567e-08	2.91192e-08	2.90786e-08	2.88733e-08	2.88442e-08	2.88442e-08	2.88442e-08	2.86874e-08	2.88735e-08	2.94436e-08	2.9828e-08	3.07018e-08	3.07424e-08	3.08345e-08	3.08727e-08	3.08405e-08	3.08405e-08	3.08405e-08
3.57543e-08	3.57277e-08	3.56402e-08	3.54655e-08	3.51611e-08	3.48039e-08	3.47106e-08	3.44199e-08	3.37685e-08	3.36631e-08	3.36491e-08	3.36631e-08	3.37431e-08	3.37431e-08	3.63639e-08	3.41813e-08	3.33235e-08	3.28035e-08	3.0675e-08	3.02543e-08	3.01189e-08	2.98753e-08	2.97358e-08	2.94485e-08	2.93885e-08	2.93204e-08	2.92954e-08	2.93204e-08	2.93204e-08	2.93204e-08	2.94071e-08	2.93204e-08	2.92799e-08	2.91567e-08	2.89691e-08	2.88442e-08	2.86874e-08	2.86874e-08	2.86713e-08	2.86153e-08	2.86127e-08	2.86478e-08	2.95097e-08	3.05247e-08	3.07274e-08	3.0902e-08	3.08345e-08	3.08345e-08	3.06862e-08	3.06862e-08
3.60375e-08	3.60375e-08	3.59501e-08	3.57543e-08	3.54817e-08	3.50078e-08	3.47106e-08	3.38581e-08	3.37685e-08	3.34641e-08	3.34641e-08	3.3573e-08	3.36631e-08	3.41813e-08	3.63639e-08	3.37431e-08	3.32853e-08	3.28035e-08	3.11136e-08	3.05493e-08	3.02543e-08	3.01189e-08	2.99452e-08	2.97358e-08	2.95801e-08	2.94485e-08	2.94485e-08	2.94617e-08	2.95163e-08	2.95801e-08	2.9624e-08	2.97864e-08	2.97864e-08	2.95163e-08	2.89691e-08	2.86874e-08	2.86874e-08	2.86713e-08	2.86153e-08	2.86127e-08	2.8553e-08	2.86153e-08	2.88818e-08	3.05247e-08	3.05247e-08	3.07018e-08	3.06862e-08	3.05247e-08	3.03417e-08	3.00087e-08
3.72213e-08	3.66163e-08	3.66163e-08	3.62641e-08	3.57543e-08	3.51775e-08	3.47103e-08	3.39218e-08	3.37685e-08	3.34641e-08	3.34641e-08	3.34641e-08	3.3573e-08	3.36491e-08	3.37431e-08	3.3573e-08	3.32487e-08	3.19229e-08	3.12077e-08	3.09992e-08	3.0675e-08	3.02543e-08	3.01189e-08	2.99452e-08	2.9877e-08	2.97358e-08	2.97358e-08	2.97358e-08	2.97864e-08	3.00414e-08	3.03704e-08	3.03704e-08	3.03722e-08	3.03704e-08	3.02634e-08	2.88442e-08	2.86874e-08	2.86588e-08	2.86127e-08	2.86127e-08	2.86127e-08	2.86312e-08	2.87928e-08	3.03784e-08	3.05247e-08	3.05335e-08	3.05247e-08	3.03784e-08	3.00087e-08	2.99867e-08
3.72213e-08	3.72213e-08	3.72213e-08	3.70788e-08	3.66163e-08	3.57543e-08	3.48039e-08	3.4263e-08	3.38581e-08	3.37685e-08	3.3573e-08	3.34641e-08	3.34732e-08	3.34641e-08	3.34732e-08	3.33764e-08	3.28035e-08	3.18934e-08	3.12363e-08	3.11136e-08	3.09992e-08	3.08683e-08	3.02543e-08	3.01189e-08	3.00687e-08	2.98903e-08	3.00414e-08	3.00414e-08	3.01407e-08	3.03704e-08	3.04078e-08	3.04078e-08	3.04078e-08	3.03722e-08	3.02934e-08	2.86874e-08	2.86596e-08	2.86127e-08	2.86127e-08	2.86127e-08	2.86478e-08	2.87034e-08	2.88052e-08	2.95678e-08	3.05247e-08	3.05247e-08	3.05247e-08	3.05247e-08	3.00087e-08	2.99915e-08
3.76337e-08	3.73764e-08	3.73495e-08	3.725e-08	3.71776e-08	3.66163e-08	3.62641e-08	3.47371e-08	3.4263e-08	3.38581e-08	3.36491e-08	3.34732e-08	3.34641e-08	3.33764e-08	3.32976e-08	3.3162e-08	3.23457e-08	3.17936e-08	3.13057e-08	3.11136e-08	3.10772e-08	3.10578e-08	3.09992e-08	3.04225e-08	3.01285e-08	3.00758e-08	3.00758e-08	3.01285e-08	3.02565e-08	3.04078e-08	3.04272e-08	3.04272e-08	3.04272e-08	3.03979e-08	3.02634e-08	2.86874e-08	2.86127e-08	2.86127e-08	2.86127e-08	2.86596e-08	2.86596e-08	2.87034e-08	2.88052e-08	2.89173e-08	3.03784e-08	3.05247e-08	3.05041e-08	3.05041e-08	3.02805e-08	3.00087e-08
3.76383e-08	3.76383e-08	3.76337e-08	3.75341e-08	3.73495e-08	3.70788e-08	3.66163e-08	3.63114e-08	3.47371e-08	3.46966e-08	3.39218e-08	3.36491e-08	3.34732e-08	3.33764e-08	3.32375e-08	3.27347e-08	3.20685e-08	3.15525e-08	3.13057e-08	3.11387e-08	3.10772e-08	3.10738e-08	3.10578e-08	3.09992e-08	3.03025e-08	3.01285e-08	3.01285e-08	3.01407e-08	3.02565e-08	3.04272e-08	3.04272e-08	3.04996e-08	3.04272e-08	3.03979e-08	2.90101e-08	2.86383e-08	2.84926e-08	2.84926e-08	2.8545e-08	2.86596e-08	2.87034e-08	2.87164e-08	2.88052e-08	2.95717e-08	2.98169e-08	3.03784e-08	3.03784e-08	3.04318e-08	3.02805e-08	3.00087e-08
3.78639e-08	3.78639e-08	3.76383e-08	3.76383e-08	3.75341e-08	3.73764e-08	3.66864e-08	3.65475e-08	3.63114e-08	3.63114e-08	3.47371e-08	3.46966e-08	3.41946e-08	3.33764e-08	3.32375e-08	3.27347e-08	3.19229e-08	3.15525e-08	3.13538e-08	3.11461e-08	3.11136e-08	3.10772e-08	3.10578e-08	3.10463e-08	3.04225e-08	3.01407e-08	3.01285e-08	3.01407e-08	3.02565e-08	3.04078e-08	3.04272e-08	3.04996e-08	3.04078e-08	3.02634e-08	2.89842e-08	2.86127e-08	2.83087e-08	2.83087e-08	2.86127e-08	2.86596e-08	2.87034e-08	2.87928e-08	2.88359e-08	2.93131e-08	2.95724e-08	2.9611e-08	2.98169e-08	3.0059e-08	3.0059e-08	3.00087e-08
4.04366e-08	3.80496e-08	3.8031e-08	3.7897e-08	3.78639e-08	3.75341e-08	3.72721e-08	3.66864e-08	3.65945e-08	3.65945e-08	3.65475e-08	3.66864e-08	3.66864e-08	3.66931e-08	3.32976e-08	3.27347e-08	3.21672e-08	3.17736e-08	3.15161e-08	3.12594e-08	3.11461e-08	3.11134e-08	3.10738e-08	3.10578e-08	3.09644e-08	3.01667e-08	3.01285e-08	3.01285e-08	3.01407e-08	3.01416e-08	3.01585e-08	3.01416e-08	2.98832e-08	2.90319e-08	2.89842e-08	2.86383e-08	2.82884e-08	2.82884e-08	2.82884e-08	2.86596e-08	2.87034e-08	2.88052e-08	2.8901e-08	2.92851e-08	2.95678e-08	2.95717e-08	2.95717e-08	2.9609e-08	3.00007e-08	2.99655e-08
4.04366e-08	4.03532e-08	3.88851e-08	3.85027e-08	3.82648e-08	3.7897e-08	3.75512e-08	3.73465e-08	3.70385e-08	3.68955e-08	3.68955e-08	3.69308e-08	3.69308e-08	3.69308e-08	3.69308e-08	3.32976e-08	3.23457e-08	3.18934e-08	3.15525e-08	3.13538e-08	3.11913e-08	3.11461e-08	3.11134e-08	3.10738e-08	3.10463e-08	3.02942e-08	3.01285e-08	3.01285e-08	3.01285e-08	3.01324e-08	3.00545e-08	2.9945e-08	2.91601e-08	2.89929e-08	2.89842e-08	2.86448e-08	2.83087e-08	2.83087e-08	2.85985e-08	2.86814e-08	2.87432e-08	2.88764e-08	2.92851e-08	2.93131e-08	2.95678e-08	2.9551e-08	2.92851e-08	2.9204e-08	2.9204e-08	2.9204e-08
4.04366e-08	4.04366e-08	4.02401e-08	3.88851e-08	3.86967e-08	3.85027e-08	3.7897e-08	3.75512e-08	3.73465e-08	3.73465e-08	3.73465e-08	3.74812e-08	3.78973e-08	3.78973e-08	3.78973e-08	3.74812e-08	3.30783e-08	3.21672e-08	3.17936e-08	3.15525e-08	3.13538e-08	3.12078e-08	3.11606e-08	3.11134e-08	3.10463e-08	3.02942e-08	3.01324e-08	3.01285e-08	3.00587e-08	3.00545e-08	3.00545e-08	2.98832e-08	2.91601e-08	2.90101e-08	2.89842e-08	2.8967e-08	2.86814e-08	2.86814e-08	2.87163e-08	2.87164e-08	2.87432e-08	2.922e-08	2.93131e-08	2.95717e-08	2.95717e-08	2.922e-08	2.9101e-08	2.9101e-08	2.90199e-08	2.91018e-08
4.04366e-08	4.04366e-08	4.02401e-08	3.91791e-08	3.88851e-08	3.86967e-08	3.82648e-08	3.7897e-08	3.75512e-08	3.75512e-08	3.75512e-08	3.77639e-08	3.80318e-08	3.81901e-08	3.82123e-08	3.78973e-08	3.49173e-08	3.27625e-08	3.21309e-08	3.17736e-08	3.16418e-08	3.14064e-08	3.12594e-08	3.11606e-08	3.10738e-08	3.04298e-08	3.01585e-08	3.01324e-08	3.01324e-08	3.00545e-08	3.00545e-08	2.9945e-08	2.97307e-08	2.9018e-08	2.89929e-08	2.89842e-08	2.8967e-08	2.8967e-08	2.88764e-08	2.87432e-08	2.88764e-08	2.922e-08	2.93131e-08	2.93131e-08	2.93131e-08	2.9187e-08	2.88758e-08	2.8868e-08	2.8868e-08	2.8868e-08
4.03532e-08	4.02401e-08	4.00614e-08	3.91791e-08	3.88851e-08	3.88273e-08	3.86594e-08	3.81867e-08	3.79035e-08	3.77639e-08	3.77639e-08	3.79295e-08	3.80318e-08	3.81468e-08	3.82123e-08	3.78973e-08	3.53233e-08	3.36236e-08	3.24351e-08	3.19886e-08	3.18099e-08	3.16686e-08	3.14796e-08	3.12594e-08	3.11913e-08	3.05409e-08	3.02997e-08	3.02942e-08	3.01585e-08	3.01324e-08	3.00708e-08	3.00545e-08	2.97307e-08	2.90319e-08	2.89929e-08	2.89842e-08	2.89708e-08	2.8967e-08	2.88998e-08	2.88764e-08	2.88764e-08	2.88998e-08	2.89365e-08	2.922e-08	2.89409e-08	2.88758e-08	2.8542e-08	2.85121e-08	2.84105e-08	2.8245e-08
4.02401e-08	4.00809e-08	3.9787e-08	3.91791e-08	3.90368e-08	3.88851e-08	3.88273e-08	3.86967e-08	3.80318e-08	3.79295e-08	3.79035e-08	3.80318e-08	3.80318e-08	3.81318e-08	3.81468e-08	3.78973e-08	3.53233e-08	3.43545e-08	3.33261e-08	3.23832e-08	3.19883e-08	3.18099e-08	3.17205e-08	3.16686e-08	3.14064e-08	3.12114e-08	3.04298e-08	3.02997e-08	3.02997e-08	3.01585e-08	3.01585e-08	3.01324e-08	3.00545e-08	2.91282e-08	2.9018e-08	2.89929e-08	2.89708e-08	2.89553e-08	2.88998e-08	2.87432e-08	2.87432e-08	2.87432e-08	2.88758e-08	2.87432e-08	2.85121e-08	2.84636e-08	2.84105e-08	2.81798e-08	2.80675e-08	2.80481e-08
4.02401e-08	4.00809e-08	3.9787e-08	3.9321e-08	3.90368e-08	3.89898e-08	3.88851e-08	3.88273e-08	3.81867e-08	3.81112e-08	3.80318e-08	3.80318e-08	3.80318e-08	3.81112e-08	3.78973e-08	3.73885e-08	3.54636e-08	3.49173e-08	3.40479e-08	3.30783e-08	3.23245e-08	3.20356e-08	3.19414e-08	3.18099e-08	3.18099e-08	3.17205e-08	3.12114e-08	3.05409e-08	3.04232e-08	3.02997e-08	3.04109e-08	3.0253e-08	3.01324e-08	2.97307e-08	2.90781e-08	2.90319e-08	2.89708e-08	2.89553e-08	2.8874e-08	2.87163e-08	2.84996e-08	2.83142e-08	2.83142e-08	2.84105e-08	2.83142e-08	2.82664e-08	2.80675e-08	2.79871e-08	2.78496e-08	2.77778e-08
4.02401e-08	4.00809e-08	4.00432e-08	3.96888e-08	3.92585e-08	3.90368e-08	3.90368e-08	3.89752e-08	3.88273e-08	3.81867e-08	3.81112e-08	3.81112e-08	3.80318e-08	3.81112e-08	3.73885e-08	3.69712e-08	3.54636e-08	3.50746e-08	3.43545e-08	3.39021e-08	3.2814e-08	3.24351e-08	3.22684e-08	3.22684e-08	3.23245e-08	3.23546e-08	3.23604e-08	3.23546e-08	3.09884e-08	3.05197e-08	3.04688e-08	3.04232e-08	3.0253e-08	3.00661e-08	2.91825e-08	2.90319e-08	2.89708e-08	2.89221e-08	2.8709e-08	2.84145e-08	2.82664e-08	2.82413e-08	2.82413e-08	2.82413e-08	2.82291e-08	2.80631e-08	2.79114e-08	2.77778e-08	2.77735e-08	2.77395e-08
4.02401e-08	4.01785e-08	4.00614e-08	3.9787e-08	3.96156e-08	3.9321e-08	3.92585e-08	3.89898e-08	3.89752e-08	3.87063e-08	3.81867e-08	3.81112e-08	3.80318e-08	3.75428e-08	3.70672e-08	3.65981e-08	3.54636e-08	3.50746e-08	3.47491e-08	3.43545e-08	3.39021e-08	3.2814e-08	3.24845e-08	3.24845e-08	3.24489e-08	3.24489e-08	3.24489e-08	3.23986e-08	3.23546e-08	3.09884e-08	3.05197e-08	3.04688e-08	3.03346e-08	3.01569e-08	2.96489e-08	2.90706e-08	2.89553e-08	2.8874e-08	2.84996e-08	2.82752e-08	2.82291e-08	2.81841e-08	2.81542e-08	2.8072e-08	2.80631e-08	2.79419e-08	2.78496e-08	2.77778e-08	2.77669e-08	2.77372e-08
4.23674e-08	4.23674e-08	4.06468e-08	4.00809e-08	3.96888e-08	3.96156e-08	3.93918e-08	3.9053e-08	3.89898e-08	3.89743e-08	3.87063e-08	3.81468e-08	3.80318e-08	3.73705e-08	3.69712e-08	3.65981e-08	3.57102e-08	3.53954e-08	3.50746e-08	3.47491e-08	3.4261e-08	3.37874e-08	3.2814e-08	3.26948e-08	3.25064e-08	3.24845e-08	3.24845e-08	3.24531e-08	3.23986e-08	3.17547e-08	3.09325e-08	3.05197e-08	3.03346e-08	3.01357e-08	2.98062e-08	2.89553e-08	2.8874e-08	2.8709e-08	2.84996e-08	2.82664e-08	2.81542e-08	2.8072e-08	2.80631e-08	2.80573e-08	2.79617e-08	2.79015e-08	2.77778e-08	2.77669e-08	2.77395e-08	2.76882e-08
4.28733e-08	4.27375e-08	4.25785e-08	4.24218e-08	4.03399e-08	3.9787e-08	3.94217e-08	3.9321e-08	3.9053e-08	3.89752e-08	3.89743e-08	3.86488e-08	3.77709e-08	3.73705e-08	3.69712e-08	3.65981e-08	3.57102e-08	3.54636e-08	3.53954e-08	3.50746e-08	3.47491e-08	3.39021e-08	3.35513e-08	3.2814e-08	3.25623e-08	3.25064e-08	3.24845e-08	3.24845e-08	3.24204e-08	3.20275e-08	3.10847e-08	3.04049e-08	3.03346e-08	3.01357e-08	2.98062e-08	2.95016e-08	2.8874e-08	2.85833e-08	2.84996e-08	2.83576e-08	2.80758e-08	2.8072e-08	2.80573e-08	2.80141e-08	2.79114e-08	2.78496e-08	2.77669e-08	2.77269e-08	2.76971e-08	2.76817e-08
4.29526e-08	4.28733e-08	4.27325e-08	4.25785e-08	4.24218e-08	4.06468e-08	3.9684e-08	3.94485e-08	3.92585e-08	3.9053e-08	3.89752e-08	3.87063e-08	3.83174e-08	3.76394e-08	3.73292e-08	3.65981e-08	3.62311e-08	3.5698e-08	3.54636e-08	3.54636e-08	3.5207e-08	3.4261e-08	3.37874e-08	3.2883e-08	3.27637e-08	3.25623e-08	3.24845e-08	3.24531e-08	3.2305e-08	3.22361e-08	3.14948e-08	3.03929e-08	3.03346e-08	3.01902e-08	3.01227e-08	2.98062e-08	2.8874e-08	2.8709e-08	2.84996e-08	2.84688e-08	2.80758e-08	2.80631e-08	2.80141e-08	2.79419e-08	2.78583e-08	2.77669e-08	2.77064e-08	2.76882e-08	2.76882e-08	2.76817e-08
4.29526e-08	4.28733e-08	4.2805e-08	4.26441e-08	4.25297e-08	4.22357e-08	4.05098e-08	3.97212e-08	3.94485e-08	3.92585e-08	3.9053e-08	3.89743e-08	3.87063e-08	3.79917e-08	3.76394e-08	3.73763e-08	3.65981e-08	3.57102e-08	3.57102e-08	3.5698e-08	3.55311e-08	3.5207e-08	3.4261e-08	3.36397e-08	3.28522e-08	3.25623e-08	3.24845e-08	3.24204e-08	3.22474e-08	3.22361e-08	3.18999e-08	3.09053e-08	3.03384e-08	3.03346e-08	3.01357e-08	3.00717e-08	2.98062e-08	2.8874e-08	2.85833e-08	2.84996e-08	2.82456e-08	2.8072e-08	2.80141e-08	2.79419e-08	2.78583e-08	2.77669e-08	2.77064e-08	2.76882e-08	2.76882e-08	2.76882e-08
4.29526e-08	4.28733e-08	4.28173e-08	4.27325e-08	4.25785e-08	4.24218e-08	4.21024e-08	4.01678e-08	3.97375e-08	3.96166e-08	3.93803e-08	3.93803e-08	3.89743e-08	3.80079e-08	3.78454e-08	3.77732e-08	3.77369e-08	3.73763e-08	3.61175e-08	3.58288e-08	3.5698e-08	3.55494e-08	3.55311e-08	3.4261e-08	3.35513e-08	3.28522e-08	3.25623e-08	3.24845e-08	3.2305e-08	3.22474e-08	3.19576e-08	3.10847e-08	3.04799e-08	3.03929e-08	3.03346e-08	3.01357e-08	3.01227e-08	3.00717e-08	2.96876e-08	2.89567e-08	2.85833e-08	2.84688e-08	2.80758e-08	2.80141e-08	2.79419e-08	2.78526e-08	2.77669e-08	2.77269e-08	2.77269e-08	2.7832e-08
4.29526e-08	4.29526e-08	4.28733e-08	4.28173e-08	4.26441e-08	4.25785e-08	4.21083e-08	4.13355e-08	4.00841e-08	3.97375e-08	3.96731e-08	3.94485e-08	3.93803e-08	3.88077e-08	3.80079e-08	3.78454e-08	3.78454e-08	3.7809e-08	3.77732e-08	3.6654e-08	3.62311e-08	3.58288e-08	3.58288e-08	3.55311e-08	3.37874e-08	3.3103e-08	3.28522e-08	3.26258e-08	3.25623e-08	3.25623e-08	3.2305e-08	3.22361e-08	3.10847e-08	3.0674e-08	3.03929e-08	3.03384e-08	3.03185e-08	3.017e-08	3.017e-08	3.00717e-08	3.017e-08	3.017e-08	2.89567e-08	2.82788e-08	2.81116e-08	2.80045e-08	2.79015e-08	2.78551e-08	2.80839e-08	2.81116e-08
4.29526e-08	4.29526e-08	4.29526e-08	4.28733e-08	4.28173e-08	4.26441e-08	4.23493e-08	4.17242e-08	4.05306e-08	4.00841e-08	3.99843e-08	3.97375e-08	3.94485e-08	3.92867e-08	3.8707e-08	3.83124e-08	3.80079e-08	3.79917e-08	3.79917e-08	3.78454e-08	3.77369e-08	3.68901e-08	3.65224e-08	3.61175e-08	3.43233e-08	3.35764e-08	3.3103e-08	3.2883e-08	3.27474e-08	3.27474e-08	3.26794e-08	3.26695e-08	3.26258e-08	3.10335e-08	3.06765e-08	3.04799e-08	3.04681e-08	3.0438e-08	3.03185e-08	3.03185e-08	3.04095e-08	3.04095e-08	3.03973e-08	3.017e-08	2.82788e-08	2.81393e-08	2.81116e-08	2.81116e-08	2.81116e-08	2.8123e-08
4.29784e-08	4.29784e-08	4.29784e-08	4.29784e-08	4.29526e-08	4.28267e-08	4.26441e-08	4.21024e-08	4.08456e-08	4.05306e-08	4.02472e-08	3.99843e-08	3.97375e-08	3.93803e-08	3.88077e-08	3.8609e-08	3.85262e-08	3.85262e-08	3.8609e-08	3.8609e-08	3.8609e-08	3.85262e-08	3.74218e-08	3.65224e-08	3.55922e-08	3.43233e-08	3.33709e-08	3.3103e-08	3.28936e-08	3.28085e-08	3.27474e-08	3.27474e-08	3.26794e-08	3.26695e-08	3.25649e-08	3.0947e-08	3.06765e-08	3.04681e-08	3.04681e-08	3.0438e-08	3.04681e-08	3.04681e-08	3.04681e-08	3.04095e-08	2.87337e-08	2.82149e-08	2.81393e-08	2.81116e-08	2.81116e-08	2.81116e-08
4.41502e-08	4.30994e-08	4.29802e-08	4.29802e-08	4.29784e-08	4.29784e-08	4.29291e-08	4.23493e-08	4.12085e-08	4.05679e-08	4.05306e-08	4.02472e-08	4.02212e-08	3.96166e-08	3.9091e-08	3.88077e-08	3.8707e-08	3.8707e-08	3.88599e-08	3.89859e-08	3.89859e-08	3.88972e-08	3.88802e-08	3.74218e-08	3.65224e-08	3.47179e-08	3.38231e-08	3.31193e-08	3.3103e-08	3.28936e-08	3.28359e-08	3.27915e-08	3.27525e-08	3.27474e-08	3.27079e-08	3.26616e-08	3.14367e-08	3.0947e-08	3.04792e-08	3.04792e-08	3.04792e-08	3.04792e-08	3.04792e-08	3.04095e-08	3.03135e-08	2.83184e-08	2.81454e-08	2.8123e-08	2.81116e-08	2.81116e-08
4.44863e-08	4.41502e-08	4.32798e-08	4.31232e-08	4.30994e-08	4.29802e-08	4.29802e-08	4.29784e-08	4.18144e-08	4.08456e-08	4.05679e-08	4.05306e-08	4.02521e-08	4.02472e-08	3.93803e-08	3.90361e-08	3.89859e-08	3.88972e-08	3.89859e-08	3.9088e-08	3.9088e-08	3.90475e-08	3.89475e-08	3.88599e-08	3.66214e-08	3.47179e-08	3.43771e-08	3.38231e-08	3.31193e-08	3.31193e-08	3.28936e-08	3.28359e-08	3.28359e-08	3.28141e-08	3.28141e-08	3.27525e-08	3.26616e-08	3.1419e-08	3.0947e-08	3.08976e-08	3.04792e-08	3.04792e-08	3.04681e-08	3.0438e-08	3.00902e-08	2.86083e-08	2.8204e-08	2.81116e-08	2.81116e-08	2.80961e-08
4.44863e-08	4.44863e-08	4.41346e-08	4.39252e-08	4.32798e-08	4.31751e-08	4.31232e-08	4.31232e-08	4.29811e-08	4.18144e-08	4.08456e-08	4.05679e-08	4.05306e-08	4.0507e-08	4.02472e-08	3.91994e-08	3.91587e-08	3.91587e-08	3.91587e-08	3.9088e-08	3.9088e-08	3.90475e-08	3.89475e-08	3.88802e-08	3.72291e-08	3.51343e-08	3.46815e-08	3.43233e-08	3.40254e-08	3.38632e-08	3.37066e-08	3.31193e-08	3.33469e-08	3.37066e-08	3.37066e-08	3.36595e-08	3.34655e-08	3.33469e-08	3.1419e-08	3.0917e-08	3.04792e-08	3.04681e-08	3.04095e-08	3.03973e-08	3.01314e-08	2.99642e-08	2.83184e-08	2.8123e-08	2.80961e-08	2.80839e-08
4.44863e-08	4.44863e-08	4.41502e-08	4.39926e-08	4.39252e-08	4.3758e-08	4.35169e-08	4.33195e-08	4.32798e-08	4.31232e-08	4.12085e-08	4.08456e-08	4.07588e-08	4.05306e-08	4.0507e-08	3.98812e-08	3.91921e-08	3.91587e-08	3.91587e-08	3.9088e-08	3.90475e-08	3.89815e-08	3.89475e-08	3.89353e-08	3.86789e-08	3.55922e-08	3.46815e-08	3.43771e-08	3.43089e-08	3.40254e-08	3.40254e-08	3.38632e-08	3.38632e-08	3.38632e-08	3.38632e-08	3.37851e-08	3.37553e-08	3.36595e-08	3.14488e-08	3.0917e-08	3.04792e-08	3.03135e-08	3.01314e-08	3.01314e-08	3.00902e-08	3.00342e-08	2.86083e-08	2.81674e-08	2.80961e-08	2.80684e-08
4.44863e-08	4.44863e-08	4.41915e-08	4.41346e-08	4.39926e-08	4.39252e-08	4.3758e-08	4.36808e-08	4.36572e-08	4.35126e-08	4.31751e-08	4.12085e-08	4.08619e-08	4.07588e-08	4.0507e-08	4.0507e-08	3.98812e-08	3.91668e-08	3.91587e-08	3.90361e-08	3.89661e-08	3.89353e-08	3.88802e-08	3.88599e-08	3.84762e-08	3.72437e-08	3.51122e-08	3.46815e-08	3.43233e-08	3.43081e-08	3.41677e-08	3.40799e-08	3.40254e-08	3.40254e-08	3.38966e-08	3.38966e-08	3.37851e-08	3.36595e-08	3.14488e-08	3.05675e-08	3.03135e-08	3.01314e-08	3.00902e-08	3.00902e-08	3.01314e-08	3.01314e-08	2.99642e-08	2.85386e-08	2.8123e-08	2.80684e-08
4.45126e-08	4.44863e-08	4.43863e-08	4.41502e-08	4.41346e-08	4.39926e-08	4.39252e-08	4.37531e-08	4.36758e-08	4.35169e-08	4.34216e-08	4.31311e-08	4.15163e-08	4.11062e-08	4.08277e-08	4.06752e-08	4.03862e-08	3.91994e-08	3.91587e-08	3.90361e-08	3.89111e-08	3.88599e-08	3.8815e-08	3.87355e-08	3.81189e-08	3.72437e-08	3.59105e-08	3.46815e-08	3.46343e-08	3.43089e-08	3.42989e-08	3.42397e-08	3.41879e-08	3.42397e-08	3.42806e-08	3.42806e-08	3.38966e-08	3.37553e-08	3.32007e-08	3.05675e-08	3.01314e-08	3.00902e-08	3.01314e-08	3.01314e-08	3.03135e-08	3.04595e-08	3.00342e-08	2.91442e-08	2.85798e-08	2.8123e-08
4.4584e-08	4.45135e-08	4.45119e-08	4.43863e-08	4.41502e-08	4.40973e-08	4.39926e-08	4.3758e-08	4.36808e-08	4.35169e-08	4.34256e-08	4.34216e-08	4.31311e-08	4.1574e-08	4.1185e-08	4.08277e-08	4.0507e-08	3.98812e-08	3.91587e-08	3.89353e-08	3.88335e-08	3.8815e-08	3.87979e-08	3.84762e-08	3.81189e-08	3.72437e-08	3.67086e-08	3.51122e-08	3.46649e-08	3.43817e-08	3.43089e-08	3.42989e-08	3.42806e-08	3.42989e-08	3.42989e-08	3.43246e-08	3.43246e-08	3.42806e-08	3.36595e-08	3.19842e-08	3.05675e-08	3.01314e-08	3.01314e-08	3.0285e-08	3.0466e-08	3.0466e-08	3.04595e-08	2.97338e-08	2.87723e-08	2.85798e-08
4.46179e-08	4.4584e-08	4.45135e-08	4.45119e-08	4.43863e-08	4.41346e-08	4.39982e-08	4.39098e-08	4.36808e-08	4.35126e-08	4.34723e-08	4.34256e-08	4.34216e-08	4.31365e-08	4.26841e-08	4.21945e-08	4.11062e-08	4.0507e-08	3.916e-08	3.89111e-08	3.8815e-08	3.87979e-08	3.86703e-08	3.82708e-08	3.81189e-08	3.72437e-08	3.67452e-08	3.64302e-08	3.478e-08	3.45441e-08	3.43595e-08	3.43089e-08	3.43089e-08	3.43246e-08	3.45378e-08	3.49093e-08	3.49093e-08	3.43246e-08	3.36595e-08	3.22847e-08	3.15677e-08	3.04884e-08	3.03302e-08	3.0466e-08	3.04884e-08	3.04595e-08	3.0285e-08	2.93379e-08	2.87867e-08	2.86724e-08
4.46179e-08	4.4584e-08	4.45624e-08	4.45135e-08	4.45119e-08	4.44902e-08	4.40973e-08	4.39252e-08	4.36572e-08	4.34874e-08	4.34723e-08	4.34723e-08	4.34256e-08	4.34256e-08	4.3257e-08	4.31365e-08	4.26841e-08	4.15163e-08	4.03862e-08	3.90802e-08	3.87979e-08	3.87979e-08	3.86703e-08	3.82708e-08	3.81189e-08	3.72437e-08	3.70731e-08	3.67452e-08	3.59105e-08	3.46649e-08	3.43817e-08	3.43817e-08	3.43595e-08	3.43654e-08	3.45441e-08	3.49093e-08	3.49093e-08	3.43246e-08	3.38429e-08	3.24022e-08	3.21344e-08	3.10254e-08	3.04884e-08	3.04884e-08	3.04884e-08	3.0285e-08	3.01629e-08	2.91756e-08	2.87867e-08	2.87576e-08
4.46179e-08	4.4584e-08	4.45288e-08	4.45135e-08	4.45135e-08	4.45135e-08	4.44902e-08	4.40973e-08	4.36572e-08	4.34874e-08	4.34874e-08	4.34874e-08	4.34874e-08	4.36767e-08	4.36767e-08	4.36575e-08	4.31365e-08	4.26841e-08	4.08854e-08	3.95276e-08	3.9086e-08	3.87979e-08	3.85704e-08	3.82708e-08	3.76877e-08	3.71559e-08	3.70731e-08	3.68759e-08	3.67086e-08	3.54057e-08	3.46649e-08	3.45441e-08	3.43817e-08	3.43595e-08	3.43654e-08	3.49093e-08	3.46582e-08	3.43246e-08	3.36595e-08	3.24599e-08	3.22887e-08	3.21344e-08	3.05691e-08	3.04884e-08	3.04884e-08	3.02618e-08	2.99996e-08	2.91756e-08	2.8803e-08	2.87867e-08
4.4584e-08	4.45288e-08	4.45288e-08	4.45288e-08	4.45135e-08	4.45135e-08	4.45119e-08	4.44902e-08	4.38397e-08	4.34874e-08	4.34874e-08	4.37913e-08	4.37913e-08	4.3905e-08	4.3905e-08	4.3905e-08	4.36575e-08	4.31365e-08	4.12928e-08	4.06596e-08	3.9618e-08	3.9086e-08	3.86703e-08	3.82708e-08	3.78866e-08	3.73727e-08	3.71559e-08	3.70999e-08	3.70731e-08	3.70731e-08	3.478e-08	3.47224e-08	3.45441e-08	3.43595e-08	3.43513e-08	3.43513e-08	3.43513e-08	3.42969e-08	3.33462e-08	3.26701e-08	3.24321e-08	3.22887e-08	3.21344e-08	3.05691e-08	3.04884e-08	3.02618e-08	2.98065e-08	2.93014e-08	2.90124e-08	2.8803e-08
4.45624e-08	4.45288e-08	4.45135e-08	4.45135e-08	4.45135e-08	4.45135e-08	4.45135e-08	4.45299e-08	4.45299e-08	4.38397e-08	4.37979e-08	4.38397e-08	4.38397e-08	4.3905e-08	4.3905e-08	4.3905e-08	4.36767e-08	4.31365e-08	4.14683e-08	4.08854e-08	4.05916e-08	3.9618e-08	3.90817e-08	3.85704e-08	3.81189e-08	3.75716e-08	3.73231e-08	3.71559e-08	3.71559e-08	3.71032e-08	3.70731e-08	3.49131e-08	3.47224e-08	3.43654e-08	3.43513e-08	3.43513e-08	3.42969e-08	3.42813e-08	3.29411e-08	3.26788e-08	3.24599e-08	3.24022e-08	3.22887e-08	3.18827e-08	3.04884e-08	3.02618e-08	2.98065e-08	2.93379e-08	2.91756e-08	2.90124e-08
4.45288e-08	4.45288e-08	4.45135e-08	4.45119e-08	4.45119e-08	4.45135e-08	4.45119e-08	4.45299e-08	4.45568e-08	4.45568e-08	4.3905e-08	4.39064e-08	4.3905e-08	4.3905e-08	4.3905e-08	4.3905e-08	4.36767e-08	4.26841e-08	4.14683e-08	4.12928e-08	4.08854e-08	4.01921e-08	3.9618e-08	3.95276e-08	3.84771e-08	3.7617e-08	3.73727e-08	3.72875e-08	3.72006e-08	3.71202e-08	3.71032e-08	3.69003e-08	3.60436e-08	3.47224e-08	3.46118e-08	3.44242e-08	3.42969e-08	3.42813e-08	3.29411e-08	3.26788e-08	3.26701e-08	3.24321e-08	3.24022e-08	3.23168e-08	3.12565e-08	3.04861e-08	3.01629e-08	2.96635e-08	2.92647e-08	2.90448e-08
4.45288e-08	4.4514e-08	4.45119e-08	4.45036e-08	4.44705e-08	4.44705e-08	4.44705e-08	4.45299e-08	4.46163e-08	4.46574e-08	4.49019e-08	4.49019e-08	4.41282e-08	4.41282e-08	4.3905e-08	4.3905e-08	4.36767e-08	4.22345e-08	4.18506e-08	4.14683e-08	4.12928e-08	4.08854e-08	4.04776e-08	3.9618e-08	3.9086e-08	3.79979e-08	3.7389e-08	3.73727e-08	3.72875e-08	3.71202e-08	3.71032e-08	3.69677e-08	3.67004e-08	3.60436e-08	3.52445e-08	3.45045e-08	3.44242e-08	3.42969e-08	3.3731e-08	3.26847e-08	3.26788e-08	3.26701e-08	3.26701e-08	3.24451e-08	3.23168e-08	3.09626e-08	3.03854e-08	2.98574e-08	2.93379e-08	2.91967e-08
4.45453e-08	4.4514e-08	4.45036e-08	4.4433e-08	4.44313e-08	4.4208e-08	4.4208e-08	4.45299e-08	4.46574e-08	4.46745e-08	4.49019e-08	4.52333e-08	4.52333e-08	4.4302e-08	4.41282e-08	4.3905e-08	4.37522e-08	4.27454e-08	4.22345e-08	4.18506e-08	4.14683e-08	4.14683e-08	4.12928e-08	4.08854e-08	4.01204e-08	3.89025e-08	3.78866e-08	3.7389e-08	3.73727e-08	3.72875e-08	3.71202e-08	3.70366e-08	3.67688e-08	3.65113e-08	3.60436e-08	3.52445e-08	3.48722e-08	3.45045e-08	3.42813e-08	3.33228e-08	3.26847e-08	3.26847e-08	3.26847e-08	3.26847e-08	3.26701e-08	3.22106e-08	3.09349e-08	3.02992e-08	2.96642e-08	2.93014e-08
4.45536e-08	4.45361e-08	4.45036e-08	4.4432e-08	4.4208e-08	4.41908e-08	4.41908e-08	4.4208e-08	4.45451e-08	4.46574e-08	4.5104e-08	4.52333e-08	4.52333e-08	4.44834e-08	4.3905e-08	4.3882e-08	4.37522e-08	4.34991e-08	4.22664e-08	4.22345e-08	4.20805e-08	4.1905e-08	4.1905e-08	4.16169e-08	4.04776e-08	3.96079e-08	3.89025e-08	3.79979e-08	3.7389e-08	3.72875e-08	3.71202e-08	3.71032e-08	3.69677e-08	3.67004e-08	3.64381e-08	3.56439e-08	3.52445e-08	3.48722e-08	3.45045e-08	3.36628e-08	3.33228e-08	3.33228e-08	3.32554e-08	3.33228e-08	3.32017e-08	3.24451e-08	3.09626e-08	3.04193e-08	3.0062e-08	2.96056e-08
4.45536e-08	4.45036e-08	4.44652e-08	4.4208e-08	4.41908e-08	4.40844e-08	4.41249e-08	4.41908e-08	4.43801e-08	4.4503e-08	4.45451e-08	4.45451e-08	4.45451e-08	4.43801e-08	4.37913e-08	4.37913e-08	4.36481e-08	4.36029e-08	4.27355e-08	4.23021e-08	4.22664e-08	4.20805e-08	4.1905e-08	4.16169e-08	4.15097e-08	4.00933e-08	3.95372e-08	3.90704e-08	3.84771e-08	3.77081e-08	3.72875e-08	3.71202e-08	3.70366e-08	3.69677e-08	3.67004e-08	3.61335e-08	3.56439e-08	3.49093e-08	3.4803e-08	3.4136e-08	3.34268e-08	3.33585e-08	3.33585e-08	3.33585e-08	3.33228e-08	3.32554e-08	3.30663e-08	3.09349e-08	3.04193e-08	3.0062e-08
4.45036e-08	4.44652e-08	4.42264e-08	4.41908e-08	4.41249e-08	4.39725e-08	4.41249e-08	4.41501e-08	4.43801e-08	4.43801e-08	4.43957e-08	4.44834e-08	4.43801e-08	4.4302e-08	4.37186e-08	4.38175e-08	4.36481e-08	4.36481e-08	4.34991e-08	4.26662e-08	4.22664e-08	4.20805e-08	4.1905e-08	4.16136e-08	4.15097e-08	4.04776e-08	3.9764e-08	3.93644e-08	3.90704e-08	3.87342e-08	3.79824e-08	3.79824e-08	3.75618e-08	3.72517e-08	3.70366e-08	3.67688e-08	3.61335e-08	3.52445e-08	3.48722e-08	3.45045e-08	3.3731e-08	3.34268e-08	3.34268e-08	3.33983e-08	3.33585e-08	3.33585e-08	3.32017e-08	3.09626e-08	3.07294e-08	3.04193e-08
4.4432e-08	4.41908e-08	4.39503e-08	4.39503e-08	4.39503e-08	4.39503e-08	4.39503e-08	4.39725e-08	4.41179e-08	4.41179e-08	4.41179e-08	4.41179e-08	4.36481e-08	4.35831e-08	4.35831e-08	4.36481e-08	4.38175e-08	4.36481e-08	4.3587e-08	4.27454e-08	4.2171e-08	4.1905e-08	4.16136e-08	4.15265e-08	4.12893e-08	4.10231e-08	3.97783e-08	3.95372e-08	3.92432e-08	3.90704e-08	3.87342e-08	3.86055e-08	3.86055e-08	3.86055e-08	3.83083e-08	3.86055e-08	3.86055e-08	3.83083e-08	3.52445e-08	3.4803e-08	3.4136e-08	3.36628e-08	3.35102e-08	3.34268e-08	3.34268e-08	3.33983e-08	3.33228e-08	3.12815e-08	3.09349e-08	3.08252e-08
4.34824e-08	4.36481e-08	4.37936e-08	4.37936e-08	4.39009e-08	4.39237e-08	4.39392e-08	4.39237e-08	4.39237e-08	4.39009e-08	4.3406e-08	4.33554e-08	4.31544e-08	4.31544e-08	4.31544e-08	4.33265e-08	4.35831e-08	4.34991e-08	4.3056e-08	4.23021e-08	4.17632e-08	4.16065e-08	4.15265e-08	4.14564e-08	4.12893e-08	4.10231e-08	3.97783e-08	3.95372e-08	3.93644e-08	3.93644e-08	3.90704e-08	3.89707e-08	3.88841e-08	3.86055e-08	3.86055e-08	3.86055e-08	3.88841e-08	3.88841e-08	3.88841e-08	3.53721e-08	3.45045e-08	3.37728e-08	3.36422e-08	3.36422e-08	3.36422e-08	3.36411e-08	3.33585e-08	3.19132e-08	3.10453e-08	3.08625e-08
4.30322e-08	4.30322e-08	4.34035e-08	4.34824e-08	4.36481e-08	4.37936e-08	4.37936e-08	4.36286e-08	4.33554e-08	4.31989e-08	4.30188e-08	4.30188e-08	4.30188e-08	4.30188e-08	4.30188e-08	4.30188e-08	4.3056e-08	4.30188e-08	4.24305e-08	4.19833e-08	4.17187e-08	4.15965e-08	4.15097e-08	4.14497e-08	4.12893e-08	4.12643e-08	4.00047e-08	3.97783e-08	3.95908e-08	3.95372e-08	3.95096e-08	3.92432e-08	3.89707e-08	3.88841e-08	3.88841e-08	3.88841e-08	3.88841e-08	3.89701e-08	3.88841e-08	3.79579e-08	3.48449e-08	3.39195e-08	3.37728e-08	3.37728e-08	3.37728e-08	3.36422e-08	3.36411e-08	3.30834e-08	3.12815e-08	3.10453e-08
4.29596e-08	4.29596e-08	4.29596e-08	4.29596e-08	4.29596e-08	4.3018e-08	4.29249e-08	4.29249e-08	4.29249e-08	4.29249e-08	4.28644e-08	4.28644e-08	4.28644e-08	4.28644e-08	4.28644e-08	4.28644e-08	4.27011e-08	4.239e-08	4.19833e-08	4.18289e-08	4.16065e-08	4.15458e-08	4.15102e-08	4.14564e-08	4.13689e-08	4.12707e-08	4.02988e-08	3.99326e-08	3.97783e-08	3.96841e-08	3.95908e-08	3.95096e-08	3.8981e-08	3.88841e-08	3.88841e-08	3.88841e-08	3.88841e-08	3.88841e-08	3.88841e-08	3.78037e-08	3.66109e-08	3.48449e-08	3.3894e-08	3.38189e-08	3.38189e-08	3.38189e-08	3.37728e-08	3.37728e-08	3.19132e-08	3.12815e-08
4.28991e-08	4.28991e-08	4.28159e-08	4.27451e-08	4.27223e-08	4.27223e-08	4.27101e-08	4.27046e-08	4.27005e-08	4.26704e-08	4.26656e-08	4.26104e-08	4.25327e-08	4.25327e-08	4.25327e-08	4.24305e-08	4.23151e-08	4.1963e-08	4.18425e-08	4.17884e-08	4.17187e-08	4.15458e-08	4.15189e-08	4.15102e-08	4.14696e-08	4.12967e-08	4.10231e-08	4.01217e-08	3.99326e-08	3.9917e-08	3.98603e-08	3.95908e-08	3.95096e-08	3.89707e-08	3.87188e-08	3.86055e-08	3.85563e-08	3.85563e-08	3.81673e-08	3.76827e-08	3.73759e-08	3.60637e-08	3.45244e-08	3.39195e-08	3.39195e-08	3.39195e-08	3.39195e-08	3.38484e-08	3.36411e-08	3.17697e-08
4.27223e-08	4.27101e-08	4.27101e-08	4.27101e-08	4.27101e-08	4.27101e-08	4.27061e-08	4.27046e-08	4.26704e-08	4.26656e-08	4.26104e-08	4.25327e-08	4.23961e-08	4.23346e-08	4.23346e-08	4.22746e-08	4.18907e-08	4.18614e-08	4.18289e-08	4.17884e-08	4.17404e-08	4.16065e-08	4.15189e-08	4.15189e-08	4.15102e-08	4.14696e-08	4.12967e-08	4.02988e-08	4.01217e-08	3.99326e-08	3.99326e-08	3.9917e-08	3.98595e-08	3.95096e-08	3.87188e-08	3.85563e-08	3.81673e-08	3.78037e-08	3.76827e-08	3.74675e-08	3.66109e-08	3.62804e-08	3.60637e-08	3.46315e-08	3.40267e-08	3.39756e-08	3.39756e-08	3.39756e-08	3.39663e-08	3.30716e-08
4.26961e-08	4.26961e-08	4.26961e-08	4.27005e-08	4.27046e-08	4.27061e-08	4.27061e-08	4.27046e-08	4.27005e-08	4.26299e-08	4.25327e-08	4.23961e-08	4.23346e-08	4.22751e-08	4.22239e-08	4.18907e-08	4.18614e-08	4.18425e-08	4.1803e-08	4.17843e-08	4.17632e-08	4.16065e-08	4.15458e-08	4.15393e-08	4.15189e-08	4.15189e-08	4.15102e-08	4.12707e-08	4.02988e-08	4.01217e-08	4.00047e-08	3.99326e-08	3.9917e-08	3.98595e-08	3.87188e-08	3.81673e-08	3.78889e-08	3.76827e-08	3.74675e-08	3.74309e-08	3.66109e-08	3.63632e-08	3.62804e-08	3.60637e-08	3.4806e-08	3.46315e-08	3.46015e-08	3.46015e-08	3.46015e-08	3.42175e-08
4.26961e-08	4.26933e-08	4.26933e-08	4.26933e-08	4.27005e-08	4.27061e-08	4.27101e-08	4.27223e-08	4.27061e-08	4.26704e-08	4.25429e-08	4.23961e-08	4.23346e-08	4.22751e-08	4.20819e-08	4.1883e-08	4.18614e-08	4.18289e-08	4.1803e-08	4.17884e-08	4.17786e-08	4.17404e-08	4.16065e-08	4.15458e-08	4.15458e-08	4.15458e-08	4.15458e-08	4.15102e-08	4.04474e-08	4.01689e-08	4.01275e-08	4.01217e-08	4.01217e-08	4.01217e-08	3.98595e-08	3.87188e-08	3.78889e-08	3.76827e-08	3.74675e-08	3.74309e-08	3.66109e-08	3.64639e-08	3.63632e-08	3.62812e-08	3.60018e-08	3.49943e-08	3.47718e-08	3.4706e-08	3.47044e-08	3.47044e-08
4.26961e-08	4.26961e-08	4.26841e-08	4.26841e-08	4.26841e-08	4.27005e-08	4.27101e-08	4.27407e-08	4.27563e-08	4.27563e-08	4.26656e-08	4.24447e-08	4.23346e-08	4.22751e-08	4.20819e-08	4.1883e-08	4.18425e-08	4.18271e-08	4.1803e-08	4.17843e-08	4.17786e-08	4.17404e-08	4.17039e-08	4.17039e-08	4.16213e-08	4.16546e-08	4.17039e-08	4.16546e-08	4.16213e-08	4.08761e-08	4.04474e-08	4.04474e-08	4.04198e-08	4.05343e-08	4.04311e-08	4.01275e-08	3.87188e-08	3.78889e-08	3.74894e-08	3.74309e-08	3.66635e-08	3.64695e-08	3.64639e-08	3.6338e-08	3.62812e-08	3.5224e-08	3.49943e-08	3.4806e-08	3.47718e-08	3.4806e-08
4.28233e-08	4.27223e-08	4.26961e-08	4.26841e-08	4.26262e-08	4.27046e-08	4.27223e-08	4.27563e-08	4.28913e-08	4.28913e-08	4.29413e-08	4.28757e-08	4.24391e-08	4.23335e-08	4.20819e-08	4.1883e-08	4.18425e-08	4.18221e-08	4.1802e-08	4.17843e-08	4.17843e-08	4.17786e-08	4.17794e-08	4.1803e-08	4.17794e-08	4.18368e-08	4.2102e-08	4.23359e-08	4.23359e-08	4.16546e-08	4.11019e-08	4.08761e-08	4.07722e-08	4.07722e-08	4.07356e-08	4.04311e-08	4.00801e-08	3.93724e-08	3.78037e-08	3.74309e-08	3.67002e-08	3.64695e-08	3.64639e-08	3.64639e-08	3.62812e-08	3.60018e-08	3.5224e-08	3.4806e-08	3.4806e-08	3.4806e-08
4.28349e-08	4.28233e-08	4.27407e-08	4.26262e-08	4.26262e-08	4.26262e-08	4.26841e-08	4.27977e-08	4.28913e-08	4.29413e-08	4.32979e-08	4.29545e-08	4.25429e-08	4.23797e-08	4.22344e-08	4.19627e-08	4.18425e-08	4.1802e-08	4.17843e-08	4.17843e-08	4.17802e-08	4.17843e-08	4.1803e-08	4.1824e-08	4.18368e-08	4.20556e-08	4.23359e-08	4.24243e-08	4.24243e-08	4.23951e-08	4.12385e-08	4.11019e-08	4.0924e-08	4.08761e-08	4.07722e-08	4.05812e-08	4.04198e-08	3.98351e-08	3.89096e-08	3.74894e-08	3.70784e-08	3.66635e-08	3.64695e-08	3.64639e-08	3.62812e-08	3.58953e-08	3.5224e-08	3.49943e-08	3.48636e-08	3.4806e-08
4.29233e-08	4.28414e-08	4.28233e-08	4.26262e-08	4.26262e-08	4.26221e-08	4.25993e-08	4.26262e-08	4.27312e-08	4.28757e-08	4.29413e-08	4.28757e-08	4.24447e-08	4.23406e-08	4.22344e-08	4.20875e-08	4.18425e-08	4.1802e-08	4.17843e-08	4.17748e-08	4.17748e-08	4.17843e-08	4.1824e-08	4.18368e-08	4.19279e-08	4.23359e-08	4.24243e-08	4.25866e-08	4.25866e-08	4.24243e-08	4.15052e-08	4.11058e-08	4.11019e-08	4.0924e-08	4.07722e-08	4.0626e-08	4.04269e-08	3.99685e-08	3.95558e-08	3.79572e-08	3.73261e-08	3.69948e-08	3.66058e-08	3.64639e-08	3.62812e-08	3.58953e-08	3.53441e-08	3.50722e-08	3.47718e-08	3.47246e-08
4.29233e-08	4.29233e-08	4.28414e-08	4.28187e-08	4.26262e-08	4.25954e-08	4.25475e-08	4.2532e-08	4.2532e-08	4.2532e-08	4.27764e-08	4.27764e-08	4.24391e-08	4.23493e-08	4.22913e-08	4.22262e-08	4.20461e-08	4.18221e-08	4.17748e-08	4.17613e-08	4.17548e-08	4.17613e-08	4.17794e-08	4.1824e-08	4.19279e-08	4.23359e-08	4.25421e-08	4.261e-08	4.261e-08	4.25421e-08	4.16486e-08	4.12385e-08	4.11019e-08	4.10992e-08	4.07722e-08	4.04624e-08	4.04269e-08	4.00801e-08	3.98351e-08	3.95558e-08	3.781e-08	3.73261e-08	3.68371e-08	3.64695e-08	3.62812e-08	3.58953e-08	3.53441e-08	3.5224e-08	3.47718e-08	3.47044e-08
4.33416e-08	4.31036e-08	4.30367e-08	4.2921e-08	4.27407e-08	4.25475e-08	4.2532e-08	4.24964e-08	4.22891e-08	4.23406e-08	4.23406e-08	4.23406e-08	4.23406e-08	4.23204e-08	4.22913e-08	4.22344e-08	4.217e-08	4.20461e-08	4.17944e-08	4.17613e-08	4.17039e-08	4.17039e-08	4.17039e-08	4.18204e-08	4.18368e-08	4.23359e-08	4.25745e-08	4.261e-08	4.261e-08	4.25421e-08	4.16486e-08	4.12385e-08	4.11058e-08	4.10992e-08	4.08133e-08	4.0556e-08	4.04269e-08	4.02662e-08	4.00801e-08	3.97018e-08	3.93724e-08	3.781e-08	3.73261e-08	3.68371e-08	3.62812e-08	3.61114e-08	3.58061e-08	3.53441e-08	3.47246e-08	3.46759e-08
4.40002e-08	4.37727e-08	4.33416e-08	4.2921e-08	4.26262e-08	4.2532e-08	4.24964e-08	4.24361e-08	4.21893e-08	4.21893e-08	4.21893e-08	4.22262e-08	4.22344e-08	4.22913e-08	4.22666e-08	4.22344e-08	4.22344e-08	4.217e-08	4.20597e-08	4.17748e-08	4.17352e-08	4.16319e-08	4.1628e-08	4.17613e-08	4.18368e-08	4.23359e-08	4.25866e-08	4.261e-08	4.2641e-08	4.2641e-08	4.21278e-08	4.14036e-08	4.12385e-08	4.11019e-08	4.0924e-08	4.06719e-08	4.04624e-08	4.04269e-08	4.03994e-08	4.02112e-08	3.98351e-08	3.93724e-08	3.781e-08	3.73261e-08	3.66058e-08	3.62323e-08	3.61114e-08	3.57541e-08	3.4913e-08	3.46759e-08
4.40002e-08	4.37727e-08	4.33416e-08	4.2921e-08	4.25475e-08	4.2532e-08	4.24964e-08	4.22228e-08	4.21893e-08	4.21681e-08	4.21681e-08	4.22262e-08	4.22262e-08	4.22501e-08	4.22344e-08	4.22344e-08	4.22666e-08	4.22344e-08	4.217e-08	4.20597e-08	4.17613e-08	4.16319e-08	4.16319e-08	4.17352e-08	4.18368e-08	4.24243e-08	4.261e-08	4.28968e-08	4.29382e-08	4.29975e-08	4.29382e-08	4.16544e-08	4.14036e-08	4.12385e-08	4.10992e-08	4.08133e-08	4.06719e-08	4.0556e-08	4.0556e-08	4.0556e-08	4.0556e-08	4.07325e-08	4.03994e-08	3.781e-08	3.70425e-08	3.65059e-08	3.62323e-08	3.60853e-08	3.53441e-08	3.49122e-08
4.37727e-08	4.33416e-08	4.2921e-08	4.23638e-08	4.24361e-08	4.2532e-08	4.2532e-08	4.22797e-08	4.22228e-08	4.22096e-08	4.22096e-08	4.22344e-08	4.22262e-08	4.22501e-08	4.22344e-08	4.22666e-08	4.22913e-08	4.22666e-08	4.22666e-08	4.21635e-08	4.20465e-08	4.17869e-08	4.17212e-08	4.17869e-08	4.19914e-08	4.25866e-08	4.27713e-08	4.32481e-08	4.32962e-08	4.38413e-08	4.3963e-08	4.32962e-08	4.18002e-08	4.15508e-08	4.14036e-08	4.11599e-08	4.09929e-08	4.08993e-08	4.08993e-08	4.09929e-08	4.09929e-08	4.1451e-08	4.13552e-08	4.1114e-08	3.85424e-08	3.6864e-08	3.65059e-08	3.62323e-08	3.60853e-08	3.50647e-08
4.22938e-08	4.22938e-08	4.22487e-08	4.22487e-08	4.22228e-08	4.22797e-08	4.26321e-08	4.26321e-08	4.26042e-08	4.26042e-08	4.23406e-08	4.23057e-08	4.22501e-08	4.23057e-08	4.22913e-08	4.23057e-08	4.2334e-08	4.2334e-08	4.22666e-08	4.217e-08	4.20465e-08	4.19914e-08	4.18204e-08	4.19914e-08	4.20689e-08	4.27713e-08	4.32962e-08	4.33346e-08	4.3963e-08	4.39863e-08	4.43047e-08	4.3963e-08	4.3963e-08	4.19463e-08	4.18083e-08	4.15508e-08	4.15508e-08	4.15508e-08	4.15508e-08	4.17099e-08	4.20341e-08	4.21139e-08	4.17099e-08	4.13552e-08	4.12853e-08	4.06407e-08	3.70425e-08	3.65059e-08	3.62323e-08	3.59351e-08
4.22938e-08	4.21518e-08	4.21518e-08	4.21518e-08	4.22381e-08	4.24361e-08	4.28928e-08	4.31372e-08	4.31372e-08	4.31372e-08	4.27641e-08	4.26042e-08	4.26042e-08	4.25774e-08	4.26042e-08	4.26042e-08	4.24316e-08	4.23894e-08	4.2334e-08	4.217e-08	4.20465e-08	4.19914e-08	4.19914e-08	4.20465e-08	4.23184e-08	4.32962e-08	4.33346e-08	4.38413e-08	4.39863e-08	4.43047e-08	4.46782e-08	4.48065e-08	4.48065e-08	4.48065e-08	4.19665e-08	4.19463e-08	4.18083e-08	4.18002e-08	4.18083e-08	4.15508e-08	4.21139e-08	4.21179e-08	4.21139e-08	4.13977e-08	4.13291e-08	4.12838e-08	4.07392e-08	3.74488e-08	3.66164e-08	3.62323e-08
4.21518e-08	4.20845e-08	4.20477e-08	4.20609e-08	4.22228e-08	4.24827e-08	4.31372e-08	4.31372e-08	4.32528e-08	4.32241e-08	4.30457e-08	4.28883e-08	4.27926e-08	4.28883e-08	4.29159e-08	4.29159e-08	4.25774e-08	4.22666e-08	4.21928e-08	4.20849e-08	4.19914e-08	4.19914e-08	4.19914e-08	4.20849e-08	4.27713e-08	4.33346e-08	4.33646e-08	4.35312e-08	4.3963e-08	4.43047e-08	4.48065e-08	4.56463e-08	4.56463e-08	4.55535e-08	4.22252e-08	4.19665e-08	4.19463e-08	4.19463e-08	4.19463e-08	4.15508e-08	4.18083e-08	4.17099e-08	4.13552e-08	4.13552e-08	4.13008e-08	4.12853e-08	4.1114e-08	4.07392e-08	3.74745e-08	3.65059e-08
4.20609e-08	4.20683e-08	4.20683e-08	4.2115e-08	4.22381e-08	4.24827e-08	4.31372e-08	4.32241e-08	4.32241e-08	4.31372e-08	4.30905e-08	4.28883e-08	4.29159e-08	4.29159e-08	4.29159e-08	4.29159e-08	4.25774e-08	4.21928e-08	4.17351e-08	4.16795e-08	4.16795e-08	4.16795e-08	4.19914e-08	4.20849e-08	4.26291e-08	4.33346e-08	4.33346e-08	4.33646e-08	4.3963e-08	4.43047e-08	4.46782e-08	4.55535e-08	4.56463e-08	4.56463e-08	4.55535e-08	4.22252e-08	4.19665e-08	4.19665e-08	4.19463e-08	4.1451e-08	4.13552e-08	4.12853e-08	4.13291e-08	4.13291e-08	4.13008e-08	4.13008e-08	4.11204e-08	4.07392e-08	4.05508e-08	3.77214e-08
4.20477e-08	4.20609e-08	4.20683e-08	4.2115e-08	4.22116e-08	4.24827e-08	4.31372e-08	4.32241e-08	4.32241e-08	4.31372e-08	4.30905e-08	4.28883e-08	4.27641e-08	4.28883e-08	4.27641e-08	4.28883e-08	4.17675e-08	4.16599e-08	4.15175e-08	4.14422e-08	4.13984e-08	4.14422e-08	4.15749e-08	4.16795e-08	4.20883e-08	4.26291e-08	4.33346e-08	4.32962e-08	4.33346e-08	4.3963e-08	4.43047e-08	4.48065e-08	4.56463e-08	4.57723e-08	4.56463e-08	4.27093e-08	4.22252e-08	4.19665e-08	4.18827e-08	4.12826e-08	4.10665e-08	4.10665e-08	4.1114e-08	4.12853e-08	4.12853e-08	4.12853e-08	4.1114e-08	4.07392e-08	3.96383e-08	3.80828e-08
4.20081e-08	4.20486e-08	4.20683e-08	4.20932e-08	4.21674e-08	4.24581e-08	4.31372e-08	4.31372e-08	4.32241e-08	4.32241e-08	4.30457e-08	4.22531e-08	4.21753e-08	4.21753e-08	4.18471e-08	4.17029e-08	4.15945e-08	4.15003e-08	4.13984e-08	4.13715e-08	4.13361e-08	4.13361e-08	4.13361e-08	4.13361e-08	4.14422e-08	4.16401e-08	4.20299e-08	4.20299e-08	4.20299e-08	4.20299e-08	4.24189e-08	4.46782e-08	4.57723e-08	4.57771e-08	4.57771e-08	4.27093e-08	4.22742e-08	4.19665e-08	4.14133e-08	4.10665e-08	4.10626e-08	4.10626e-08	4.10134e-08	4.10626e-08	4.10134e-08	4.10134e-08	4.09349e-08	3.99996e-08	3.92493e-08	3.80828e-08
4.20081e-08	4.20486e-08	4.20486e-08	4.20683e-08	4.21524e-08	4.22557e-08	4.28928e-08	4.31372e-08	4.31372e-08	4.31372e-08	4.21753e-08	4.21753e-08	4.17675e-08	4.16399e-08	4.15945e-08	4.15409e-08	4.15409e-08	4.15003e-08	4.13715e-08	4.13238e-08	4.13204e-08	4.13204e-08	4.12776e-08	4.12776e-08	4.13238e-08	4.14417e-08	4.14484e-08	4.15662e-08	4.16101e-08	4.16123e-08	4.18487e-08	4.20374e-08	4.27093e-08	4.57723e-08	4.27964e-08	4.27093e-08	4.24709e-08	4.18827e-08	4.12826e-08	4.10665e-08	4.09962e-08	4.08571e-08	4.08571e-08	4.08571e-08	4.04251e-08	4.02344e-08	4.01775e-08	3.96383e-08	3.92493e-08	3.83297e-08
4.20486e-08	4.20486e-08	4.20683e-08	4.20683e-08	4.20932e-08	4.2115e-08	4.22116e-08	4.22531e-08	4.21875e-08	4.21753e-08	4.18471e-08	4.1602e-08	4.15945e-08	4.157e-08	4.15505e-08	4.15409e-08	4.15043e-08	4.13715e-08	4.13204e-08	4.13204e-08	4.13017e-08	4.12776e-08	4.12776e-08	4.125e-08	4.12944e-08	4.13361e-08	4.14063e-08	4.14417e-08	4.14484e-08	4.16003e-08	4.16401e-08	4.18015e-08	4.20374e-08	4.26658e-08	4.26658e-08	4.26658e-08	4.2445e-08	4.21242e-08	4.12826e-08	4.10665e-08	4.08571e-08	4.08427e-08	4.06433e-08	4.03211e-08	4.0218e-08	4.01775e-08	3.99996e-08	3.96383e-08	3.87931e-08	3.83297e-08
4.20486e-08	4.20683e-08	4.20486e-08	4.20486e-08	4.20486e-08	4.20486e-08	4.20486e-08	4.20329e-08	4.20193e-08	4.18471e-08	4.15945e-08	4.15505e-08	4.15505e-08	4.15505e-08	4.15504e-08	4.15409e-08	4.15043e-08	4.13715e-08	4.13204e-08	4.13017e-08	4.12944e-08	4.12776e-08	4.125e-08	4.125e-08	4.125e-08	4.12944e-08	4.14032e-08	4.14417e-08	4.14577e-08	4.16003e-08	4.16123e-08	4.17286e-08	4.18032e-08	4.20374e-08	4.24709e-08	4.2445e-08	4.22672e-08	4.21242e-08	4.15941e-08	4.10665e-08	4.08571e-08	4.05791e-08	4.03698e-08	4.02344e-08	4.01775e-08	4.00988e-08	3.98787e-08	3.96383e-08	3.87931e-08	3.83297e-08
4.20081e-08	4.20354e-08	4.20486e-08	4.20486e-08	4.20486e-08	4.20354e-08	4.20193e-08	4.20175e-08	4.20023e-08	4.1602e-08	4.157e-08	4.15212e-08	4.15212e-08	4.15504e-08	4.15504e-08	4.15409e-08	4.15043e-08	4.13715e-08	4.13017e-08	4.12776e-08	4.1235e-08	4.12166e-08	4.12443e-08	4.125e-08	4.12902e-08	4.13361e-08	4.14278e-08	4.14577e-08	4.16003e-08	4.16123e-08	4.17286e-08	4.17286e-08	4.18032e-08	4.18209e-08	4.21242e-08	4.22672e-08	4.22076e-08	4.22076e-08	4.21242e-08	4.11022e-08	4.09583e-08	4.05791e-08	4.03456e-08	4.02344e-08	4.01775e-08	4.00727e-08	3.99621e-08	3.98527e-08	3.94434e-08	3.85657e-08
4.19575e-08	4.19681e-08	4.20354e-08	4.20354e-08	4.20354e-08	4.20354e-08	4.20193e-08	4.20175e-08	4.20023e-08	4.1602e-08	4.15505e-08	4.15212e-08	4.15212e-08	4.15505e-08	4.15505e-08	4.15505e-08	4.15409e-08	4.14506e-08	4.13204e-08	4.12852e-08	4.12543e-08	4.1235e-08	4.12902e-08	4.12944e-08	4.13034e-08	4.14032e-08	4.14577e-08	4.16218e-08	4.17286e-08	4.17286e-08	4.17286e-08	4.17626e-08	4.17626e-08	4.18032e-08	4.19209e-08	4.22076e-08	4.22076e-08	4.2406e-08	4.22672e-08	4.21242e-08	4.11022e-08	4.05866e-08	4.03698e-08	4.02344e-08	4.01775e-08	4.00988e-08	3.99996e-08	3.98787e-08	3.97737e-08	3.86663e-08
4.1722e-08	4.17916e-08	4.19631e-08	4.20023e-08	4.20486e-08	4.20354e-08	4.20486e-08	4.20193e-08	4.20023e-08	4.1602e-08	4.15505e-08	4.15274e-08	4.15274e-08	4.15505e-08	4.15945e-08	4.15945e-08	4.16593e-08	4.15409e-08	4.14506e-08	4.13001e-08	4.12852e-08	4.12902e-08	4.13001e-08	4.13034e-08	4.14032e-08	4.1613e-08	4.17541e-08	4.18487e-08	4.18487e-08	4.18209e-08	4.17626e-08	4.17626e-08	4.17286e-08	4.17626e-08	4.18209e-08	4.21242e-08	4.22076e-08	4.2406e-08	4.2445e-08	4.2445e-08	4.2406e-08	4.10434e-08	4.05523e-08	4.03429e-08	4.0218e-08	4.00988e-08	4.00727e-08	3.99621e-08	3.98527e-08	3.92493e-08
4.1722e-08	4.1722e-08	4.17916e-08	4.19681e-08	4.20354e-08	4.20639e-08	4.20639e-08	4.23002e-08	4.20639e-08	4.20175e-08	4.1602e-08	4.1602e-08	4.17762e-08	4.1829e-08	4.18482e-08	4.18938e-08	4.20003e-08	4.19726e-08	4.15504e-08	4.14611e-08	4.14611e-08	4.14611e-08	4.14611e-08	4.1653e-08	4.19085e-08	4.22058e-08	4.28141e-08	4.34932e-08	4.22635e-08	4.18931e-08	4.18209e-08	4.18015e-08	4.17626e-08	4.17853e-08	4.18032e-08	4.21242e-08	4.2406e-08	4.24709e-08	4.24994e-08	4.2514e-08	4.25562e-08	4.2514e-08	4.11888e-08	4.05866e-08	4.03456e-08	4.01775e-08	4.00988e-08	3.99996e-08	3.99621e-08	3.98527e-08
4.16201e-08	4.16776e-08	4.1722e-08	4.19631e-08	4.20354e-08	4.21196e-08	4.21634e-08	4.23619e-08	4.25455e-08	4.25455e-08	4.22917e-08	4.20003e-08	4.19726e-08	4.19726e-08	4.19726e-08	4.19919e-08	4.20003e-08	4.19919e-08	4.19508e-08	4.18986e-08	4.17965e-08	4.17965e-08	4.19085e-08	4.22058e-08	4.3005e-08	4.34932e-08	4.36363e-08	4.39114e-08	4.41652e-08	4.28141e-08	4.20898e-08	4.18931e-08	4.18032e-08	4.18032e-08	4.19387e-08	4.21242e-08	4.24594e-08	4.24843e-08	4.2514e-08	4.25562e-08	4.26675e-08	4.26675e-08	4.26675e-08	4.10686e-08	4.10128e-08	4.087e-08	4.02431e-08	4.01561e-08	4.00838e-08	4.00727e-08
4.16192e-08	4.16201e-08	4.16776e-08	4.17467e-08	4.21044e-08	4.21447e-08	4.22917e-08	4.25455e-08	4.25455e-08	4.25665e-08	4.25455e-08	4.22917e-08	4.20724e-08	4.20003e-08	4.20003e-08	4.20003e-08	4.2049e-08	4.19919e-08	4.19726e-08	4.19237e-08	4.19085e-08	4.19237e-08	4.19508e-08	4.25599e-08	4.32544e-08	4.36363e-08	4.38329e-08	4.43874e-08	4.42641e-08	4.36962e-08	4.28141e-08	4.22635e-08	4.19792e-08	4.19387e-08	4.19792e-08	4.2291e-08	4.24843e-08	4.24994e-08	4.25498e-08	4.256e-08	4.31442e-08	4.31442e-08	4.30954e-08	4.11888e-08	4.10686e-08	4.10218e-08	4.10062e-08	4.05021e-08	4.04054e-08	4.04054e-08
4.11753e-08	4.14916e-08	4.16192e-08	4.17418e-08	4.21196e-08	4.21634e-08	4.22519e-08	4.25455e-08	4.26272e-08	4.26339e-08	4.26272e-08	4.25455e-08	4.21834e-08	4.2049e-08	4.20003e-08	4.20003e-08	4.19919e-08	4.20003e-08	4.19726e-08	4.19377e-08	4.19237e-08	4.19377e-08	4.20653e-08	4.27644e-08	4.3005e-08	4.35725e-08	4.36363e-08	4.38329e-08	4.38329e-08	4.38035e-08	4.33867e-08	4.24318e-08	4.23738e-08	4.22635e-08	4.2291e-08	4.24594e-08	4.24843e-08	4.2514e-08	4.2514e-08	4.256e-08	4.31442e-08	4.32873e-08	4.32094e-08	4.26675e-08	4.11888e-08	4.10686e-08	4.10218e-08	4.10062e-08	4.06261e-08	4.05994e-08
4.10622e-08	4.10622e-08	4.14916e-08	4.16776e-08	4.19854e-08	4.21447e-08	4.21634e-08	4.22917e-08	4.25455e-08	4.26339e-08	4.26272e-08	4.25665e-08	4.22242e-08	4.2095e-08	4.20333e-08	4.20003e-08	4.19726e-08	4.19726e-08	4.19343e-08	4.19237e-08	4.19237e-08	4.19377e-08	4.22058e-08	4.27644e-08	4.3005e-08	4.32544e-08	4.35046e-08	4.36929e-08	4.38329e-08	4.36962e-08	4.29857e-08	4.24318e-08	4.2291e-08	4.2291e-08	4.2291e-08	4.23738e-08	4.24843e-08	4.2514e-08	4.256e-08	4.2849e-08	4.33757e-08	4.33757e-08	4.32873e-08	4.30954e-08	4.14175e-08	4.11888e-08	4.11312e-08	4.10218e-08	4.10128e-08	4.06115e-08
4.08338e-08	4.10622e-08	4.11753e-08	4.16776e-08	4.19854e-08	4.21196e-08	4.21634e-08	4.22519e-08	4.25455e-08	4.26272e-08	4.26339e-08	4.25665e-08	4.25665e-08	4.21834e-08	4.2095e-08	4.20333e-08	4.19726e-08	4.19343e-08	4.19237e-08	4.18986e-08	4.18986e-08	4.19237e-08	4.19508e-08	4.25599e-08	4.29877e-08	4.29877e-08	4.29877e-08	4.3005e-08	4.35046e-08	4.29857e-08	4.24318e-08	4.23738e-08	4.2291e-08	4.2228e-08	4.2228e-08	4.2291e-08	4.24843e-08	4.25304e-08	4.256e-08	4.2849e-08	4.41543e-08	4.41543e-08	4.33757e-08	4.15836e-08	4.14346e-08	4.14175e-08	4.12002e-08	4.12002e-08	4.11863e-08	4.10062e-08
4.04724e-08	4.05836e-08	4.10622e-08	4.14916e-08	4.19887e-08	4.21196e-08	4.21634e-08	4.22519e-08	4.25665e-08	4.28733e-08	4.28733e-08	4.27994e-08	4.26272e-08	4.21834e-08	4.21016e-08	4.2095e-08	4.19726e-08	4.19251e-08	4.18986e-08	4.18403e-08	4.18304e-08	4.18304e-08	4.19237e-08	4.20002e-08	4.21309e-08	4.24812e-08	4.22823e-08	4.22823e-08	4.22823e-08	4.22823e-08	4.22823e-08	4.2228e-08	4.21272e-08	4.21235e-08	4.21111e-08	4.21235e-08	4.2291e-08	4.24843e-08	4.25304e-08	4.256e-08	4.41543e-08	4.41543e-08	4.18037e-08	4.15836e-08	4.14615e-08	4.14346e-08	4.1418e-08	4.13997e-08	4.13064e-08	4.11863e-08
4.04724e-08	4.04724e-08	4.07591e-08	4.15409e-08	4.19887e-08	4.21196e-08	4.21634e-08	4.22917e-08	4.28733e-08	4.28961e-08	4.28961e-08	4.28961e-08	4.28733e-08	4.27994e-08	4.22905e-08	4.21016e-08	4.20333e-08	4.19251e-08	4.19237e-08	4.18304e-08	4.18304e-08	4.18304e-08	4.18464e-08	4.19457e-08	4.20261e-08	4.20775e-08	4.20809e-08	4.20938e-08	4.21159e-08	4.21159e-08	4.21159e-08	4.21177e-08	4.21159e-08	4.21177e-08	4.21159e-08	4.21177e-08	4.21928e-08	4.21928e-08	4.23672e-08	4.23672e-08	4.256e-08	4.20246e-08	4.15982e-08	4.15667e-08	4.15008e-08	4.14615e-08	4.14572e-08	4.1432e-08	4.14152e-08	4.13064e-08
4.03394e-08	4.04724e-08	4.05836e-08	4.14916e-08	4.18529e-08	4.20559e-08	4.21634e-08	4.24669e-08	4.29026e-08	4.35917e-08	4.29878e-08	4.29026e-08	4.29026e-08	4.28961e-08	4.27994e-08	4.22375e-08	4.21016e-08	4.19343e-08	4.18986e-08	4.18041e-08	4.17965e-08	4.17659e-08	4.18027e-08	4.19011e-08	4.1989e-08	4.20475e-08	4.20609e-08	4.20931e-08	4.20938e-08	4.20938e-08	4.21159e-08	4.21159e-08	4.21159e-08	4.21159e-08	4.21111e-08	4.21159e-08	4.21177e-08	4.20246e-08	4.20246e-08	4.20246e-08	4.20246e-08	4.18037e-08	4.15982e-08	4.15836e-08	4.15108e-08	4.15008e-08	4.14615e-08	4.1459e-08	4.1459e-08	4.13997e-08
4.03394e-08	4.03679e-08	4.05836e-08	4.13971e-08	4.15719e-08	4.19965e-08	4.22519e-08	4.28961e-08	4.40496e-08	4.48089e-08	4.48683e-08	4.48683e-08	4.40591e-08	4.40525e-08	4.29878e-08	4.25051e-08	4.22905e-08	4.21834e-08	4.19237e-08	4.18304e-08	4.17848e-08	4.17645e-08	4.17718e-08	4.18464e-08	4.19457e-08	4.1989e-08	4.20475e-08	4.20809e-08	4.20938e-08	4.21049e-08	4.21159e-08	4.21159e-08	4.21159e-08	4.21177e-08	4.21159e-08	4.21159e-08	4.21177e-08	4.21235e-08	4.20246e-08	4.19985e-08	4.1963e-08	4.18037e-08	4.15982e-08	4.15836e-08	4.15399e-08	4.15369e-08	4.14866e-08	4.14777e-08	4.14777e-08	4.1459e-08
4.00794e-08	4.03394e-08	4.05539e-08	4.10528e-08	4.15409e-08	4.19887e-08	4.21678e-08	4.30628e-08	4.40496e-08	4.48683e-08	4.53555e-08	4.53555e-08	4.48683e-08	4.42327e-08	4.40525e-08	4.29878e-08	4.23841e-08	4.22375e-08	4.19695e-08	4.18341e-08	4.17645e-08	4.17645e-08	4.17659e-08	4.17718e-08	4.18731e-08	4.19593e-08	4.20609e-08	4.20938e-08	4.2122e-08	4.21272e-08	4.21272e-08	4.21272e-08	4.21287e-08	4.21287e-08	4.21287e-08	4.22294e-08	4.23672e-08	4.23672e-08	4.20246e-08	4.19808e-08	4.18596e-08	4.16916e-08	4.15982e-08	4.15836e-08	4.15667e-08	4.15369e-08	4.15369e-08	4.15369e-08	4.15369e-08	4.15369e-08
3.8793e-08	4.00311e-08	4.01819e-08	4.10528e-08	4.15409e-08	4.19819e-08	4.20559e-08	4.24669e-08	4.40496e-08	4.48683e-08	4.53555e-08	4.53555e-08	4.51616e-08	4.48482e-08	4.42327e-08	4.40525e-08	4.27994e-08	4.22375e-08	4.19695e-08	4.18557e-08	4.17848e-08	4.17659e-08	4.17659e-08	4.17718e-08	4.18684e-08	4.18731e-08	4.20609e-08	4.20931e-08	4.2122e-08	4.21272e-08	4.21287e-08	4.21287e-08	4.22383e-08	4.23901e-08	4.2681e-08	4.29791e-08	4.30888e-08	4.29791e-08	4.22697e-08	4.20246e-08	4.18678e-08	4.16957e-08	4.15982e-08	4.15918e-08	4.15836e-08	4.15667e-08	4.15667e-08	4.15667e-08	4.15918e-08	4.16042e-08
3.8793e-08	3.8793e-08	3.95283e-08	4.06556e-08	4.15409e-08	4.19445e-08	4.19965e-08	4.24122e-08	4.24878e-08	4.40496e-08	4.51616e-08	4.53555e-08	4.49522e-08	4.48482e-08	4.42327e-08	4.40525e-08	4.23529e-08	4.22311e-08	4.19467e-08	4.18557e-08	4.18041e-08	4.17848e-08	4.17848e-08	4.17718e-08	4.18684e-08	4.18731e-08	4.1975e-08	4.20938e-08	4.2122e-08	4.21287e-08	4.21287e-08	4.22294e-08	4.22383e-08	4.23901e-08	4.29791e-08	4.30888e-08	4.31253e-08	4.30888e-08	4.29136e-08	4.20876e-08	4.18678e-08	4.16957e-08	4.15982e-08	4.15918e-08	4.15901e-08	4.15667e-08	4.15918e-08	4.15918e-08	4.17035e-08	4.1751e-08
3.84696e-08	3.86249e-08	3.8793e-08	4.06556e-08	4.15719e-08	4.19445e-08	4.19852e-08	4.21678e-08	4.24122e-08	4.24122e-08	4.24878e-08	4.40591e-08	4.45113e-08	4.42327e-08	4.40525e-08	4.25306e-08	4.22311e-08	4.19695e-08	4.18974e-08	4.18341e-08	4.18329e-08	4.18329e-08	4.18341e-08	4.18341e-08	4.18684e-08	4.18797e-08	4.1975e-08	4.20938e-08	4.21049e-08	4.21272e-08	4.21406e-08	4.22294e-08	4.22383e-08	4.22894e-08	4.29791e-08	4.30888e-08	4.31253e-08	4.31253e-08	4.30888e-08	4.2134e-08	4.1963e-08	4.17029e-08	4.16153e-08	4.15901e-08	4.15667e-08	4.15901e-08	4.15918e-08	4.1617e-08	4.17355e-08	4.1751e-08
3.79513e-08	3.84696e-08	3.86249e-08	3.95283e-08	4.15719e-08	4.19819e-08	4.20281e-08	4.21352e-08	4.21678e-08	4.21678e-08	4.2012e-08	4.19852e-08	4.19852e-08	4.19552e-08	4.22311e-08	4.18329e-08	4.18557e-08	4.18329e-08	4.18341e-08	4.18341e-08	4.18341e-08	4.18341e-08	4.18557e-08	4.18684e-08	4.18731e-08	4.19593e-08	4.1975e-08	4.20813e-08	4.20813e-08	4.20813e-08	4.20813e-08	4.1975e-08	4.22294e-08	4.22741e-08	4.2681e-08	4.30888e-08	4.32026e-08	4.34566e-08	4.34566e-08	4.29791e-08	4.2134e-08	4.1824e-08	4.1617e-08	4.15901e-08	4.15901e-08	4.15901e-08	4.16042e-08	4.16306e-08	4.17127e-08	4.17355e-08
3.74365e-08	3.74365e-08	3.75541e-08	3.86249e-08	4.06556e-08	4.19819e-08	4.2012e-08	4.21352e-08	4.2012e-08	4.19852e-08	4.19852e-08	4.18778e-08	4.16637e-08	4.15566e-08	4.15566e-08	4.16637e-08	4.16933e-08	4.17314e-08	4.17314e-08	4.18295e-08	4.18329e-08	4.18341e-08	4.18557e-08	4.19759e-08	4.21593e-08	4.21593e-08	4.21593e-08	4.21593e-08	4.21406e-08	4.20774e-08	4.1975e-08	4.17686e-08	4.17304e-08	4.17867e-08	4.23919e-08	4.30888e-08	4.32026e-08	4.35549e-08	4.36938e-08	4.35549e-08	4.27999e-08	4.20876e-08	4.17029e-08	4.16153e-08	4.15918e-08	4.1617e-08	4.16306e-08	4.17033e-08	4.17127e-08	4.17127e-08
3.74299e-08	3.74299e-08	3.74365e-08	3.75541e-08	3.89013e-08	4.19819e-08	4.2012e-08	4.20281e-08	4.19852e-08	4.19852e-08	4.18778e-08	4.16408e-08	4.15968e-08	4.15339e-08	4.14753e-08	4.14753e-08	4.14753e-08	4.16453e-08	4.17183e-08	4.17314e-08	4.17619e-08	4.18341e-08	4.18797e-08	4.25117e-08	4.28846e-08	4.29968e-08	4.30223e-08	4.22095e-08	4.21608e-08	4.1975e-08	4.17686e-08	4.16371e-08	4.16371e-08	4.16371e-08	4.16371e-08	4.17867e-08	4.30888e-08	4.34566e-08	4.36938e-08	4.35549e-08	4.28989e-08	4.25377e-08	4.20976e-08	4.17029e-08	4.17033e-08	4.17127e-08	4.17127e-08	4.17127e-08	4.17127e-08	4.17127e-08
3.74299e-08	3.74229e-08	3.74299e-08	3.747e-08	3.76789e-08	4.18778e-08	4.20281e-08	4.20281e-08	4.2012e-08	4.19852e-08	4.1701e-08	4.16408e-08	4.15339e-08	4.13942e-08	4.14633e-08	4.14633e-08	4.14633e-08	4.14633e-08	4.14633e-08	4.16933e-08	4.17314e-08	4.18341e-08	4.20581e-08	4.26882e-08	4.30618e-08	4.31713e-08	4.40191e-08	4.40191e-08	4.25345e-08	4.20774e-08	4.17304e-08	4.16093e-08	4.15965e-08	4.15839e-08	4.15795e-08	4.15839e-08	4.1638e-08	4.32026e-08	4.36938e-08	4.28989e-08	4.26367e-08	4.25377e-08	4.23175e-08	4.1944e-08	4.19197e-08	4.19197e-08	4.17419e-08	4.17355e-08	4.17127e-08	4.16306e-08
3.69604e-08	3.7276e-08	3.74229e-08	3.747e-08	3.77268e-08	3.82247e-08	4.19792e-08	4.19819e-08	4.19792e-08	4.19792e-08	4.1701e-08	4.16338e-08	4.15339e-08	4.13942e-08	4.13942e-08	4.13829e-08	4.13942e-08	4.14594e-08	4.14594e-08	4.14633e-08	4.16933e-08	4.17508e-08	4.20581e-08	4.28846e-08	4.30618e-08	4.31713e-08	4.40191e-08	4.40191e-08	4.30223e-08	4.22124e-08	4.1759e-08	4.15965e-08	4.15795e-08	4.14608e-08	4.14608e-08	4.14608e-08	4.14608e-08	4.15839e-08	4.1695e-08	4.2134e-08	4.25377e-08	4.23175e-08	4.23175e-08	4.20976e-08	4.1944e-08	4.1944e-08	4.19197e-08	4.17886e-08	4.17355e-08	4.15901e-08
3.67737e-08	3.69604e-08	3.74229e-08	3.747e-08	3.76644e-08	3.77501e-08	3.87264e-08	4.19792e-08	4.19792e-08	4.19792e-08	4.16637e-08	4.15968e-08	4.13942e-08	4.13792e-08	4.13389e-08	4.13389e-08	4.13503e-08	4.13562e-08	4.14259e-08	4.14594e-08	4.14633e-08	4.16933e-08	4.18622e-08	4.21326e-08	4.28846e-08	4.30618e-08	4.40191e-08	4.40191e-08	4.30223e-08	4.25345e-08	4.20774e-08	4.15965e-08	4.1486e-08	4.14608e-08	4.14568e-08	4.14308e-08	4.14308e-08	4.14139e-08	4.14139e-08	4.14766e-08	4.14999e-08	4.1695e-08	4.1944e-08	4.20976e-08	4.20976e-08	4.22586e-08	4.22586e-08	4.19197e-08	4.19197e-08	4.16306e-08
3.66183e-08	3.67802e-08	3.7276e-08	3.75246e-08	3.77268e-08	3.77501e-08	3.78486e-08	3.89013e-08	4.1701e-08	4.16408e-08	4.16408e-08	4.15968e-08	4.1386e-08	4.10374e-08	4.11691e-08	4.12238e-08	4.12707e-08	4.13503e-08	4.13562e-08	4.14259e-08	4.14423e-08	4.15128e-08	4.15802e-08	4.17508e-08	4.20297e-08	4.22124e-08	4.2693e-08	4.39236e-08	4.25778e-08	4.24136e-08	4.22379e-08	4.17012e-08	4.15924e-08	4.14608e-08	4.14568e-08	4.14308e-08	4.14139e-08	4.14139e-08	4.13557e-08	4.13557e-08	4.13288e-08	4.13482e-08	4.13482e-08	4.14913e-08	4.20976e-08	4.22864e-08	4.22963e-08	4.22963e-08	4.23366e-08	4.22864e-08
3.66183e-08	3.67737e-08	3.747e-08	3.75796e-08	3.77413e-08	3.77501e-08	3.78209e-08	3.79563e-08	3.87264e-08	4.02238e-08	4.13792e-08	4.0313e-08	4.0313e-08	4.05786e-08	4.06157e-08	4.09124e-08	4.11691e-08	4.12756e-08	4.13503e-08	4.13562e-08	4.14259e-08	4.14423e-08	4.15128e-08	4.15251e-08	4.18622e-08	4.20297e-08	4.22113e-08	4.2269e-08	4.2269e-08	4.2269e-08	4.2269e-08	4.22379e-08	4.17012e-08	4.15924e-08	4.1486e-08	4.14568e-08	4.14139e-08	4.14139e-08	4.13557e-08	4.13482e-08	4.13051e-08	4.13051e-08	4.13288e-08	4.13482e-08	4.17886e-08	4.22586e-08	4.22963e-08	4.23366e-08	4.24399e-08	4.24399e-08
3.65487e-08	3.66183e-08	3.75246e-08	3.7647e-08	3.77501e-08	3.77501e-08	3.77501e-08	3.78486e-08	3.79563e-08	3.86586e-08	3.9332e-08	3.99508e-08	3.99686e-08	4.00475e-08	4.02975e-08	4.05786e-08	4.0845e-08	4.12698e-08	4.12756e-08	4.13503e-08	4.13562e-08	4.13562e-08	4.14423e-08	4.15128e-08	4.15251e-08	4.17168e-08	4.1954e-08	4.20352e-08	4.22113e-08	4.22124e-08	4.22379e-08	4.23241e-08	4.22379e-08	4.1759e-08	4.17012e-08	4.15868e-08	4.15868e-08	4.14139e-08	4.14139e-08	4.13482e-08	4.13051e-08	4.13051e-08	4.13051e-08	4.13314e-08	4.14766e-08	4.22264e-08	4.22963e-08	4.23366e-08	4.24245e-08	4.26737e-08
3.61938e-08	3.65487e-08	3.747e-08	3.7647e-08	3.77413e-08	3.77501e-08	3.77413e-08	3.77413e-08	3.78209e-08	3.78209e-08	3.86009e-08	3.87876e-08	3.89086e-08	3.89136e-08	3.988e-08	4.02975e-08	4.05786e-08	4.1009e-08	4.11691e-08	4.12756e-08	4.13407e-08	4.13407e-08	4.13407e-08	4.13407e-08	4.14423e-08	4.15251e-08	4.15251e-08	4.17168e-08	4.20352e-08	4.22113e-08	4.22379e-08	4.24136e-08	4.2837e-08	4.30006e-08	4.30748e-08	4.30748e-08	4.30027e-08	4.16169e-08	4.14941e-08	4.13557e-08	4.13288e-08	4.13288e-08	4.13314e-08	4.13482e-08	4.14913e-08	4.21823e-08	4.22586e-08	4.23366e-08	4.24245e-08	4.29117e-08
3.56171e-08	3.56171e-08	3.61938e-08	3.75246e-08	3.76138e-08	3.76138e-08	3.71721e-08	3.66622e-08	3.66622e-08	3.67735e-08	3.71721e-08	3.86009e-08	3.86804e-08	3.87876e-08	3.89086e-08	3.99686e-08	4.02975e-08	4.06157e-08	4.09067e-08	4.11334e-08	4.12698e-08	4.12756e-08	4.12756e-08	4.12422e-08	4.12422e-08	4.1318e-08	4.1318e-08	4.13594e-08	4.15818e-08	4.17939e-08	4.22124e-08	4.23241e-08	4.2837e-08	4.30748e-08	4.31862e-08	4.31862e-08	4.31862e-08	4.30748e-08	4.19878e-08	4.14941e-08	4.13482e-08	4.13464e-08	4.13482e-08	4.13618e-08	4.1538e-08	4.19191e-08	4.22586e-08	4.23366e-08	4.24399e-08	4.36166e-08
3.35382e-08	3.35441e-08	3.3826e-08	3.4976e-08	3.60629e-08	3.63919e-08	3.64283e-08	3.64283e-08	3.64648e-08	3.65981e-08	3.66622e-08	3.83994e-08	3.86009e-08	3.86804e-08	3.89086e-08	3.91734e-08	3.988e-08	4.0069e-08	4.04535e-08	4.0845e-08	4.10474e-08	4.11334e-08	4.11334e-08	4.11334e-08	4.11976e-08	4.12309e-08	4.12415e-08	4.1322e-08	4.13594e-08	4.15818e-08	4.17419e-08	4.2096e-08	4.2837e-08	4.30975e-08	4.31862e-08	4.32431e-08	4.31862e-08	4.31862e-08	4.30748e-08	4.17831e-08	4.13618e-08	4.13482e-08	4.13482e-08	4.13482e-08	4.14374e-08	4.18524e-08	4.22264e-08	4.22963e-08	4.26737e-08	4.40021e-08
3.35382e-08	3.35382e-08	3.35441e-08	3.37465e-08	3.41655e-08	3.53578e-08	3.60629e-08	3.63009e-08	3.63919e-08	3.64283e-08	3.65981e-08	3.69692e-08	3.84255e-08	3.86804e-08	3.87876e-08	3.91425e-08	3.9863e-08	4.00042e-08	4.0069e-08	4.04535e-08	4.09067e-08	4.10368e-08	4.10474e-08	4.11334e-08	4.11976e-08	4.12309e-08	4.12415e-08	4.13015e-08	4.13594e-08	4.13658e-08	4.15244e-08	4.16664e-08	4.19843e-08	4.2837e-08	4.31342e-08	4.31862e-08	4.31862e-08	4.31862e-08	4.31862e-08	4.21695e-08	4.14374e-08	4.13464e-08	4.13464e-08	4.13482e-08	4.13987e-08	4.17508e-08	4.21823e-08	4.22963e-08	4.26189e-08	4.40021e-08
3.34255e-08	3.35382e-08	3.35382e-08	3.36189e-08	3.3826e-08	3.41655e-08	3.52553e-08	3.56476e-08	3.63009e-08	3.63919e-08	3.64648e-08	3.68254e-08	3.7709e-08	3.86009e-08	3.87876e-08	3.91425e-08	3.9863e-08	3.98831e-08	4.00124e-08	4.0069e-08	4.04535e-08	4.09612e-08	4.10474e-08	4.11976e-08	4.12415e-08	4.12415e-08	4.12415e-08	4.13138e-08	4.1322e-08	4.13594e-08	4.13594e-08	4.14746e-08	4.15659e-08	4.17939e-08	4.22465e-08	4.30006e-08	4.31862e-08	4.31862e-08	4.30466e-08	4.21695e-08	4.14864e-08	4.13482e-08	4.13288e-08	4.13288e-08	4.13618e-08	4.15657e-08	4.18524e-08	4.22963e-08	4.26189e-08	4.30071e-08
3.34255e-08	3.34255e-08	3.34255e-08	3.35441e-08	3.36189e-08	3.40322e-08	3.4976e-08	3.52553e-08	3.59392e-08	3.63009e-08	3.64648e-08	3.65981e-08	3.75739e-08	3.81223e-08	3.86804e-08	3.89086e-08	3.97231e-08	3.9863e-08	4.00042e-08	4.0069e-08	4.0398e-08	4.08101e-08	4.10474e-08	4.15216e-08	4.15833e-08	4.15537e-08	4.13594e-08	4.1322e-08	4.13594e-08	4.13594e-08	4.13594e-08	4.13594e-08	4.13658e-08	4.14746e-08	4.15659e-08	4.19843e-08	4.2461e-08	4.2461e-08	4.21695e-08	4.16172e-08	4.14491e-08	4.13007e-08	4.11968e-08	4.11968e-08	4.11968e-08	4.14105e-08	4.17508e-08	4.18524e-08	4.24516e-08	4.26189e-08
3.35382e-08	3.34255e-08	3.34214e-08	3.34214e-08	3.35498e-08	3.40322e-08	3.46873e-08	3.50481e-08	3.56476e-08	3.63009e-08	3.63919e-08	3.64648e-08	3.68254e-08	3.75739e-08	3.7709e-08	3.83994e-08	3.91734e-08	3.97231e-08	3.98831e-08	4.00124e-08	4.0069e-08	4.04535e-08	4.12309e-08	4.18772e-08	4.32975e-08	4.20552e-08	4.18772e-08	4.13594e-08	4.13594e-08	4.13463e-08	4.1322e-08	4.13203e-08	4.13463e-08	4.13463e-08	4.12742e-08	4.13463e-08	4.14491e-08	4.14864e-08	4.1609e-08	4.14864e-08	4.1398e-08	4.11968e-08	4.11463e-08	4.11463e-08	4.11343e-08	4.11968e-08	4.1538e-08	4.17508e-08	4.18524e-08	4.24378e-08
3.36189e-08	3.34255e-08	3.34116e-08	3.34116e-08	3.35441e-08	3.40322e-08	3.46873e-08	3.50481e-08	3.55396e-08	3.61641e-08	3.63159e-08	3.64158e-08	3.65141e-08	3.68448e-08	3.7475e-08	3.75739e-08	3.7709e-08	3.95575e-08	3.97231e-08	3.9863e-08	3.98831e-08	4.03519e-08	4.06076e-08	4.22029e-08	4.32975e-08	4.20552e-08	4.20552e-08	4.16285e-08	4.14142e-08	4.13594e-08	4.13203e-08	4.13203e-08	4.12902e-08	4.12742e-08	4.12742e-08	4.12742e-08	4.13463e-08	4.13983e-08	4.14491e-08	4.14491e-08	4.1398e-08	4.12677e-08	4.11463e-08	4.11343e-08	4.11422e-08	4.11968e-08	4.12778e-08	4.13942e-08	4.16071e-08	4.17508e-08
3.36189e-08	3.34214e-08	3.3385e-08	3.3385e-08	3.3385e-08	3.3826e-08	3.46873e-08	3.50481e-08	3.55396e-08	3.59392e-08	3.63159e-08	3.63597e-08	3.64158e-08	3.65141e-08	3.66377e-08	3.67864e-08	3.68448e-08	3.73636e-08	3.792e-08	3.8418e-08	3.92593e-08	3.96671e-08	4.0398e-08	4.14262e-08	4.22029e-08	4.20552e-08	4.20552e-08	4.16285e-08	4.14267e-08	4.13658e-08	4.13209e-08	4.13203e-08	4.13209e-08	4.12742e-08	4.12742e-08	4.12742e-08	4.13437e-08	4.13579e-08	4.13983e-08	4.14491e-08	4.14491e-08	4.13579e-08	4.12778e-08	4.11463e-08	4.11463e-08	4.11977e-08	4.12692e-08	4.12778e-08	4.13309e-08	4.14105e-08
3.34116e-08	3.32517e-08	3.32517e-08	3.32517e-08	3.33589e-08	3.36189e-08	3.46873e-08	3.50481e-08	3.56476e-08	3.59392e-08	3.61641e-08	3.62235e-08	3.63597e-08	3.63597e-08	3.64737e-08	3.64737e-08	3.66377e-08	3.68448e-08	3.7147e-08	3.76764e-08	3.8418e-08	3.90955e-08	3.9377e-08	4.04864e-08	4.10867e-08	4.16285e-08	4.16524e-08	4.16285e-08	4.16285e-08	4.16285e-08	4.13463e-08	4.13209e-08	4.13209e-08	4.12742e-08	4.12682e-08	4.12742e-08	4.13463e-08	4.13579e-08	4.14491e-08	4.14491e-08	4.14491e-08	4.13816e-08	4.14036e-08	4.12778e-08	4.12778e-08	4.12692e-08	4.12692e-08	4.122e-08	4.122e-08	4.122e-08
3.29707e-08	3.29707e-08	3.29707e-08	3.30089e-08	3.32517e-08	3.37307e-08	3.45882e-08	3.49822e-08	3.52553e-08	3.57164e-08	3.57757e-08	3.613e-08	3.62235e-08	3.63159e-08	3.63597e-08	3.63884e-08	3.64737e-08	3.67278e-08	3.70184e-08	3.73579e-08	3.792e-08	3.88954e-08	3.92593e-08	3.9377e-08	3.96509e-08	4.10867e-08	4.14262e-08	4.16285e-08	4.16285e-08	4.16285e-08	4.13463e-08	4.13209e-08	4.13437e-08	4.12742e-08	4.12742e-08	4.13209e-08	4.13491e-08	4.13579e-08	4.14491e-08	4.14491e-08	4.14491e-08	4.14491e-08	4.14036e-08	4.13816e-08	4.13309e-08	4.13309e-08	4.12692e-08	4.122e-08	4.12076e-08	4.12076e-08
3.07884e-08	3.20842e-08	3.23999e-08	3.26442e-08	3.31411e-08	3.3631e-08	3.40937e-08	3.42162e-08	3.49359e-08	3.50481e-08	3.57164e-08	3.57314e-08	3.57314e-08	3.5906e-08	3.61122e-08	3.63405e-08	3.64737e-08	3.66377e-08	3.70184e-08	3.72986e-08	3.75545e-08	3.8418e-08	3.89525e-08	3.92073e-08	3.9377e-08	3.95218e-08	4.10867e-08	4.1168e-08	4.13209e-08	4.13437e-08	4.13209e-08	4.12682e-08	4.12682e-08	4.12465e-08	4.12677e-08	4.12682e-08	4.13579e-08	4.13983e-08	4.14491e-08	4.14587e-08	4.14587e-08	4.14491e-08	4.13816e-08	4.13419e-08	4.13309e-08	4.13309e-08	4.12778e-08	4.12692e-08	4.12076e-08	4.11977e-08
3.02116e-08	3.03988e-08	3.07884e-08	3.22397e-08	3.25963e-08	3.35164e-08	3.37535e-08	3.40937e-08	3.43028e-08	3.45382e-08	3.45382e-08	3.45382e-08	3.48509e-08	3.55738e-08	3.57314e-08	3.61122e-08	3.63884e-08	3.66377e-08	3.70184e-08	3.72986e-08	3.73579e-08	3.8418e-08	3.88954e-08	3.90955e-08	3.92593e-08	3.9377e-08	4.00091e-08	4.04119e-08	4.07229e-08	4.1168e-08	4.1168e-08	4.1168e-08	4.10659e-08	4.10659e-08	4.11197e-08	4.12677e-08	4.13491e-08	4.13579e-08	4.14453e-08	4.14453e-08	4.14453e-08	4.14453e-08	4.13579e-08	4.13419e-08	4.13419e-08	4.13419e-08	4.13419e-08	4.12719e-08	4.122e-08	4.09883e-08
3.00152e-08	3.00862e-08	3.03988e-08	3.07268e-08	3.20842e-08	3.30089e-08	3.37307e-08	3.3877e-08	3.40655e-08	3.44522e-08	3.44522e-08	3.44522e-08	3.45382e-08	3.48509e-08	3.55738e-08	3.55966e-08	3.63405e-08	3.63884e-08	3.70184e-08	3.72336e-08	3.72986e-08	3.74903e-08	3.88954e-08	3.90555e-08	3.92593e-08	3.9377e-08	3.95896e-08	4.03469e-08	4.05703e-08	4.06142e-08	4.06142e-08	4.05837e-08	4.05837e-08	4.06142e-08	4.0728e-08	4.08395e-08	4.11058e-08	4.12703e-08	4.13491e-08	4.13579e-08	4.13491e-08	4.13419e-08	4.12841e-08	4.12841e-08	4.12719e-08	4.13419e-08	4.13419e-08	4.13419e-08	4.13419e-08	4.12076e-08
3.00152e-08	3.00152e-08	3.02972e-08	3.06674e-08	3.10035e-08	3.18285e-08	3.3631e-08	3.37535e-08	3.39266e-08	3.40937e-08	3.40937e-08	3.43028e-08	3.44522e-08	3.45382e-08	3.5253e-08	3.55738e-08	3.55966e-08	3.63405e-08	3.66263e-08	3.70184e-08	3.72986e-08	3.73579e-08	3.8418e-08	3.88954e-08	3.92073e-08	3.9377e-08	3.96759e-08	4.02503e-08	4.04119e-08	4.05703e-08	4.05703e-08	4.05703e-08	4.05242e-08	4.05837e-08	4.06142e-08	4.0728e-08	4.0806e-08	4.09774e-08	4.12703e-08	4.12703e-08	4.12703e-08	4.12719e-08	4.12719e-08	4.12719e-08	4.13419e-08	4.13419e-08	4.16078e-08	4.16145e-08	4.18123e-08	4.21485e-08
3.00152e-08	3.00152e-08	3.05342e-08	3.06674e-08	3.07268e-08	3.14189e-08	3.18285e-08	3.3631e-08	3.37567e-08	3.39266e-08	3.40655e-08	3.40655e-08	3.41936e-08	3.44522e-08	3.45382e-08	3.5253e-08	3.55504e-08	3.55738e-08	3.55738e-08	3.66263e-08	3.72336e-08	3.72986e-08	3.82757e-08	3.88954e-08	3.92073e-08	3.9377e-08	3.96759e-08	4.02503e-08	4.04119e-08	4.06142e-08	4.05703e-08	4.05703e-08	4.05242e-08	4.05837e-08	4.05837e-08	4.06372e-08	4.0728e-08	4.0806e-08	4.10012e-08	4.11951e-08	4.12159e-08	4.12719e-08	4.12719e-08	4.12719e-08	4.13419e-08	4.1561e-08	4.16145e-08	4.1768e-08	4.27373e-08	4.3118e-08
3.00152e-08	3.06513e-08	3.06674e-08	3.07268e-08	3.10035e-08	3.14189e-08	3.15702e-08	3.1752e-08	3.35164e-08	3.37567e-08	3.39006e-08	3.39977e-08	3.40361e-08	3.41936e-08	3.43399e-08	3.45382e-08	3.49232e-08	3.49232e-08	3.49232e-08	3.52416e-08	3.62525e-08	3.72336e-08	3.75625e-08	3.82822e-08	3.90555e-08	3.94098e-08	3.97962e-08	4.04119e-08	4.08423e-08	4.15132e-08	4.07338e-08	4.05837e-08	4.05703e-08	4.05837e-08	4.06103e-08	4.06641e-08	4.0728e-08	4.0806e-08	4.08077e-08	4.10012e-08	4.11951e-08	4.12719e-08	4.1301e-08	4.13089e-08	4.15235e-08	4.157e-08	4.16453e-08	4.1768e-08	4.3118e-08	4.32779e-08
3.20064e-08	3.18285e-08	3.18285e-08	3.18285e-08	3.15702e-08	3.15702e-08	3.14189e-08	3.14189e-08	3.1752e-08	3.24492e-08	3.2666e-08	3.37567e-08	3.39006e-08	3.4006e-08	3.41936e-08	3.43399e-08	3.45051e-08	3.46341e-08	3.48803e-08	3.48867e-08	3.51643e-08	3.53251e-08	3.74903e-08	3.82757e-08	3.92073e-08	3.94098e-08	3.97962e-08	4.07667e-08	4.19929e-08	4.19929e-08	4.11072e-08	4.07338e-08	4.06338e-08	4.07069e-08	4.07094e-08	4.0728e-08	4.07298e-08	4.0806e-08	4.08077e-08	4.09774e-08	4.11908e-08	4.12841e-08	4.13419e-08	4.15235e-08	4.157e-08	4.16453e-08	4.17005e-08	4.1768e-08	4.27373e-08	4.3118e-08
3.22167e-08	3.2185e-08	3.2185e-08	3.2185e-08	3.20064e-08	3.20064e-08	3.15702e-08	3.13585e-08	3.13585e-08	3.15702e-08	3.21883e-08	3.24492e-08	3.29671e-08	3.35764e-08	3.4006e-08	3.42059e-08	3.43399e-08	3.45051e-08	3.46992e-08	3.48803e-08	3.50731e-08	3.52032e-08	3.53251e-08	3.75625e-08	3.82822e-08	3.95896e-08	3.98211e-08	4.07667e-08	4.19929e-08	4.19929e-08	4.11072e-08	4.07667e-08	4.07338e-08	4.07338e-08	4.0806e-08	4.0806e-08	4.0806e-08	4.08077e-08	4.08833e-08	4.10012e-08	4.11951e-08	4.1429e-08	4.157e-08	4.157e-08	4.17005e-08	4.1768e-08	4.17005e-08	4.17247e-08	4.1768e-08	4.18467e-08
3.22866e-08	3.22866e-08	3.22866e-08	3.23481e-08	3.23512e-08	3.23481e-08	3.18285e-08	3.14189e-08	3.11517e-08	3.11517e-08	3.11517e-08	3.21883e-08	3.24492e-08	3.29671e-08	3.35398e-08	3.4006e-08	3.42059e-08	3.45051e-08	3.46992e-08	3.48803e-08	3.48867e-08	3.50731e-08	3.52032e-08	3.62525e-08	3.82822e-08	3.93753e-08	3.96822e-08	3.98211e-08	3.99411e-08	4.08423e-08	4.08423e-08	4.07667e-08	4.08423e-08	4.09367e-08	4.09367e-08	4.09367e-08	4.09171e-08	4.09171e-08	4.09367e-08	4.11638e-08	4.1429e-08	4.157e-08	4.18084e-08	4.18084e-08	4.18084e-08	4.18467e-08	4.17005e-08	4.17005e-08	4.17005e-08	4.17247e-08
3.22866e-08	3.22866e-08	3.22969e-08	3.23512e-08	3.33599e-08	3.33599e-08	3.33599e-08	3.14189e-08	3.11077e-08	3.11077e-08	3.11077e-08	3.11517e-08	3.24482e-08	3.24492e-08	3.29671e-08	3.35398e-08	3.4006e-08	3.42604e-08	3.46992e-08	3.48803e-08	3.49278e-08	3.50731e-08	3.52032e-08	3.53251e-08	3.82757e-08	3.93753e-08	3.93795e-08	3.96822e-08	3.98211e-08	3.95499e-08	3.93795e-08	4.06338e-08	4.09756e-08	4.09984e-08	4.11072e-08	4.11072e-08	4.09756e-08	4.09367e-08	4.10012e-08	4.11951e-08	4.1429e-08	4.16635e-08	4.19271e-08	4.19271e-08	4.18467e-08	4.18467e-08	4.17889e-08	4.17005e-08	4.17005e-08	4.17005e-08
3.2185e-08	3.2185e-08	3.22866e-08	3.25357e-08	3.36067e-08	3.36149e-08	3.36067e-08	3.33599e-08	3.11077e-08	3.10826e-08	3.10826e-08	3.11077e-08	3.21471e-08	3.24482e-08	3.29671e-08	3.33049e-08	3.34487e-08	3.42059e-08	3.46992e-08	3.48803e-08	3.49278e-08	3.49798e-08	3.51228e-08	3.52032e-08	3.55889e-08	3.82757e-08	3.90982e-08	3.90982e-08	3.93795e-08	3.90982e-08	3.88694e-08	3.88694e-08	3.95499e-08	4.09756e-08	4.09984e-08	4.09984e-08	4.09984e-08	4.09984e-08	4.09367e-08	4.10012e-08	4.13089e-08	4.15109e-08	4.18084e-08	4.18084e-08	4.18467e-08	4.18084e-08	4.17889e-08	4.17005e-08	4.16758e-08	4.16704e-08
3.2185e-08	3.2185e-08	3.22866e-08	3.23512e-08	3.33599e-08	3.36067e-08	3.36067e-08	3.11077e-08	3.07589e-08	3.07589e-08	3.07589e-08	3.10826e-08	3.19486e-08	3.24482e-08	3.27707e-08	3.29971e-08	3.33049e-08	3.38094e-08	3.46992e-08	3.48045e-08	3.48803e-08	3.49798e-08	3.49798e-08	3.51643e-08	3.52292e-08	3.57222e-08	3.62266e-08	3.80924e-08	3.80924e-08	3.80924e-08	3.80924e-08	3.85786e-08	3.87429e-08	3.9576e-08	4.09367e-08	4.09756e-08	4.09984e-08	4.09367e-08	4.09171e-08	4.0921e-08	4.11951e-08	4.14528e-08	4.18024e-08	4.17889e-08	4.18084e-08	4.17889e-08	4.17005e-08	4.17005e-08	4.16837e-08	4.16704e-08
2.91109e-08	2.97086e-08	3.19255e-08	3.2185e-08	3.26219e-08	3.26219e-08	3.1481e-08	3.07011e-08	3.07011e-08	3.07011e-08	3.07011e-08	3.11077e-08	3.16725e-08	3.21883e-08	3.27707e-08	3.29971e-08	3.31506e-08	3.33049e-08	3.34487e-08	3.41847e-08	3.47289e-08	3.48045e-08	3.48045e-08	3.49798e-08	3.51228e-08	3.52292e-08	3.57222e-08	3.62266e-08	3.79956e-08	3.80752e-08	3.80924e-08	3.83748e-08	3.84924e-08	3.88694e-08	3.9926e-08	4.03288e-08	4.06154e-08	4.06154e-08	4.06383e-08	4.06383e-08	4.06506e-08	4.11031e-08	4.14971e-08	4.16107e-08	4.16758e-08	4.17005e-08	4.1692e-08	4.16758e-08	4.16704e-08	4.16564e-08
2.82649e-08	2.83569e-08	2.85767e-08	2.91109e-08	2.92077e-08	2.96754e-08	2.99881e-08	3.05834e-08	3.05834e-08	3.06521e-08	3.06521e-08	3.11391e-08	3.16725e-08	3.21883e-08	3.25666e-08	3.29971e-08	3.31441e-08	3.31506e-08	3.31506e-08	3.33049e-08	3.41847e-08	3.44925e-08	3.47289e-08	3.47289e-08	3.48587e-08	3.52032e-08	3.54054e-08	3.58448e-08	3.62266e-08	3.79956e-08	3.80752e-08	3.80924e-08	3.84137e-08	3.85835e-08	3.94428e-08	4.0251e-08	4.04321e-08	4.06132e-08	4.06132e-08	4.06154e-08	4.06383e-08	4.06506e-08	4.11031e-08	4.14971e-08	4.16107e-08	4.16611e-08	4.16758e-08	4.16758e-08	4.16758e-08	4.16564e-08
2.81634e-08	2.81709e-08	2.82649e-08	2.85133e-08	2.85767e-08	2.87368e-08	2.91165e-08	2.92622e-08	2.96754e-08	3.05834e-08	3.06521e-08	3.11391e-08	3.16725e-08	3.21953e-08	3.26109e-08	3.29971e-08	3.30785e-08	3.30785e-08	3.30785e-08	3.30785e-08	3.38094e-08	3.41847e-08	3.42325e-08	3.44925e-08	3.47264e-08	3.50706e-08	3.52292e-08	3.54054e-08	3.56066e-08	3.62266e-08	3.77462e-08	3.80924e-08	3.84137e-08	3.85786e-08	3.94428e-08	4.00365e-08	4.03288e-08	4.06132e-08	4.06132e-08	4.06132e-08	4.06357e-08	4.06457e-08	4.06935e-08	4.1316e-08	4.15109e-08	4.16564e-08	4.1657e-08	4.16611e-08	4.16611e-08	4.1659e-08
2.81569e-08	2.81634e-08	2.81634e-08	2.83889e-08	2.85133e-08	2.85767e-08	2.86563e-08	2.87368e-08	2.90234e-08	2.92622e-08	3.05834e-08	3.11391e-08	3.19486e-08	3.25143e-08	3.29452e-08	3.29971e-08	3.30785e-08	3.30785e-08	3.30396e-08	3.30396e-08	3.31441e-08	3.39986e-08	3.41847e-08	3.42325e-08	3.44925e-08	3.50237e-08	3.52086e-08	3.52776e-08	3.54054e-08	3.56441e-08	3.61948e-08	3.80924e-08	3.84137e-08	3.85786e-08	3.94428e-08	4.00365e-08	4.04321e-08	4.06132e-08	4.06154e-08	4.06154e-08	4.06154e-08	4.06383e-08	4.06506e-08	4.11031e-08	4.14914e-08	4.16107e-08	4.1657e-08	4.16758e-08	4.16758e-08	4.16758e-08
2.79722e-08	2.79722e-08	2.81478e-08	2.81634e-08	2.83889e-08	2.85067e-08	2.85222e-08	2.85767e-08	2.86569e-08	2.8869e-08	2.92622e-08	3.06521e-08	3.19486e-08	3.25666e-08	3.29695e-08	3.30785e-08	3.30785e-08	3.30785e-08	3.29452e-08	3.29452e-08	3.2964e-08	3.30396e-08	3.39986e-08	3.41847e-08	3.44925e-08	3.48587e-08	3.5185e-08	3.52126e-08	3.5315e-08	3.56066e-08	3.58609e-08	3.77462e-08	3.83748e-08	3.84924e-08	3.94428e-08	4.0251e-08	4.05765e-08	4.06154e-08	4.06154e-08	4.06132e-08	4.05838e-08	4.05765e-08	4.05766e-08	4.06935e-08	4.14799e-08	4.16564e-08	4.16611e-08	4.1692e-08	4.17115e-08	4.17115e-08
2.78389e-08	2.78389e-08	2.78763e-08	2.79722e-08	2.81442e-08	2.83889e-08	2.85067e-08	2.85067e-08	2.85767e-08	2.86569e-08	2.88851e-08	2.94685e-08	3.16725e-08	3.25143e-08	3.29189e-08	3.29452e-08	3.29695e-08	3.29452e-08	3.29175e-08	3.27901e-08	3.2704e-08	3.29452e-08	3.34366e-08	3.39986e-08	3.42325e-08	3.50706e-08	3.51047e-08	3.52126e-08	3.5315e-08	3.55798e-08	3.56294e-08	3.58609e-08	3.61948e-08	3.84137e-08	3.94428e-08	4.04463e-08	4.06e-08	4.06357e-08	4.06495e-08	4.06357e-08	4.05838e-08	4.05701e-08	4.05701e-08	4.05838e-08	4.14799e-08	4.1657e-08	4.1692e-08	4.17574e-08	4.18023e-08	4.18023e-08
2.78389e-08	2.78389e-08	2.78763e-08	2.79697e-08	2.79785e-08	2.81442e-08	2.82954e-08	2.84498e-08	2.84546e-08	2.85767e-08	2.87181e-08	2.88851e-08	2.92832e-08	3.21953e-08	3.26109e-08	3.27419e-08	3.29175e-08	3.25813e-08	3.24609e-08	3.24609e-08	3.2439e-08	3.25415e-08	3.26463e-08	3.37598e-08	3.42325e-08	3.50527e-08	3.50819e-08	3.52152e-08	3.5315e-08	3.55905e-08	3.56066e-08	3.56294e-08	3.58609e-08	3.63596e-08	3.94428e-08	4.04463e-08	4.05765e-08	4.06357e-08	4.06357e-08	4.05838e-08	4.05701e-08	4.05701e-08	4.05701e-08	4.06935e-08	4.09874e-08	4.14971e-08	4.17115e-08	4.18468e-08	4.18778e-08	4.19914e-08
2.78323e-08	2.78389e-08	2.78763e-08	2.7925e-08	2.79776e-08	2.81003e-08	2.8241e-08	2.82792e-08	2.82954e-08	2.84498e-08	2.85678e-08	2.87181e-08	2.88594e-08	2.91361e-08	2.95417e-08	3.23952e-08	3.23952e-08	3.23952e-08	3.23952e-08	3.23952e-08	3.23563e-08	3.23952e-08	3.2439e-08	3.26048e-08	3.34366e-08	3.42325e-08	3.50819e-08	3.5185e-08	3.52265e-08	3.5315e-08	3.55905e-08	3.55922e-08	3.56294e-08	3.58609e-08	3.70209e-08	4.02387e-08	4.04463e-08	4.05584e-08	4.05584e-08	4.05229e-08	4.04751e-08	4.04751e-08	4.05229e-08	4.06935e-08	4.07429e-08	4.13503e-08	4.16611e-08	4.18778e-08	4.19914e-08	4.23163e-08
2.78323e-08	2.78389e-08	2.78763e-08	2.79697e-08	2.79785e-08	2.81442e-08	2.81831e-08	2.8241e-08	2.8241e-08	2.82954e-08	2.835e-08	2.8553e-08	2.87181e-08	2.88359e-08	2.93669e-08	2.95417e-08	2.98385e-08	3.06921e-08	3.09682e-08	3.13231e-08	3.13231e-08	3.20493e-08	3.23563e-08	3.2439e-08	3.26007e-08	3.29881e-08	3.50527e-08	3.50819e-08	3.51047e-08	3.52265e-08	3.52776e-08	3.5315e-08	3.55905e-08	3.56294e-08	3.58253e-08	3.70209e-08	3.8524e-08	3.94579e-08	4.04463e-08	4.03475e-08	4.04206e-08	4.04206e-08	4.04751e-08	4.05766e-08	4.07429e-08	4.08557e-08	4.16211e-08	4.18778e-08	4.21012e-08	4.24237e-08
2.78192e-08	2.78323e-08	2.78966e-08	2.79776e-08	2.80087e-08	2.81728e-08	2.81831e-08	2.8241e-08	2.8241e-08	2.8241e-08	2.8241e-08	2.835e-08	2.85839e-08	2.87447e-08	2.88707e-08	2.94401e-08	2.95417e-08	2.96949e-08	2.98545e-08	3.06921e-08	3.09682e-08	3.13231e-08	3.21816e-08	3.23709e-08	3.26007e-08	3.26048e-08	3.29881e-08	3.39536e-08	3.484e-08	3.49976e-08	3.51047e-08	3.52265e-08	3.52534e-08	3.54386e-08	3.56294e-08	3.60532e-08	3.69061e-08	3.79489e-08	3.8524e-08	3.87472e-08	3.94579e-08	4.02899e-08	4.04206e-08	4.04206e-08	4.05766e-08	4.07429e-08	4.08557e-08	4.09874e-08	4.19557e-08	4.24237e-08
2.78192e-08	2.78192e-08	2.78763e-08	2.79785e-08	2.81442e-08	2.8241e-08	2.8241e-08	2.8241e-08	2.8241e-08	2.8241e-08	2.82216e-08	2.82573e-08	2.835e-08	2.87181e-08	2.88359e-08	2.93669e-08	2.95417e-08	2.95844e-08	2.96949e-08	2.98545e-08	3.06921e-08	3.09682e-08	3.17155e-08	3.23563e-08	3.26007e-08	3.26048e-08	3.2898e-08	3.3131e-08	3.34178e-08	3.4251e-08	3.484e-08	3.49935e-08	3.52265e-08	3.53054e-08	3.55905e-08	3.58253e-08	3.63774e-08	3.69061e-08	3.75566e-08	3.79489e-08	3.86914e-08	3.92866e-08	3.94579e-08	3.98017e-08	4.02006e-08	4.02006e-08	4.02006e-08	4.02006e-08	4.02134e-08	4.14959e-08
2.77623e-08	2.78192e-08	2.78192e-08	2.79776e-08	2.81831e-08	2.83277e-08	2.83277e-08	2.82954e-08	2.8241e-08	2.81776e-08	2.81776e-08	2.82216e-08	2.82573e-08	2.8553e-08	2.87447e-08	2.90169e-08	2.94401e-08	2.95417e-08	2.95617e-08	2.96958e-08	3.04064e-08	3.07613e-08	3.13231e-08	3.23563e-08	3.26007e-08	3.26048e-08	3.28743e-08	3.3131e-08	3.33885e-08	3.39536e-08	3.45589e-08	3.484e-08	3.49976e-08	3.53054e-08	3.56553e-08	3.58298e-08	3.60696e-08	3.64773e-08	3.67851e-08	3.70613e-08	3.79489e-08	3.87733e-08	3.92866e-08	3.94579e-08	3.95701e-08	3.96451e-08	3.97472e-08	3.97472e-08	3.98473e-08	4.00811e-08
2.77623e-08	2.77623e-08	2.78192e-08	2.78966e-08	2.81831e-08	2.83576e-08	2.83277e-08	2.83084e-08	2.82929e-08	2.8241e-08	2.82344e-08	2.82344e-08	2.82344e-08	2.82573e-08	2.87181e-08	2.93036e-08	2.94401e-08	2.95417e-08	2.95617e-08	2.95844e-08	2.98385e-08	3.06921e-08	3.13149e-08	3.22904e-08	3.23709e-08	3.26048e-08	3.29881e-08	3.3131e-08	3.34178e-08	3.38547e-08	3.4251e-08	3.4912e-08	3.52265e-08	3.54386e-08	3.56553e-08	3.60362e-08	3.60696e-08	3.63774e-08	3.64782e-08	3.66431e-08	3.70613e-08	3.79489e-08	3.88068e-08	3.92796e-08	3.93784e-08	3.95701e-08	3.95134e-08	3.96451e-08	3.97044e-08	3.97472e-08
2.77623e-08	2.76783e-08	2.76818e-08	2.77623e-08	2.78889e-08	2.83277e-08	2.83277e-08	2.82344e-08	2.82344e-08	2.81776e-08	2.82216e-08	2.82216e-08	2.82344e-08	2.82573e-08	2.82929e-08	2.87447e-08	2.94334e-08	2.94401e-08	2.94949e-08	2.95617e-08	2.96949e-08	3.06921e-08	3.11605e-08	3.18128e-08	3.23709e-08	3.26299e-08	3.30027e-08	3.33885e-08	3.36669e-08	3.39536e-08	3.45589e-08	3.49976e-08	3.54386e-08	3.58298e-08	3.60532e-08	3.60696e-08	3.63709e-08	3.63774e-08	3.64773e-08	3.65684e-08	3.67851e-08	3.73301e-08	3.78947e-08	3.90145e-08	3.9264e-08	3.92796e-08	3.92866e-08	3.95134e-08	3.96451e-08	3.97044e-08
2.76618e-08	2.76378e-08	2.76378e-08	2.76618e-08	2.76818e-08	2.77864e-08	2.80573e-08	2.8154e-08	2.82344e-08	2.82216e-08	2.82344e-08	2.82524e-08	2.82524e-08	2.82573e-08	2.84375e-08	2.85806e-08	2.92773e-08	2.93036e-08	2.94401e-08	2.95417e-08	2.96824e-08	3.04428e-08	3.11605e-08	3.16373e-08	3.21471e-08	3.26299e-08	3.3131e-08	3.34502e-08	3.38547e-08	3.4251e-08	3.4912e-08	3.49023e-08	3.52029e-08	3.54921e-08	3.5709e-08	3.58659e-08	3.60324e-08	3.61532e-08	3.63013e-08	3.65684e-08	3.66431e-08	3.68549e-08	3.76078e-08	3.78947e-08	3.87733e-08	3.92251e-08	3.9264e-08	3.94979e-08	3.9645e-08	3.97044e-08
2.76783e-08	2.76378e-08	2.7598e-08	2.76378e-08	2.76769e-08	2.77225e-08	2.79701e-08	2.8117e-08	2.82069e-08	2.82344e-08	2.82573e-08	2.82573e-08	2.82573e-08	2.82929e-08	2.84375e-08	2.85806e-08	2.89764e-08	2.93036e-08	2.94334e-08	2.94949e-08	2.97862e-08	3.03819e-08	3.11605e-08	3.13149e-08	3.18128e-08	3.26299e-08	3.33885e-08	3.36669e-08	3.41971e-08	3.42187e-08	3.4507e-08	3.4681e-08	3.49183e-08	3.51685e-08	3.53868e-08	3.55745e-08	3.57475e-08	3.59197e-08	3.6131e-08	3.63523e-08	3.65501e-08	3.68549e-08	3.73901e-08	3.76078e-08	3.78947e-08	3.84665e-08	3.9264e-08	3.94979e-08	3.9645e-08	3.97044e-08
2.77725e-08	2.76378e-08	2.76378e-08	2.76769e-08	2.76783e-08	2.77225e-08	2.78889e-08	2.8117e-08	2.82069e-08	2.82344e-08	2.82929e-08	2.82929e-08	2.83479e-08	2.84816e-08	2.85806e-08	2.85928e-08	2.89764e-08	2.93036e-08	2.94334e-08	2.95617e-08	3.0006e-08	3.06133e-08	3.08268e-08	3.11849e-08	3.16373e-08	3.21471e-08	3.36397e-08	3.35664e-08	3.3823e-08	3.39797e-08	3.41832e-08	3.43929e-08	3.46152e-08	3.48448e-08	3.50628e-08	3.52658e-08	3.54617e-08	3.56646e-08	3.58882e-08	3.61269e-08	3.63991e-08	3.66911e-08	3.70004e-08	3.74949e-08	3.76078e-08	3.78947e-08	3.84665e-08	3.94979e-08	3.9645e-08	3.97044e-08
2.77926e-08	2.77864e-08	2.76818e-08	2.76783e-08	2.76818e-08	2.77631e-08	2.79701e-08	2.8154e-08	2.822e-08	2.82573e-08	2.83488e-08	2.85098e-08	2.85818e-08	2.85806e-08	2.85928e-08	2.89597e-08	2.9012e-08	2.92773e-08	2.93332e-08	2.97286e-08	3.03819e-08	3.08268e-08	3.11605e-08	3.13149e-08	3.16373e-08	3.21615e-08	3.28547e-08	3.31931e-08	3.34379e-08	3.36507e-08	3.38565e-08	3.40683e-08	3.42869e-08	3.45094e-08	3.47293e-08	3.49443e-08	3.51589e-08	3.53811e-08	3.56178e-08	3.58714e-08	3.61456e-08	3.64371e-08	3.67697e-08	3.71129e-08	3.75037e-08	3.76078e-08	3.83166e-08	3.89884e-08	3.95857e-08	3.9645e-08
2.80079e-08	2.80079e-08	2.77926e-08	2.77864e-08	2.77864e-08	2.8117e-08	2.81282e-08	2.82069e-08	2.82264e-08	2.83694e-08	2.85098e-08	2.87299e-08	2.88637e-08	2.8989e-08	2.89764e-08	2.89764e-08	2.89764e-08	2.90698e-08	2.93332e-08	2.98845e-08	3.04268e-08	3.08268e-08	3.11849e-08	3.13879e-08	3.21471e-08	3.21615e-08	3.24653e-08	3.27971e-08	3.30569e-08	3.32837e-08	3.34987e-08	3.3714e-08	3.39335e-08	3.41568e-08	3.43818e-08	3.46078e-08	3.48373e-08	3.50746e-08	3.53237e-08	3.55875e-08	3.58688e-08	3.61744e-08	3.65256e-08	3.69712e-08	3.74949e-08	3.75542e-08	3.78947e-08	3.84665e-08	3.95548e-08	3.9645e-08
2.88093e-08	2.83816e-08	2.81972e-08	2.81972e-08	2.82069e-08	2.822e-08	2.822e-08	2.82264e-08	2.83694e-08	2.8694e-08	2.88637e-08	2.88925e-08	2.8989e-08	2.90698e-08	2.90698e-08	2.90698e-08	2.90698e-08	2.90698e-08	2.93332e-08	3.0006e-08	3.06133e-08	3.13879e-08	3.13879e-08	3.21471e-08	3.21471e-08	3.21603e-08	3.2275e-08	3.24687e-08	3.26843e-08	3.29003e-08	3.31155e-08	3.33337e-08	3.35569e-08	3.37855e-08	3.40185e-08	3.4256e-08	3.4499e-08	3.475e-08	3.50115e-08	3.52859e-08	3.55768e-08	3.58916e-08	3.62451e-08	3.665e-08	3.70158e-08	3.74949e-08	3.75037e-08	3.78947e-08	3.8554e-08	3.95857e-08
2.92043e-08	2.88818e-08	2.8598e-08	2.837e-08	2.83487e-08	2.83487e-08	2.83694e-08	2.83694e-08	2.8694e-08	2.88031e-08	2.88925e-08	2.89704e-08	2.89906e-08	2.90698e-08	2.89906e-08	2.90698e-08	2.90698e-08	2.89764e-08	2.92661e-08	2.98246e-08	3.06133e-08	3.11849e-08	3.12779e-08	3.21471e-08	3.21471e-08	3.19154e-08	3.1973e-08	3.2116e-08	3.22975e-08	3.24979e-08	3.27093e-08	3.29299e-08	3.31592e-08	3.33963e-08	3.36402e-08	3.38905e-08	3.41476e-08	3.44126e-08	3.46871e-08	3.49729e-08	3.5272e-08	3.55872e-08	3.59206e-08	3.62713e-08	3.66799e-08	3.74152e-08	3.73901e-08	3.74152e-08	3.75542e-08	3.83166e-08
2.92601e-08	2.90321e-08	2.88093e-08	2.85088e-08	2.837e-08	2.837e-08	2.837e-08	2.84035e-08	2.87113e-08	2.88031e-08	2.88925e-08	2.88925e-08	2.8989e-08	2.8989e-08	2.89906e-08	2.89764e-08	2.88251e-08	2.87759e-08	2.87759e-08	2.88251e-08	2.97286e-08	3.08093e-08	3.11849e-08	3.14808e-08	3.12779e-08	3.14728e-08	3.15721e-08	3.17076e-08	3.1877e-08	3.20685e-08	3.2278e-08	3.25032e-08	3.27417e-08	3.2991e-08	3.32491e-08	3.35148e-08	3.37876e-08	3.40679e-08	3.43568e-08	3.46551e-08	3.49631e-08	3.52788e-08	3.5595e-08	3.58996e-08	3.61675e-08	3.61434e-08	3.61385e-08	3.61434e-08	3.6409e-08	3.73472e-08
2.92601e-08	2.91839e-08	2.88576e-08	2.85323e-08	2.84035e-08	2.85088e-08	2.85088e-08	2.85088e-08	2.865e-08	2.87121e-08	2.87633e-08	2.87633e-08	2.88031e-08	2.87121e-08	2.78074e-08	2.76809e-08	2.76809e-08	2.7971e-08	2.80247e-08	2.81149e-08	2.85045e-08	2.87759e-08	3.07224e-08	3.08093e-08	3.08093e-08	3.10178e-08	3.11044e-08	3.12527e-08	3.1419e-08	3.16062e-08	3.18182e-08	3.20529e-08	3.2306e-08	3.25726e-08	3.28492e-08	3.31334e-08	3.34243e-08	3.3722e-08	3.40271e-08	3.43406e-08	3.46615e-08	3.49855e-08	3.53016e-08	3.55802e-08	3.57828e-08	3.5894e-08	3.5899e-08	3.61385e-08	3.61434e-08	3.6409e-08
2.91839e-08	2.91839e-08	2.87549e-08	2.85088e-08	2.85088e-08	2.85088e-08	2.85088e-08	2.85323e-08	2.8566e-08	2.865e-08	2.8467e-08	2.78074e-08	2.76809e-08	2.7421e-08	2.7421e-08	2.7421e-08	2.75201e-08	2.75749e-08	2.75749e-08	2.78451e-08	2.79636e-08	2.82845e-08	2.91143e-08	3.04943e-08	3.07224e-08	3.07224e-08	3.06434e-08	3.07675e-08	3.0921e-08	3.11045e-08	3.13258e-08	3.15784e-08	3.1854e-08	3.2145e-08	3.24457e-08	3.27526e-08	3.30642e-08	3.33809e-08	3.37044e-08	3.40373e-08	3.43783e-08	3.47191e-08	3.50535e-08	3.53798e-08	3.56601e-08	3.56601e-08	3.5894e-08	3.5899e-08	3.61385e-08	3.61434e-08
2.91839e-08	2.90321e-08	2.8598e-08	2.84475e-08	2.84475e-08	2.84475e-08	2.85088e-08	2.85323e-08	2.85323e-08	2.8467e-08	2.77473e-08	2.72642e-08	2.7261e-08	2.72642e-08	2.73788e-08	2.73788e-08	2.73912e-08	2.75049e-08	2.75201e-08	2.75747e-08	2.75749e-08	2.79063e-08	2.7971e-08	2.82845e-08	2.94075e-08	2.95606e-08	3.00718e-08	3.02251e-08	3.03666e-08	3.05537e-08	3.0799e-08	3.10798e-08	3.13885e-08	3.17132e-08	3.20458e-08	3.23803e-08	3.27147e-08	3.30508e-08	3.33921e-08	3.375e-08	3.41312e-08	3.44981e-08	3.48387e-08	3.51384e-08	3.53359e-08	3.55175e-08	3.56601e-08	3.5899e-08	3.60426e-08	3.61385e-08
2.90321e-08	2.90321e-08	2.84475e-08	2.84475e-08	2.84475e-08	2.85088e-08	2.85088e-08	2.85088e-08	2.83487e-08	2.77878e-08	2.7341e-08	2.71367e-08	2.71367e-08	2.71367e-08	2.71367e-08	2.73661e-08	2.73788e-08	2.73846e-08	2.73912e-08	2.73912e-08	2.75049e-08	2.75514e-08	2.75514e-08	2.75514e-08	2.79063e-08	2.90862e-08	2.94075e-08	2.96892e-08	2.97218e-08	2.99626e-08	3.02425e-08	3.05568e-08	3.09125e-08	3.12828e-08	3.16606e-08	3.20294e-08	3.23854e-08	3.27378e-08	3.30875e-08	3.34597e-08	3.39538e-08	3.44181e-08	3.46857e-08	3.50637e-08	3.48863e-08	3.48863e-08	3.52996e-08	3.5894e-08	3.59632e-08	3.61385e-08
2.90321e-08	2.90321e-08	2.85088e-08	2.84475e-08	2.85088e-08	2.85088e-08	2.85088e-08	2.85088e-08	2.833e-08	2.77878e-08	2.7341e-08	2.70806e-08	2.70694e-08	2.70613e-08	2.70613e-08	2.71367e-08	2.73586e-08	2.73788e-08	2.73788e-08	2.73586e-08	2.73586e-08	2.73586e-08	2.73833e-08	2.74638e-08	2.75011e-08	2.76977e-08	2.90846e-08	2.90862e-08	2.90862e-08	2.94459e-08	2.96398e-08	3.00117e-08	3.04247e-08	3.08512e-08	3.13123e-08	3.17251e-08	3.20885e-08	3.2449e-08	3.27964e-08	3.30723e-08	3.36677e-08	3.48163e-08	3.45668e-08	3.44629e-08	3.43843e-08	3.44629e-08	3.44629e-08	3.46387e-08	3.5894e-08	3.60426e-08
2.91839e-08	2.90321e-08	2.85572e-08	2.85323e-08	2.8514e-08	2.85157e-08	2.85157e-08	2.85157e-08	2.85088e-08	2.77878e-08	2.7341e-08	2.71367e-08	2.70613e-08	2.70613e-08	2.70563e-08	2.70613e-08	2.71367e-08	2.72499e-08	2.72808e-08	2.72615e-08	2.72808e-08	2.72615e-08	2.72808e-08	2.73767e-08	2.74638e-08	2.7505e-08	2.78251e-08	2.80978e-08	2.83984e-08	2.87437e-08	2.90846e-08	2.95254e-08	2.98756e-08	3.03558e-08	3.10834e-08	3.15206e-08	3.18356e-08	3.21823e-08	3.2571e-08	3.26346e-08	3.29214e-08	3.29214e-08	3.30626e-08	3.40017e-08	3.41187e-08	3.41875e-08	3.4299e-08	3.4299e-08	3.49927e-08	3.52112e-08
2.92215e-08	2.90593e-08	2.86668e-08	2.85522e-08	2.85522e-08	2.85522e-08	2.85522e-08	2.85522e-08	2.8648e-08	2.85043e-08	2.77878e-08	2.72907e-08	2.70806e-08	2.70613e-08	2.70563e-08	2.71009e-08	2.7101e-08	2.72093e-08	2.72466e-08	2.72466e-08	2.72615e-08	2.72615e-08	2.72808e-08	2.73767e-08	2.74638e-08	2.7505e-08	2.76977e-08	2.79273e-08	2.80978e-08	2.83468e-08	2.85911e-08	2.87437e-08	2.92141e-08	2.94606e-08	3.13796e-08	3.14552e-08	3.16129e-08	3.19329e-08	3.25259e-08	3.25259e-08	3.26135e-08	3.26135e-08	3.25259e-08	3.26346e-08	3.39115e-08	3.41187e-08	3.41875e-08	3.4299e-08	3.46387e-08	3.50195e-08
2.92339e-08	2.92089e-08	2.86668e-08	2.85522e-08	2.85522e-08	2.85522e-08	2.85522e-08	2.85522e-08	2.85522e-08	2.85043e-08	2.83402e-08	2.74563e-08	2.71769e-08	2.71009e-08	2.70731e-08	2.70731e-08	2.71009e-08	2.71307e-08	2.72165e-08	2.72466e-08	2.72499e-08	2.73586e-08	2.73833e-08	2.73833e-08	2.75011e-08	2.7505e-08	2.7665e-08	2.79273e-08	2.80978e-08	2.81648e-08	2.83984e-08	2.85911e-08	2.87376e-08	2.93381e-08	3.13796e-08	3.14552e-08	3.15462e-08	3.16274e-08	3.20611e-08	3.23056e-08	3.23056e-08	3.2274e-08	3.21637e-08	3.21637e-08	3.2274e-08	3.39115e-08	3.41875e-08	3.4299e-08	3.46387e-08	3.49927e-08
2.92339e-08	2.92215e-08	2.8734e-08	2.85572e-08	2.85522e-08	2.85522e-08	2.85401e-08	2.85401e-08	2.85522e-08	2.85043e-08	2.83411e-08	2.80336e-08	2.73336e-08	2.71307e-08	2.70957e-08	2.7077e-08	2.70957e-08	2.71009e-08	2.72165e-08	2.72466e-08	2.73586e-08	2.74934e-08	2.74875e-08	2.74934e-08	2.75011e-08	2.7505e-08	2.7665e-08	2.78251e-08	2.79783e-08	2.81648e-08	2.83468e-08	2.84159e-08	2.86783e-08	2.87958e-08	3.13796e-08	3.14152e-08	3.15462e-08	3.16274e-08	3.18183e-08	3.18981e-08	3.18981e-08	3.18509e-08	3.17494e-08	3.18509e-08	3.18981e-08	3.2274e-08	3.40017e-08	3.42607e-08	3.46387e-08	3.48383e-08
3.0227e-08	2.92339e-08	2.90372e-08	2.86668e-08	2.85522e-08	2.85343e-08	2.85343e-08	2.85157e-08	2.85343e-08	2.84776e-08	2.83411e-08	2.82371e-08	2.74563e-08	2.71769e-08	2.71009e-08	2.70998e-08	2.70998e-08	2.71009e-08	2.72186e-08	2.72499e-08	2.74875e-08	2.75493e-08	2.75493e-08	2.75011e-08	2.75011e-08	2.7505e-08	2.76339e-08	2.78251e-08	2.79783e-08	2.81648e-08	2.83468e-08	2.83984e-08	2.8515e-08	2.87376e-08	2.93381e-08	3.14152e-08	3.14552e-08	3.18183e-08	3.23056e-08	3.18183e-08	3.18183e-08	3.16697e-08	3.16697e-08	3.16697e-08	3.17494e-08	3.18817e-08	3.30367e-08	3.40017e-08	3.42607e-08	3.46953e-08
3.03154e-08	3.0227e-08	2.90853e-08	2.87389e-08	2.85522e-08	2.85343e-08	2.85157e-08	2.84776e-08	2.84622e-08	2.84456e-08	2.83411e-08	2.82461e-08	2.75786e-08	2.72653e-08	2.71307e-08	2.70998e-08	2.70998e-08	2.71009e-08	2.72243e-08	2.73735e-08	2.75493e-08	2.75849e-08	2.759e-08	2.759e-08	2.7485e-08	2.74616e-08	2.7505e-08	2.76865e-08	2.79273e-08	2.81648e-08	2.83468e-08	2.83769e-08	2.83984e-08	2.86783e-08	2.87958e-08	3.13796e-08	3.14552e-08	3.18183e-08	3.18183e-08	3.18183e-08	3.17419e-08	3.1651e-08	3.16315e-08	3.16315e-08	3.16697e-08	3.17494e-08	3.20784e-08	3.30748e-08	3.34607e-08	3.4299e-08
3.03154e-08	3.03154e-08	2.93942e-08	2.90372e-08	2.86668e-08	2.85343e-08	2.84776e-08	2.84622e-08	2.84456e-08	2.83899e-08	2.83411e-08	2.83255e-08	2.7659e-08	2.73336e-08	2.71307e-08	2.71128e-08	2.71128e-08	2.71128e-08	2.72243e-08	2.73735e-08	2.75493e-08	2.76141e-08	2.76141e-08	2.76339e-08	2.74616e-08	2.74065e-08	2.74065e-08	2.74065e-08	2.77458e-08	2.80088e-08	2.81648e-08	2.83187e-08	2.83666e-08	2.83984e-08	2.86783e-08	2.92012e-08	3.14552e-08	3.18183e-08	3.24028e-08	3.18183e-08	3.16697e-08	3.16315e-08	3.15633e-08	3.15633e-08	3.15633e-08	3.16315e-08	3.18817e-08	3.30367e-08	3.32536e-08	3.34607e-08
3.0977e-08	3.0888e-08	3.0227e-08	2.92215e-08	2.87543e-08	2.85401e-08	2.85343e-08	2.84622e-08	2.84049e-08	2.83899e-08	2.83411e-08	2.83255e-08	2.81014e-08	2.73433e-08	2.71769e-08	2.71128e-08	2.71128e-08	2.71128e-08	2.7245e-08	2.73735e-08	2.75849e-08	2.76141e-08	2.76474e-08	2.76141e-08	2.73156e-08	2.72018e-08	2.71402e-08	2.72018e-08	2.74065e-08	2.76865e-08	2.80088e-08	2.81856e-08	2.83187e-08	2.83666e-08	2.85315e-08	2.88432e-08	3.07378e-08	3.17419e-08	3.17419e-08	3.1651e-08	3.16315e-08	3.14844e-08	3.14123e-08	3.13107e-08	3.13197e-08	3.15633e-08	3.16487e-08	3.29562e-08	3.30748e-08	3.32536e-08
3.10178e-08	3.09175e-08	3.04222e-08	2.97923e-08	2.90683e-08	2.87389e-08	2.85343e-08	2.84622e-08	2.84456e-08	2.83983e-08	2.83983e-08	2.83411e-08	2.83151e-08	2.75786e-08	2.73336e-08	2.71769e-08	2.71769e-08	2.72226e-08	2.73119e-08	2.73735e-08	2.75493e-08	2.76141e-08	2.76141e-08	2.7485e-08	2.72018e-08	2.71003e-08	2.70508e-08	2.69753e-08	2.71264e-08	2.74161e-08	2.76052e-08	2.80088e-08	2.81856e-08	2.83187e-08	2.83666e-08	2.86133e-08	2.88432e-08	2.92921e-08	3.13107e-08	3.13107e-08	3.13107e-08	3.1197e-08	3.11434e-08	3.11482e-08	3.1197e-08	3.1197e-08	3.13571e-08	3.20784e-08	3.30367e-08	3.32536e-08
3.10178e-08	3.10112e-08	3.0888e-08	3.00571e-08	2.96088e-08	2.89577e-08	2.86746e-08	2.85128e-08	2.84456e-08	2.84049e-08	2.83983e-08	2.83983e-08	2.83983e-08	2.83228e-08	2.76939e-08	2.73433e-08	2.72653e-08	2.73119e-08	2.73735e-08	2.74875e-08	2.76141e-08	2.76326e-08	2.76141e-08	2.7485e-08	2.71003e-08	2.69753e-08	2.68349e-08	2.68349e-08	2.68511e-08	2.70745e-08	2.74943e-08	2.76052e-08	2.80083e-08	2.81856e-08	2.83187e-08	2.83666e-08	2.85858e-08	2.88432e-08	2.92012e-08	3.08941e-08	3.10119e-08	3.10791e-08	3.10337e-08	3.10791e-08	3.10791e-08	3.10791e-08	3.1197e-08	3.13197e-08	3.29562e-08	3.32536e-08
3.10178e-08	3.10121e-08	3.09025e-08	3.02916e-08	2.99449e-08	2.94887e-08	2.88682e-08	2.85536e-08	2.84456e-08	2.84126e-08	2.84049e-08	2.84049e-08	2.83983e-08	2.83236e-08	2.81093e-08	2.75168e-08	2.73735e-08	2.73735e-08	2.74875e-08	2.76141e-08	2.76602e-08	2.76602e-08	2.76326e-08	2.72373e-08	2.69753e-08	2.68315e-08	2.67194e-08	2.67022e-08	2.67194e-08	2.68349e-08	2.71264e-08	2.74943e-08	2.77278e-08	2.78324e-08	2.80088e-08	2.82214e-08	2.83666e-08	2.85315e-08	2.85858e-08	2.86514e-08	2.89431e-08	3.08941e-08	3.09508e-08	3.09703e-08	3.10119e-08	3.10337e-08	3.10337e-08	3.10337e-08	3.13322e-08	3.30367e-08
3.10558e-08	3.10178e-08	3.10112e-08	3.04222e-08	3.00571e-08	2.97923e-08	2.92621e-08	2.87536e-08	2.85536e-08	2.84456e-08	2.84126e-08	2.84049e-08	2.83983e-08	2.83236e-08	2.81093e-08	2.76939e-08	2.75168e-08	2.75079e-08	2.75419e-08	2.76602e-08	2.76652e-08	2.76652e-08	2.76602e-08	2.72373e-08	2.68906e-08	2.67194e-08	2.67022e-08	2.66789e-08	2.66789e-08	2.67022e-08	2.68175e-08	2.73189e-08	2.74943e-08	2.77278e-08	2.78324e-08	2.78866e-08	2.81148e-08	2.81148e-08	2.83276e-08	2.85727e-08	2.86514e-08	2.89171e-08	2.96482e-08	2.97619e-08	2.9969e-08	3.05684e-08	3.05684e-08	3.07754e-08	3.09877e-08	3.13322e-08
3.14371e-08	3.11631e-08	3.11009e-08	3.09025e-08	3.00861e-08	2.99449e-08	2.96721e-08	2.92621e-08	2.88682e-08	2.85536e-08	2.84134e-08	2.84126e-08	2.83597e-08	2.83151e-08	2.81093e-08	2.77831e-08	2.75419e-08	2.75419e-08	2.76939e-08	2.77008e-08	2.77632e-08	2.77449e-08	2.76652e-08	2.72373e-08	2.68906e-08	2.67028e-08	2.66906e-08	2.66789e-08	2.66706e-08	2.6691e-08	2.67606e-08	2.68954e-08	2.73189e-08	2.77278e-08	2.77394e-08	2.78324e-08	2.78324e-08	2.78324e-08	2.78866e-08	2.81148e-08	2.83443e-08	2.86514e-08	2.89171e-08	2.96482e-08	2.97036e-08	2.97619e-08	2.9969e-08	3.0436e-08	3.05684e-08	3.07754e-08
3.24414e-08	3.20527e-08	3.14371e-08	3.13477e-08	3.09905e-08	3.00861e-08	2.97923e-08	2.96721e-08	2.9625e-08	2.89577e-08	2.85536e-08	2.84134e-08	2.83597e-08	2.82986e-08	2.8045e-08	2.77831e-08	2.75419e-08	2.75419e-08	2.77428e-08	2.78022e-08	2.78524e-08	2.78524e-08	2.77632e-08	2.73036e-08	2.69078e-08	2.67194e-08	2.67022e-08	2.66906e-08	2.66789e-08	2.67028e-08	2.67606e-08	2.68175e-08	2.68954e-08	2.74943e-08	2.77394e-08	2.77412e-08	2.77412e-08	2.77412e-08	2.77412e-08	2.78324e-08	2.8095e-08	2.83443e-08	2.86514e-08	2.95386e-08	2.96482e-08	2.97132e-08	2.97619e-08	3.02508e-08	3.03701e-08	3.05367e-08
3.24414e-08	3.24414e-08	3.17051e-08	3.14371e-08	3.13477e-08	3.09905e-08	2.99977e-08	2.99082e-08	2.97923e-08	2.9625e-08	2.91045e-08	2.85536e-08	2.83597e-08	2.82399e-08	2.79152e-08	2.75685e-08	2.75685e-08	2.75685e-08	2.77251e-08	2.78022e-08	2.78524e-08	2.81787e-08	2.78524e-08	2.76326e-08	2.69791e-08	2.68741e-08	2.67273e-08	2.67028e-08	2.67028e-08	2.67599e-08	2.67606e-08	2.68175e-08	2.68191e-08	2.69531e-08	2.75356e-08	2.7738e-08	2.7738e-08	2.77394e-08	2.76793e-08	2.76793e-08	2.77865e-08	2.83443e-08	2.85727e-08	2.95386e-08	2.96482e-08	2.96961e-08	2.97132e-08	2.99641e-08	3.03344e-08	3.0436e-08
3.26567e-08	3.24414e-08	3.23224e-08	3.15418e-08	3.14371e-08	3.12163e-08	3.09905e-08	2.99977e-08	2.99082e-08	2.9798e-08	2.9625e-08	2.91045e-08	2.85534e-08	2.82399e-08	2.79556e-08	2.75685e-08	2.75419e-08	2.75419e-08	2.76536e-08	2.77819e-08	2.83074e-08	2.84337e-08	2.84337e-08	2.77819e-08	2.71022e-08	2.69791e-08	2.69358e-08	2.68741e-08	2.68175e-08	2.68175e-08	2.68175e-08	2.68191e-08	2.68954e-08	2.69523e-08	2.69992e-08	2.74041e-08	2.75356e-08	2.76006e-08	2.75851e-08	2.76006e-08	2.76793e-08	2.78611e-08	2.83443e-08	2.86514e-08	2.96205e-08	2.96482e-08	2.97132e-08	2.99641e-08	3.03344e-08	3.03717e-08
3.26567e-08	3.26567e-08	3.24414e-08	3.16322e-08	3.14371e-08	3.13477e-08	3.09905e-08	3.01022e-08	2.99977e-08	2.99082e-08	2.97191e-08	2.9625e-08	2.86472e-08	2.82399e-08	2.81386e-08	2.77831e-08	2.75986e-08	2.75685e-08	2.75986e-08	2.77251e-08	2.81787e-08	2.84337e-08	2.84337e-08	2.81787e-08	2.73036e-08	2.71022e-08	2.70469e-08	2.69635e-08	2.69358e-08	2.68954e-08	2.68954e-08	2.68954e-08	2.68954e-08	2.69581e-08	2.69992e-08	2.71519e-08	2.74041e-08	2.74041e-08	2.75356e-08	2.75356e-08	2.75851e-08	2.77073e-08	2.79307e-08	2.82703e-08	2.96205e-08	2.96482e-08	2.97132e-08	3.03344e-08	3.03701e-08	3.03717e-08
3.2872e-08	3.2872e-08	3.25422e-08	3.19893e-08	3.15418e-08	3.13477e-08	3.11432e-08	3.06803e-08	3.01022e-08	2.99977e-08	2.9798e-08	2.9625e-08	2.87472e-08	2.84273e-08	2.83695e-08	2.81386e-08	2.77251e-08	2.76355e-08	2.75986e-08	2.76536e-08	2.77639e-08	2.84337e-08	2.84337e-08	2.84856e-08	2.84856e-08	2.73666e-08	2.72456e-08	2.71143e-08	2.71573e-08	2.72158e-08	2.72158e-08	2.70397e-08	2.69992e-08	2.69992e-08	2.70397e-08	2.70903e-08	2.71519e-08	2.72184e-08	2.73215e-08	2.74041e-08	2.74041e-08	2.75851e-08	2.77173e-08	2.79307e-08	2.8095e-08	2.96205e-08	2.96961e-08	3.03344e-08	3.03701e-08	3.04185e-08
3.3619e-08	3.30239e-08	3.2872e-08	3.25422e-08	3.19309e-08	3.15418e-08	3.13477e-08	3.09905e-08	3.03173e-08	3.01022e-08	2.99082e-08	2.97191e-08	2.91045e-08	2.86472e-08	2.84273e-08	2.8218e-08	2.78498e-08	2.76536e-08	2.76355e-08	2.76355e-08	2.76725e-08	2.77819e-08	2.78293e-08	2.84337e-08	2.85806e-08	2.85928e-08	2.85806e-08	2.78745e-08	2.77349e-08	2.73389e-08	2.73389e-08	2.72456e-08	2.69992e-08	2.7012e-08	2.70397e-08	2.70903e-08	2.71457e-08	2.72184e-08	2.72438e-08	2.73191e-08	2.73215e-08	2.73232e-08	2.75851e-08	2.77173e-08	2.79576e-08	2.8095e-08	2.96205e-08	2.97132e-08	3.03701e-08	3.04185e-08
3.67995e-08	3.62889e-08	3.62102e-08	3.3619e-08	3.25422e-08	3.19893e-08	3.15418e-08	3.13477e-08	3.07608e-08	3.03173e-08	3.01022e-08	2.99082e-08	2.96249e-08	2.88517e-08	2.86268e-08	2.83695e-08	2.8218e-08	2.77251e-08	2.76355e-08	2.76355e-08	2.76355e-08	2.76725e-08	2.77498e-08	2.84856e-08	2.86261e-08	2.85928e-08	2.86261e-08	2.85928e-08	2.85928e-08	2.79688e-08	2.77349e-08	2.72737e-08	2.71457e-08	2.7012e-08	2.7012e-08	2.70397e-08	2.71014e-08	2.72184e-08	2.72438e-08	2.73191e-08	2.73191e-08	2.73215e-08	2.73232e-08	2.77073e-08	2.7878e-08	2.79576e-08	2.79925e-08	2.83979e-08	3.03344e-08	3.04185e-08
3.69425e-08	3.67995e-08	3.67995e-08	3.66048e-08	3.65999e-08	3.34581e-08	3.22205e-08	3.19893e-08	3.12163e-08	3.07608e-08	3.06803e-08	3.03654e-08	3.00398e-08	2.92196e-08	2.89736e-08	2.85832e-08	2.83695e-08	2.81478e-08	2.76725e-08	2.76355e-08	2.76355e-08	2.76355e-08	2.76725e-08	2.77639e-08	2.86261e-08	2.86261e-08	2.86261e-08	2.86261e-08	2.86261e-08	2.85928e-08	2.79688e-08	2.73389e-08	2.71457e-08	2.69992e-08	2.7012e-08	2.70903e-08	2.71519e-08	2.72425e-08	2.73191e-08	2.73191e-08	2.73191e-08	2.73215e-08	2.73232e-08	2.76391e-08	2.7878e-08	2.79307e-08	2.79358e-08	2.80015e-08	2.83979e-08	3.03701e-08
3.72844e-08	3.69425e-08	3.67995e-08	3.67995e-08	3.66048e-08	3.44964e-08	3.2892e-08	3.22205e-08	3.16877e-08	3.11998e-08	3.08953e-08	3.08069e-08	3.07608e-08	2.97191e-08	2.9067e-08	2.86268e-08	2.8463e-08	2.8218e-08	2.77498e-08	2.76725e-08	2.76355e-08	2.76355e-08	2.76375e-08	2.77498e-08	2.85928e-08	2.8677e-08	2.87324e-08	2.8677e-08	2.86519e-08	2.85928e-08	2.79688e-08	2.75073e-08	2.65743e-08	2.65743e-08	2.69189e-08	2.7012e-08	2.71635e-08	2.73215e-08	2.73232e-08	2.73215e-08	2.73215e-08	2.73215e-08	2.73232e-08	2.76327e-08	2.7878e-08	2.79326e-08	2.79358e-08	2.79576e-08	2.80478e-08	2.81933e-08
3.7393e-08	3.70041e-08	3.68705e-08	3.67995e-08	3.65999e-08	3.44964e-08	3.39533e-08	3.30317e-08	3.21505e-08	3.16309e-08	3.11998e-08	3.08953e-08	3.08548e-08	3.07608e-08	2.9688e-08	2.90102e-08	2.85832e-08	2.82892e-08	2.7917e-08	2.77498e-08	2.76725e-08	2.76375e-08	2.76375e-08	2.76725e-08	2.82102e-08	2.86519e-08	2.8677e-08	2.87125e-08	2.86529e-08	2.86261e-08	2.78701e-08	2.65743e-08	2.65028e-08	2.65028e-08	2.65743e-08	2.7012e-08	2.72425e-08	2.72513e-08	2.73232e-08	2.73215e-08	2.73215e-08	2.73215e-08	2.73258e-08	2.78349e-08	2.79031e-08	2.79326e-08	2.79326e-08	2.79358e-08	2.80015e-08	2.81349e-08
3.72844e-08	3.69425e-08	3.66048e-08	3.65999e-08	3.47798e-08	3.44964e-08	3.42211e-08	3.32387e-08	3.21505e-08	3.18094e-08	3.14255e-08	3.11998e-08	3.08953e-08	3.08069e-08	2.99649e-08	2.96181e-08	2.89736e-08	2.8463e-08	2.80267e-08	2.78172e-08	2.77498e-08	2.76725e-08	2.76725e-08	2.76725e-08	2.79658e-08	2.86261e-08	2.8677e-08	2.8677e-08	2.86519e-08	2.85534e-08	2.82327e-08	2.65353e-08	2.65028e-08	2.65028e-08	2.65353e-08	2.68121e-08	2.71457e-08	2.72513e-08	2.73215e-08	2.73191e-08	2.73191e-08	2.73215e-08	2.73258e-08	2.79031e-08	2.79326e-08	2.79358e-08	2.79358e-08	2.79358e-08	2.79796e-08	2.80381e-08
3.57455e-08	3.57455e-08	3.57201e-08	3.47798e-08	3.46359e-08	3.42998e-08	3.39533e-08	3.32387e-08	3.21505e-08	3.18094e-08	3.16309e-08	3.12908e-08	3.09881e-08	3.08953e-08	3.08069e-08	2.99649e-08	2.9067e-08	2.85832e-08	2.82792e-08	2.80267e-08	2.78172e-08	2.77498e-08	2.77498e-08	2.79584e-08	2.80049e-08	2.86403e-08	2.8677e-08	2.8677e-08	2.86529e-08	2.86403e-08	2.83356e-08	2.67797e-08	2.65353e-08	2.65353e-08	2.67797e-08	2.68349e-08	2.69036e-08	2.70342e-08	2.71635e-08	2.71635e-08	2.73103e-08	2.73215e-08	2.74119e-08	2.79358e-08	2.79479e-08	2.80015e-08	2.79479e-08	2.79479e-08	2.80015e-08	2.80381e-08
3.57201e-08	3.57201e-08	3.55734e-08	3.46359e-08	3.44964e-08	3.42998e-08	3.39533e-08	3.35855e-08	3.22358e-08	3.20054e-08	3.18094e-08	3.16877e-08	3.14255e-08	3.11998e-08	3.08953e-08	2.99649e-08	2.96181e-08	2.89093e-08	2.84724e-08	2.82792e-08	2.80267e-08	2.79584e-08	2.79658e-08	2.80049e-08	2.80049e-08	2.82102e-08	2.86403e-08	2.86403e-08	2.85805e-08	2.85534e-08	2.84806e-08	2.78701e-08	2.67797e-08	2.67757e-08	2.67797e-08	2.68349e-08	2.68787e-08	2.69278e-08	2.70342e-08	2.70342e-08	2.71927e-08	2.73258e-08	2.79479e-08	2.80811e-08	2.82258e-08	2.82258e-08	2.80811e-08	2.80015e-08	2.80015e-08	2.80381e-08
3.57201e-08	3.57201e-08	3.55734e-08	3.46359e-08	3.44964e-08	3.42998e-08	3.41124e-08	3.38956e-08	3.28814e-08	3.21505e-08	3.20054e-08	3.18094e-08	3.18094e-08	3.17294e-08	3.17294e-08	3.08953e-08	2.99649e-08	2.93039e-08	2.89093e-08	2.85832e-08	2.82792e-08	2.80267e-08	2.8077e-08	2.8077e-08	2.81727e-08	2.82102e-08	2.841e-08	2.84806e-08	2.84806e-08	2.84806e-08	2.83539e-08	2.78207e-08	2.73228e-08	2.68623e-08	2.6789e-08	2.6789e-08	2.68349e-08	2.68787e-08	2.69278e-08	2.69278e-08	2.70342e-08	2.71927e-08	2.79479e-08	2.81916e-08	2.82485e-08	2.82912e-08	2.82912e-08	2.8155e-08	2.8099e-08	2.8099e-08
3.57455e-08	3.57455e-08	3.57201e-08	3.47055e-08	3.44964e-08	3.42998e-08	3.42267e-08	3.39533e-08	3.35855e-08	3.28814e-08	3.21752e-08	3.20054e-08	3.18862e-08	3.18862e-08	3.18862e-08	3.17294e-08	3.00654e-08	2.98992e-08	2.95525e-08	2.89995e-08	2.86739e-08	2.86048e-08	2.82792e-08	2.82102e-08	2.81727e-08	2.81727e-08	2.81727e-08	2.83356e-08	2.83356e-08	2.83356e-08	2.83356e-08	2.76583e-08	2.73708e-08	2.68787e-08	2.68349e-08	2.6789e-08	2.68349e-08	2.68411e-08	2.68787e-08	2.69036e-08	2.69331e-08	2.70342e-08	2.73807e-08	2.82258e-08	2.83742e-08	2.93228e-08	2.86739e-08	2.85496e-08	2.81744e-08	2.8099e-08
3.62633e-08	3.62633e-08	3.57455e-08	3.55734e-08	3.46359e-08	3.44962e-08	3.42339e-08	3.42211e-08	3.40773e-08	3.38956e-08	3.28814e-08	3.22012e-08	3.21752e-08	3.21029e-08	3.21029e-08	3.19989e-08	3.18862e-08	3.18862e-08	3.00654e-08	2.95525e-08	2.93039e-08	2.91228e-08	2.89995e-08	2.84327e-08	2.81727e-08	2.8107e-08	2.80711e-08	2.80711e-08	2.80711e-08	2.80711e-08	2.79251e-08	2.75438e-08	2.73708e-08	2.69439e-08	2.68645e-08	2.68411e-08	2.68349e-08	2.68411e-08	2.68737e-08	2.68787e-08	2.69036e-08	2.69743e-08	2.73103e-08	2.82524e-08	2.93403e-08	3.2149e-08	2.95743e-08	2.93228e-08	2.86383e-08	2.8155e-08
3.73721e-08	3.72368e-08	3.69006e-08	3.62633e-08	3.62633e-08	3.53667e-08	3.44962e-08	3.42339e-08	3.42339e-08	3.42339e-08	3.40773e-08	3.27043e-08	3.22358e-08	3.21752e-08	3.21752e-08	3.21029e-08	3.21029e-08	3.19989e-08	3.0573e-08	3.00932e-08	2.96896e-08	2.96181e-08	2.95167e-08	2.89995e-08	2.81727e-08	2.8107e-08	2.80711e-08	2.80049e-08	2.79251e-08	2.78207e-08	2.76583e-08	2.75381e-08	2.73708e-08	2.69796e-08	2.69208e-08	2.68623e-08	2.68612e-08	2.68612e-08	2.68751e-08	2.68787e-08	2.69018e-08	2.69271e-08	2.69743e-08	2.73539e-08	2.95743e-08	3.2149e-08	2.94141e-08	2.93403e-08	2.86739e-08	2.82912e-08
3.73721e-08	3.73721e-08	3.73721e-08	3.72848e-08	3.72368e-08	3.62633e-08	3.54106e-08	3.51338e-08	3.52588e-08	3.51338e-08	3.42339e-08	3.3051e-08	3.27043e-08	3.26475e-08	3.2392e-08	3.21752e-08	3.21029e-08	3.19989e-08	3.17294e-08	3.02921e-08	3.00996e-08	2.993e-08	2.96896e-08	2.95167e-08	2.828e-08	2.8107e-08	2.80711e-08	2.7961e-08	2.79251e-08	2.78207e-08	2.75438e-08	2.73724e-08	2.73139e-08	2.69958e-08	2.69439e-08	2.68751e-08	2.68645e-08	2.68751e-08	2.69018e-08	2.68751e-08	2.68751e-08	2.68751e-08	2.68411e-08	2.69271e-08	2.81315e-08	2.95743e-08	2.93403e-08	2.93228e-08	2.86198e-08	2.81148e-08
3.81217e-08	3.80307e-08	3.80307e-08	3.79147e-08	3.76799e-08	3.72368e-08	3.60172e-08	3.57258e-08	3.54106e-08	3.53522e-08	3.51338e-08	3.42339e-08	3.3051e-08	3.27043e-08	3.26475e-08	3.2392e-08	3.22897e-08	3.21029e-08	3.19151e-08	3.05648e-08	3.02921e-08	3.00996e-08	2.993e-08	2.96896e-08	2.90115e-08	2.81234e-08	2.8107e-08	2.80711e-08	2.7961e-08	2.79251e-08	2.75438e-08	2.73708e-08	2.71727e-08	2.69958e-08	2.69786e-08	2.69391e-08	2.69391e-08	2.69375e-08	2.69271e-08	2.68751e-08	2.68411e-08	2.68284e-08	2.6785e-08	2.67143e-08	2.67143e-08	2.69743e-08	2.85231e-08	2.86198e-08	2.8173e-08	2.79288e-08
3.84229e-08	3.84163e-08	3.81217e-08	3.80982e-08	3.7904e-08	3.76799e-08	3.6203e-08	3.59091e-08	3.58734e-08	3.54106e-08	3.52588e-08	3.51338e-08	3.38604e-08	3.28604e-08	3.27043e-08	3.24932e-08	3.23673e-08	3.22042e-08	3.19989e-08	3.07272e-08	3.02921e-08	3.02237e-08	3.00932e-08	2.98204e-08	2.95167e-08	2.85479e-08	2.81234e-08	2.8107e-08	2.8107e-08	2.79983e-08	2.76583e-08	2.73708e-08	2.71717e-08	2.70081e-08	2.69796e-08	2.69796e-08	2.69439e-08	2.69408e-08	2.69391e-08	2.69271e-08	2.68751e-08	2.67143e-08	2.66176e-08	2.65358e-08	2.66193e-08	2.66324e-08	2.67713e-08	2.81148e-08	2.79288e-08	2.76239e-08
3.84229e-08	3.84229e-08	3.84163e-08	3.81217e-08	3.7927e-08	3.76799e-08	3.67291e-08	3.60172e-08	3.58734e-08	3.57258e-08	3.54106e-08	3.51338e-08	3.43758e-08	3.3051e-08	3.27504e-08	3.26475e-08	3.24932e-08	3.23673e-08	3.19746e-08	3.10697e-08	3.05648e-08	3.02921e-08	3.00996e-08	3.00096e-08	2.98204e-08	2.90148e-08	2.8643e-08	2.85479e-08	2.8643e-08	2.83963e-08	2.7961e-08	2.75381e-08	2.71986e-08	2.70623e-08	2.70081e-08	2.69958e-08	2.69796e-08	2.69714e-08	2.69408e-08	2.69375e-08	2.68886e-08	2.64925e-08	2.64546e-08	2.64546e-08	2.64869e-08	2.65957e-08	2.66315e-08	2.69785e-08	2.75212e-08	2.75212e-08
3.84229e-08	3.84229e-08	3.84229e-08	3.82614e-08	3.80982e-08	3.76799e-08	3.67291e-08	3.60172e-08	3.59091e-08	3.57258e-08	3.54106e-08	3.51338e-08	3.43903e-08	3.39758e-08	3.28604e-08	3.27043e-08	3.24932e-08	3.23673e-08	3.2157e-08	3.11274e-08	3.10697e-08	3.04543e-08	3.02237e-08	3.00932e-08	2.993e-08	2.93281e-08	2.90148e-08	2.88173e-08	2.8694e-08	2.8694e-08	2.8643e-08	2.77757e-08	2.74081e-08	2.71717e-08	2.70436e-08	2.70081e-08	2.69991e-08	2.69958e-08	2.69714e-08	2.69408e-08	2.69271e-08	2.64925e-08	2.64546e-08	2.64546e-08	2.64869e-08	2.65358e-08	2.66193e-08	2.66315e-08	2.69785e-08	2.72719e-08
3.84286e-08	3.84229e-08	3.84229e-08	3.82614e-08	3.76799e-08	3.69021e-08	3.64816e-08	3.60172e-08	3.59091e-08	3.57988e-08	3.54625e-08	3.52992e-08	3.43903e-08	3.43329e-08	3.38604e-08	3.27504e-08	3.24932e-08	3.23825e-08	3.2157e-08	3.13847e-08	3.11274e-08	3.10697e-08	3.08919e-08	3.02921e-08	3.02237e-08	2.993e-08	2.93281e-08	2.91186e-08	2.90148e-08	2.90148e-08	2.89215e-08	2.8643e-08	2.77452e-08	2.73099e-08	2.71053e-08	2.70574e-08	2.70081e-08	2.70081e-08	2.69991e-08	2.69991e-08	2.69408e-08	2.67288e-08	2.64925e-08	2.64869e-08	2.65203e-08	2.65957e-08	2.66193e-08	2.66315e-08	2.69485e-08	2.69785e-08
3.96162e-08	3.84345e-08	3.84286e-08	3.82614e-08	3.76799e-08	3.71812e-08	3.67291e-08	3.61138e-08	3.59091e-08	3.57988e-08	3.54625e-08	3.52992e-08	3.44141e-08	3.43758e-08	3.40437e-08	3.30664e-08	3.26143e-08	3.23825e-08	3.22042e-08	3.20521e-08	3.13847e-08	3.11274e-08	3.11274e-08	3.10697e-08	3.10697e-08	3.0823e-08	3.00096e-08	2.96927e-08	2.96416e-08	2.96416e-08	2.91186e-08	2.89215e-08	2.81713e-08	2.74656e-08	2.73099e-08	2.71799e-08	2.70866e-08	2.7081e-08	2.70436e-08	2.70251e-08	2.70081e-08	2.69334e-08	2.67288e-08	2.66315e-08	2.66193e-08	2.66315e-08	2.66315e-08	2.68027e-08	2.69785e-08	2.69785e-08
3.96635e-08	3.96635e-08	3.96162e-08	3.84163e-08	3.77383e-08	3.72227e-08	3.68234e-08	3.6203e-08	3.59091e-08	3.57988e-08	3.55987e-08	3.53257e-08	3.47582e-08	3.43903e-08	3.42754e-08	3.39758e-08	3.27504e-08	3.24932e-08	3.23825e-08	3.2157e-08	3.17581e-08	3.13847e-08	3.13847e-08	3.13847e-08	3.13847e-08	3.1276e-08	3.1276e-08	3.15686e-08	3.08988e-08	3.08988e-08	3.0439e-08	2.96927e-08	2.8643e-08	2.77757e-08	2.7525e-08	2.7347e-08	2.7198e-08	2.71953e-08	2.71799e-08	2.71573e-08	2.71573e-08	2.71573e-08	2.70251e-08	2.6914e-08	2.68027e-08	2.68027e-08	2.68045e-08	2.69485e-08	2.69785e-08	2.69841e-08
3.97739e-08	3.97489e-08	3.96635e-08	3.96162e-08	3.82614e-08	3.77383e-08	3.72227e-08	3.68234e-08	3.59091e-08	3.57988e-08	3.55987e-08	3.54625e-08	3.52992e-08	3.46641e-08	3.43329e-08	3.42754e-08	3.39758e-08	3.27504e-08	3.24932e-08	3.23825e-08	3.20521e-08	3.15686e-08	3.15686e-08	3.15686e-08	3.15963e-08	3.15963e-08	3.16614e-08	3.16249e-08	3.15686e-08	3.13627e-08	3.10077e-08	3.08988e-08	3.0439e-08	2.81975e-08	2.79992e-08	2.76045e-08	2.74162e-08	2.72806e-08	2.7198e-08	2.7198e-08	2.7198e-08	2.7198e-08	2.7198e-08	2.7198e-08	2.72773e-08	2.715e-08	2.69931e-08	2.69931e-08	2.69931e-08	2.69931e-08
3.98469e-08	3.98136e-08	3.97489e-08	3.96545e-08	3.84844e-08	3.80849e-08	3.77383e-08	3.72227e-08	3.64816e-08	3.59091e-08	3.56782e-08	3.55987e-08	3.53317e-08	3.52992e-08	3.44191e-08	3.43329e-08	3.40437e-08	3.34527e-08	3.32222e-08	3.27194e-08	3.27194e-08	3.20521e-08	3.17581e-08	3.17252e-08	3.17581e-08	3.17603e-08	3.17603e-08	3.17252e-08	3.15686e-08	3.14177e-08	3.13463e-08	3.10077e-08	3.08871e-08	3.05827e-08	2.85974e-08	2.81558e-08	2.77452e-08	2.7525e-08	2.73601e-08	2.72806e-08	2.72806e-08	2.73601e-08	2.74608e-08	2.7568e-08	2.7568e-08	2.77849e-08	2.77508e-08	2.72961e-08	2.71765e-08	2.71675e-08
3.98588e-08	3.98469e-08	3.98078e-08	3.96635e-08	3.90039e-08	3.8301e-08	3.80849e-08	3.79492e-08	3.78276e-08	3.60412e-08	3.57988e-08	3.56782e-08	3.55987e-08	3.53317e-08	3.50272e-08	3.44353e-08	3.42754e-08	3.39879e-08	3.34527e-08	3.33626e-08	3.33626e-08	3.32222e-08	3.32222e-08	3.21199e-08	3.19332e-08	3.19332e-08	3.18826e-08	3.17603e-08	3.15963e-08	3.15066e-08	3.13463e-08	3.12126e-08	3.08871e-08	3.07167e-08	3.06632e-08	3.02953e-08	2.82548e-08	2.79992e-08	2.76808e-08	2.75379e-08	2.7568e-08	2.7568e-08	2.77849e-08	2.78005e-08	2.78021e-08	2.78126e-08	2.78126e-08	2.78752e-08	2.7775e-08	2.74918e-08
3.98588e-08	3.98588e-08	3.98078e-08	3.96128e-08	3.90039e-08	3.84844e-08	3.8301e-08	3.82336e-08	3.81824e-08	3.79492e-08	3.61541e-08	3.59242e-08	3.57263e-08	3.56782e-08	3.53317e-08	3.47926e-08	3.44353e-08	3.44191e-08	3.39181e-08	3.34527e-08	3.34527e-08	3.34171e-08	3.34171e-08	3.33626e-08	3.32222e-08	3.21199e-08	3.20071e-08	3.18826e-08	3.16249e-08	3.15066e-08	3.12695e-08	3.10077e-08	3.08871e-08	3.07167e-08	3.06713e-08	3.05535e-08	3.02953e-08	2.95451e-08	2.88022e-08	2.81558e-08	2.78921e-08	2.78005e-08	2.78126e-08	2.78752e-08	2.78921e-08	2.78921e-08	2.78921e-08	2.79327e-08	2.79798e-08	2.78126e-08
3.98728e-08	3.98588e-08	3.98136e-08	3.96128e-08	3.93083e-08	3.89887e-08	3.84113e-08	3.82488e-08	3.82336e-08	3.82083e-08	3.80849e-08	3.64342e-08	3.60495e-08	3.60236e-08	3.57263e-08	3.56782e-08	3.48925e-08	3.47018e-08	3.44191e-08	3.39879e-08	3.36728e-08	3.36728e-08	3.37559e-08	3.35114e-08	3.35034e-08	3.32222e-08	3.20686e-08	3.18826e-08	3.1595e-08	3.12695e-08	3.12126e-08	3.0965e-08	3.08871e-08	3.0698e-08	3.06721e-08	3.062e-08	3.062e-08	3.07167e-08	3.05535e-08	2.95451e-08	2.82548e-08	2.79505e-08	2.78921e-08	2.78921e-08	2.78921e-08	2.78921e-08	2.79327e-08	2.8047e-08	2.80659e-08	2.79798e-08
3.9928e-08	3.98588e-08	3.98136e-08	3.96128e-08	3.93083e-08	3.90039e-08	3.86737e-08	3.84113e-08	3.82488e-08	3.82336e-08	3.82336e-08	3.82083e-08	3.80306e-08	3.63279e-08	3.60495e-08	3.60236e-08	3.5818e-08	3.50315e-08	3.47926e-08	3.44353e-08	3.39879e-08	3.38972e-08	3.39646e-08	3.37657e-08	3.37657e-08	3.35034e-08	3.26622e-08	3.19332e-08	3.15691e-08	3.12695e-08	3.12126e-08	3.09076e-08	3.0698e-08	3.06721e-08	3.06721e-08	3.06721e-08	3.08393e-08	3.09295e-08	3.12901e-08	3.12563e-08	2.95451e-08	2.82548e-08	2.79741e-08	2.79327e-08	2.79327e-08	2.79327e-08	2.80466e-08	2.8047e-08	2.8047e-08	2.79798e-08
3.99918e-08	3.99833e-08	3.98728e-08	3.96607e-08	3.93083e-08	3.91582e-08	3.89887e-08	3.86737e-08	3.84113e-08	3.84113e-08	3.84113e-08	3.84113e-08	3.82336e-08	3.68809e-08	3.63532e-08	3.62191e-08	3.61719e-08	3.60495e-08	3.50315e-08	3.47926e-08	3.42218e-08	3.39912e-08	3.39646e-08	3.39646e-08	3.38972e-08	3.37657e-08	3.35034e-08	3.22521e-08	3.1595e-08	3.12695e-08	3.12126e-08	3.0965e-08	3.0698e-08	3.06721e-08	3.06721e-08	3.06713e-08	3.07167e-08	3.09116e-08	3.12563e-08	3.12901e-08	3.12563e-08	3.01121e-08	2.83619e-08	2.8047e-08	2.7949e-08	2.79741e-08	2.8047e-08	2.8047e-08	2.8047e-08	2.79798e-08
4.165e-08	4.165e-08	4.02667e-08	3.9928e-08	3.96128e-08	3.93083e-08	3.90039e-08	3.89887e-08	3.88855e-08	3.88855e-08	3.90341e-08	3.9083e-08	3.90528e-08	3.90341e-08	3.67915e-08	3.64075e-08	3.63279e-08	3.62191e-08	3.61719e-08	3.56043e-08	3.48997e-08	3.42218e-08	3.4182e-08	3.39912e-08	3.39646e-08	3.38972e-08	3.37657e-08	3.34351e-08	3.22521e-08	3.15066e-08	3.12436e-08	3.0965e-08	3.08871e-08	3.06721e-08	3.06721e-08	3.06721e-08	3.07167e-08	3.07517e-08	3.12563e-08	3.14646e-08	3.16824e-08	3.12563e-08	3.01121e-08	2.83619e-08	2.8047e-08	2.8047e-08	2.8047e-08	2.8047e-08	2.8047e-08	2.79327e-08
4.18464e-08	4.18464e-08	4.18464e-08	4.165e-08	4.01342e-08	3.96607e-08	3.92799e-08	3.91973e-08	3.91582e-08	3.9083e-08	3.9083e-08	3.91064e-08	3.91064e-08	3.90992e-08	3.90528e-08	3.64447e-08	3.64075e-08	3.64075e-08	3.62191e-08	3.61719e-08	3.52309e-08	3.4958e-08	3.44229e-08	3.4182e-08	3.41234e-08	3.39912e-08	3.40944e-08	3.37657e-08	3.25896e-08	3.20547e-08	3.15691e-08	3.12436e-08	3.09661e-08	3.07312e-08	3.06721e-08	3.06721e-08	3.06006e-08	3.07312e-08	3.09116e-08	3.14646e-08	3.14646e-08	3.12563e-08	3.07537e-08	2.93211e-08	2.91667e-08	2.83619e-08	2.81285e-08	2.81285e-08	2.8047e-08	2.78126e-08
4.18464e-08	4.18464e-08	4.20271e-08	4.18464e-08	4.18013e-08	4.02667e-08	3.97485e-08	3.92799e-08	3.92799e-08	3.91973e-08	3.91973e-08	3.91973e-08	3.9195e-08	3.90992e-08	3.90341e-08	3.75528e-08	3.64447e-08	3.64186e-08	3.64075e-08	3.62191e-08	3.56043e-08	3.52309e-08	3.4958e-08	3.42218e-08	3.4182e-08	3.4182e-08	3.41626e-08	3.41011e-08	3.35034e-08	3.23324e-08	3.22959e-08	3.20547e-08	3.17186e-08	3.0965e-08	3.07312e-08	3.07312e-08	3.07312e-08	3.07312e-08	3.09116e-08	3.09641e-08	3.12063e-08	3.09302e-08	3.07537e-08	2.94541e-08	2.9249e-08	2.92001e-08	2.9067e-08	2.83079e-08	2.81285e-08	2.80036e-08
4.18464e-08	4.18464e-08	4.18464e-08	4.20271e-08	4.21709e-08	4.21374e-08	4.14173e-08	3.9811e-08	3.94335e-08	3.92799e-08	3.92799e-08	3.92799e-08	3.91973e-08	3.90992e-08	3.90341e-08	3.79093e-08	3.75528e-08	3.66914e-08	3.64447e-08	3.64075e-08	3.61719e-08	3.53316e-08	3.52309e-08	3.50799e-08	3.47169e-08	3.442e-08	3.4182e-08	3.41626e-08	3.40944e-08	3.26622e-08	3.23228e-08	3.22959e-08	3.20547e-08	3.19752e-08	3.1163e-08	3.07678e-08	3.07678e-08	3.07678e-08	3.07807e-08	3.0853e-08	3.09641e-08	3.07807e-08	3.07537e-08	2.97312e-08	2.93211e-08	2.9249e-08	2.91667e-08	2.91347e-08	2.83525e-08	2.81429e-08
4.165e-08	4.165e-08	4.18464e-08	4.21709e-08	4.27353e-08	4.28153e-08	4.27353e-08	4.14173e-08	4.03966e-08	3.96689e-08	3.93865e-08	3.93865e-08	3.9346e-08	3.91973e-08	3.90567e-08	3.80724e-08	3.76853e-08	3.76414e-08	3.67915e-08	3.64447e-08	3.62191e-08	3.58106e-08	3.53316e-08	3.53316e-08	3.50799e-08	3.50799e-08	3.442e-08	3.4182e-08	3.41626e-08	3.38719e-08	3.25896e-08	3.23228e-08	3.22959e-08	3.20547e-08	3.20183e-08	3.1163e-08	3.0853e-08	3.07807e-08	3.07807e-08	3.0853e-08	3.07807e-08	3.07807e-08	3.07537e-08	3.01848e-08	2.93551e-08	2.92974e-08	2.92432e-08	2.91667e-08	2.9067e-08	2.82209e-08
4.08449e-08	4.08449e-08	4.11692e-08	4.20271e-08	4.28153e-08	4.28153e-08	4.28153e-08	4.25181e-08	4.13009e-08	4.08091e-08	4.03966e-08	3.97933e-08	3.94335e-08	3.9346e-08	3.90567e-08	3.82982e-08	3.79093e-08	3.76853e-08	3.76414e-08	3.75223e-08	3.72576e-08	3.61719e-08	3.5887e-08	3.58106e-08	3.58106e-08	3.53316e-08	3.50799e-08	3.48703e-08	3.42568e-08	3.41011e-08	3.2995e-08	3.25896e-08	3.23228e-08	3.22959e-08	3.21245e-08	3.20183e-08	3.1163e-08	3.09641e-08	3.09302e-08	3.09641e-08	3.09641e-08	3.0853e-08	3.07652e-08	3.03675e-08	2.94541e-08	2.93211e-08	2.9249e-08	2.91667e-08	2.9067e-08	2.83175e-08
4.07687e-08	4.07874e-08	4.08449e-08	4.1174e-08	4.26337e-08	4.28153e-08	4.28153e-08	4.25181e-08	4.17135e-08	4.10234e-08	4.07707e-08	4.04782e-08	3.99006e-08	3.95715e-08	3.90992e-08	3.82982e-08	3.79093e-08	3.77632e-08	3.76853e-08	3.76414e-08	3.76414e-08	3.75223e-08	3.6115e-08	3.59754e-08	3.59754e-08	3.59445e-08	3.5887e-08	3.5887e-08	3.56507e-08	3.442e-08	3.37622e-08	3.26911e-08	3.24711e-08	3.23494e-08	3.23228e-08	3.22959e-08	3.17487e-08	3.1163e-08	3.1163e-08	3.10243e-08	3.09641e-08	3.09641e-08	3.08894e-08	3.07115e-08	3.01848e-08	2.93551e-08	2.92974e-08	2.91667e-08	2.9067e-08	2.83525e-08
4.07687e-08	4.07874e-08	4.08449e-08	4.11692e-08	4.2064e-08	4.28153e-08	4.25181e-08	4.23132e-08	4.20201e-08	4.11977e-08	4.08827e-08	4.07147e-08	4.03743e-08	4.02072e-08	3.9346e-08	3.86612e-08	3.82934e-08	3.79093e-08	3.79093e-08	3.77632e-08	3.77632e-08	3.76107e-08	3.69408e-08	3.64214e-08	3.60957e-08	3.60957e-08	3.59754e-08	3.60957e-08	3.60957e-08	3.59754e-08	3.49153e-08	3.31856e-08	3.26911e-08	3.2644e-08	3.24711e-08	3.24711e-08	3.2329e-08	3.17487e-08	3.14733e-08	3.14385e-08	3.1163e-08	3.10243e-08	3.09641e-08	3.08894e-08	3.07115e-08	3.01848e-08	2.93551e-08	2.92974e-08	2.9067e-08	2.84331e-08
4.07687e-08	4.07874e-08	4.11204e-08	4.11692e-08	4.20201e-08	4.2064e-08	4.21807e-08	4.21157e-08	4.20201e-08	4.13009e-08	4.08827e-08	4.07147e-08	4.04782e-08	4.03743e-08	4.02072e-08	3.93036e-08	3.86612e-08	3.82959e-08	3.80703e-08	3.81815e-08	3.80703e-08	3.77632e-08	3.72576e-08	3.64675e-08	3.64214e-08	3.6327e-08	3.62687e-08	3.63093e-08	3.63093e-08	3.60957e-08	3.59455e-08	3.57594e-08	3.31856e-08	3.26911e-08	3.2644e-08	3.24719e-08	3.24719e-08	3.2329e-08	3.17487e-08	3.1666e-08	3.1666e-08	3.12565e-08	3.10755e-08	3.1073e-08	3.09901e-08	3.08894e-08	3.07931e-08	3.07913e-08	2.92974e-08	2.84619e-08
4.09538e-08	4.11688e-08	4.11989e-08	4.15407e-08	4.20201e-08	4.2064e-08	4.21157e-08	4.2064e-08	4.20201e-08	4.13861e-08	4.08827e-08	4.07447e-08	4.0561e-08	4.04782e-08	4.0234e-08	3.95715e-08	3.9384e-08	3.86612e-08	3.82959e-08	3.82959e-08	3.82959e-08	3.81815e-08	3.76968e-08	3.69408e-08	3.64675e-08	3.63393e-08	3.63393e-08	3.6327e-08	3.63393e-08	3.63093e-08	3.62287e-08	3.60129e-08	3.57118e-08	3.31856e-08	3.28301e-08	3.26911e-08	3.2644e-08	3.24719e-08	3.24719e-08	3.17487e-08	3.17333e-08	3.1666e-08	3.12565e-08	3.1216e-08	3.11227e-08	3.1073e-08	3.1073e-08	3.1073e-08	3.09901e-08	3.07913e-08
4.11989e-08	4.1485e-08	4.15407e-08	4.19552e-08	4.20201e-08	4.21157e-08	4.21157e-08	4.2064e-08	4.18317e-08	4.13861e-08	4.10282e-08	4.07707e-08	4.05913e-08	4.04782e-08	4.03743e-08	4.02072e-08	3.96251e-08	3.9384e-08	3.9241e-08	3.88066e-08	3.83571e-08	3.82959e-08	3.81815e-08	3.7488e-08	3.64943e-08	3.64214e-08	3.63443e-08	3.63393e-08	3.63393e-08	3.63174e-08	3.62287e-08	3.60129e-08	3.57118e-08	3.52001e-08	3.31239e-08	3.29501e-08	3.2782e-08	3.26708e-08	3.25474e-08	3.251e-08	3.17487e-08	3.17333e-08	3.1666e-08	3.13362e-08	3.12565e-08	3.1216e-08	3.12565e-08	3.13362e-08	3.14224e-08	3.14224e-08
4.15407e-08	4.15407e-08	4.19552e-08	4.21157e-08	4.21157e-08	4.21807e-08	4.21807e-08	4.2064e-08	4.18317e-08	4.14129e-08	4.13861e-08	4.11547e-08	4.07447e-08	4.06074e-08	4.05913e-08	4.03743e-08	4.02072e-08	3.98842e-08	3.95665e-08	3.9384e-08	3.91006e-08	3.83715e-08	3.81815e-08	3.75457e-08	3.69408e-08	3.64675e-08	3.63488e-08	3.63443e-08	3.63393e-08	3.63174e-08	3.62287e-08	3.60129e-08	3.57401e-08	3.54306e-08	3.49127e-08	3.31239e-08	3.29501e-08	3.2782e-08	3.27194e-08	3.26781e-08	3.251e-08	3.24266e-08	3.1666e-08	3.14581e-08	3.13362e-08	3.13362e-08	3.14532e-08	3.15147e-08	3.15147e-08	3.15147e-08
4.20432e-08	4.20432e-08	4.21412e-08	4.21807e-08	4.23724e-08	4.23854e-08	4.23724e-08	4.21807e-08	4.18317e-08	4.1559e-08	4.13984e-08	4.13861e-08	4.12246e-08	4.12011e-08	4.11547e-08	4.06074e-08	4.05913e-08	4.02072e-08	4.00182e-08	3.98842e-08	3.96251e-08	3.88066e-08	3.82959e-08	3.78558e-08	3.7173e-08	3.68092e-08	3.64675e-08	3.63488e-08	3.63393e-08	3.62687e-08	3.60471e-08	3.58391e-08	3.56996e-08	3.54306e-08	3.53203e-08	3.48639e-08	3.31239e-08	3.29087e-08	3.27358e-08	3.26781e-08	3.25474e-08	3.251e-08	3.17487e-08	3.15147e-08	3.14581e-08	3.14581e-08	3.15147e-08	3.15147e-08	3.15921e-08	3.15921e-08
4.21412e-08	4.21412e-08	4.21486e-08	4.23854e-08	4.2468e-08	4.32853e-08	4.32853e-08	4.23854e-08	4.2064e-08	4.1585e-08	4.14129e-08	4.13861e-08	4.1343e-08	4.12839e-08	4.12246e-08	4.11547e-08	4.0654e-08	4.0645e-08	4.0645e-08	4.04461e-08	4.00694e-08	3.98718e-08	3.83715e-08	3.80191e-08	3.7488e-08	3.71567e-08	3.65898e-08	3.64171e-08	3.63488e-08	3.62287e-08	3.60858e-08	3.58342e-08	3.56996e-08	3.5598e-08	3.53788e-08	3.52432e-08	3.48639e-08	3.29874e-08	3.28827e-08	3.27194e-08	3.26098e-08	3.25474e-08	3.24266e-08	3.17104e-08	3.15147e-08	3.15147e-08	3.15147e-08	3.15764e-08	3.15921e-08	3.15537e-08
4.21412e-08	4.21486e-08	4.23854e-08	4.2468e-08	4.28949e-08	4.32853e-08	4.36176e-08	4.32853e-08	4.23854e-08	4.18317e-08	4.1559e-08	4.14129e-08	4.1343e-08	4.1339e-08	4.12839e-08	4.12246e-08	4.11547e-08	4.11255e-08	4.0654e-08	4.0645e-08	4.04461e-08	4.00694e-08	3.98718e-08	3.83715e-08	3.78558e-08	3.7488e-08	3.70836e-08	3.65898e-08	3.64171e-08	3.63488e-08	3.60858e-08	3.58342e-08	3.56036e-08	3.54899e-08	3.53788e-08	3.5312e-08	3.52001e-08	3.48639e-08	3.29874e-08	3.27358e-08	3.26781e-08	3.26098e-08	3.25474e-08	3.24266e-08	3.16559e-08	3.16559e-08	3.15764e-08	3.15764e-08	3.15764e-08	3.14581e-08
4.21412e-08	4.21486e-08	4.21596e-08	4.2566e-08	4.26278e-08	4.33255e-08	4.36176e-08	4.36176e-08	4.29034e-08	4.21361e-08	4.16159e-08	4.1559e-08	4.13861e-08	4.1343e-08	4.13291e-08	4.12457e-08	4.12246e-08	4.12457e-08	4.12457e-08	4.08438e-08	4.0645e-08	4.04461e-08	4.01488e-08	3.98718e-08	3.83715e-08	3.78404e-08	3.72159e-08	3.68627e-08	3.65898e-08	3.63585e-08	3.62287e-08	3.59302e-08	3.56036e-08	3.54899e-08	3.54306e-08	3.53203e-08	3.5312e-08	3.50865e-08	3.40494e-08	3.32181e-08	3.28827e-08	3.26781e-08	3.26098e-08	3.25474e-08	3.24266e-08	3.17104e-08	3.16559e-08	3.15924e-08	3.15764e-08	3.14463e-08
4.21412e-08	4.21412e-08	4.21596e-08	4.2566e-08	4.28642e-08	4.33255e-08	4.36176e-08	4.29034e-08	4.25296e-08	4.22463e-08	4.20662e-08	4.16159e-08	4.14129e-08	4.1343e-08	4.1343e-08	4.13941e-08	4.13941e-08	4.13941e-08	4.13941e-08	4.12457e-08	4.11565e-08	4.0645e-08	4.01488e-08	4.00342e-08	3.98718e-08	3.87312e-08	3.78404e-08	3.74831e-08	3.70836e-08	3.67157e-08	3.63585e-08	3.60858e-08	3.58342e-08	3.5598e-08	3.54899e-08	3.53788e-08	3.53203e-08	3.52432e-08	3.43433e-08	3.38341e-08	3.35509e-08	3.29087e-08	3.27358e-08	3.26098e-08	3.25733e-08	3.2311e-08	3.17104e-08	3.16559e-08	3.15537e-08	3.1388e-08
4.20432e-08	4.21374e-08	4.21486e-08	4.25296e-08	4.26229e-08	4.26278e-08	4.28642e-08	4.26229e-08	4.24323e-08	4.22821e-08	4.21596e-08	4.17001e-08	4.16159e-08	4.14802e-08	4.14129e-08	4.14802e-08	4.14802e-08	4.14802e-08	4.14802e-08	4.13114e-08	4.12895e-08	4.11759e-08	4.0645e-08	4.01488e-08	4.00342e-08	3.98718e-08	3.94919e-08	3.90144e-08	3.77437e-08	3.73865e-08	3.70821e-08	3.65965e-08	3.60858e-08	3.56995e-08	3.5598e-08	3.54899e-08	3.53688e-08	3.5312e-08	3.49126e-08	3.40494e-08	3.37555e-08	3.35509e-08	3.34299e-08	3.27575e-08	3.26098e-08	3.24637e-08	3.20803e-08	3.16957e-08	3.15924e-08	3.14463e-08
4.2005e-08	4.20308e-08	4.21486e-08	4.25296e-08	4.26229e-08	4.26229e-08	4.2627e-08	4.25914e-08	4.2403e-08	4.22821e-08	4.22463e-08	4.21425e-08	4.17001e-08	4.16645e-08	4.16126e-08	4.16063e-08	4.15508e-08	4.15508e-08	4.15143e-08	4.14058e-08	4.13188e-08	4.12895e-08	4.11759e-08	4.03451e-08	4.01335e-08	3.99557e-08	3.96908e-08	3.96562e-08	3.94919e-08	3.80263e-08	3.75489e-08	3.73865e-08	3.72339e-08	3.70821e-08	3.59302e-08	3.56839e-08	3.54899e-08	3.5312e-08	3.49126e-08	3.41491e-08	3.38341e-08	3.36029e-08	3.35509e-08	3.333e-08	3.27575e-08	3.25733e-08	3.2311e-08	3.20803e-08	3.17104e-08	3.15924e-08
4.1982e-08	4.2005e-08	4.21374e-08	4.25296e-08	4.25914e-08	4.26229e-08	4.25914e-08	4.2566e-08	4.2403e-08	4.22821e-08	4.22463e-08	4.21596e-08	4.21361e-08	4.17001e-08	4.16741e-08	4.16392e-08	4.16126e-08	4.16063e-08	4.15508e-08	4.1473e-08	4.13188e-08	4.12895e-08	4.11759e-08	4.09638e-08	4.01488e-08	4.00342e-08	3.97581e-08	3.96835e-08	3.95608e-08	3.94919e-08	3.78005e-08	3.75489e-08	3.73865e-08	3.73329e-08	3.71926e-08	3.65786e-08	3.56839e-08	3.53688e-08	3.5312e-08	3.43433e-08	3.39708e-08	3.37555e-08	3.36029e-08	3.35452e-08	3.29208e-08	3.27324e-08	3.24637e-08	3.21956e-08	3.20707e-08	3.15924e-08
4.1982e-08	4.1982e-08	4.2005e-08	4.21596e-08	4.2566e-08	4.2566e-08	4.25296e-08	4.2403e-08	4.22908e-08	4.22821e-08	4.22463e-08	4.22148e-08	4.21425e-08	4.18316e-08	4.17432e-08	4.16645e-08	4.16392e-08	4.16392e-08	4.15392e-08	4.15023e-08	4.13787e-08	4.13114e-08	4.12895e-08	4.10977e-08	4.03572e-08	4.00367e-08	3.98718e-08	3.97063e-08	3.96562e-08	3.95608e-08	3.91624e-08	3.78005e-08	3.75277e-08	3.73865e-08	3.73329e-08	3.72606e-08	3.69967e-08	3.60362e-08	3.54899e-08	3.47532e-08	3.41491e-08	3.38285e-08	3.36029e-08	3.35509e-08	3.333e-08	3.27575e-08	3.24637e-08	3.21956e-08	3.20803e-08	3.18994e-08
4.19439e-08	4.19439e-08	4.1982e-08	4.20516e-08	4.23501e-08	4.2403e-08	4.23501e-08	4.22908e-08	4.22821e-08	4.22519e-08	4.22463e-08	4.21958e-08	4.21447e-08	4.19897e-08	4.18316e-08	4.17432e-08	4.16432e-08	4.16432e-08	4.16392e-08	4.15023e-08	4.14582e-08	4.13188e-08	4.12749e-08	4.10977e-08	4.03572e-08	4.00367e-08	3.99067e-08	3.97063e-08	3.96763e-08	3.96713e-08	3.94139e-08	3.80215e-08	3.75277e-08	3.7518e-08	3.73865e-08	3.73329e-08	3.72339e-08	3.67052e-08	3.62278e-08	3.53688e-08	3.47532e-08	3.42387e-08	3.38285e-08	3.36029e-08	3.34299e-08	3.2868e-08	3.25213e-08	3.2311e-08	3.21956e-08	3.20707e-08
4.19439e-08	4.18821e-08	4.18821e-08	4.19439e-08	4.19907e-08	4.20984e-08	4.21958e-08	4.21958e-08	4.22463e-08	4.22463e-08	4.21958e-08	4.21763e-08	4.21425e-08	4.19897e-08	4.18777e-08	4.18316e-08	4.17432e-08	4.17226e-08	4.16432e-08	4.15392e-08	4.15023e-08	4.13787e-08	4.12917e-08	4.10977e-08	4.06876e-08	4.00367e-08	3.98273e-08	3.97581e-08	3.96763e-08	3.96713e-08	3.94919e-08	3.8974e-08	3.78005e-08	3.75277e-08	3.7518e-08	3.73865e-08	3.72606e-08	3.69967e-08	3.65786e-08	3.59206e-08	3.53168e-08	3.49807e-08	3.49807e-08	3.38872e-08	3.36029e-08	3.32197e-08	3.27575e-08	3.24854e-08	3.22964e-08	3.21956e-08
4.15838e-08	4.16951e-08	4.1712e-08	4.17179e-08	4.18941e-08	4.20558e-08	4.20852e-08	4.20984e-08	4.21447e-08	4.21763e-08	4.21763e-08	4.21611e-08	4.21425e-08	4.20724e-08	4.19768e-08	4.18883e-08	4.18777e-08	4.18316e-08	4.17226e-08	4.16432e-08	4.15023e-08	4.14867e-08	4.12917e-08	4.10977e-08	4.06876e-08	4.01268e-08	3.99067e-08	3.98597e-08	3.98273e-08	3.96763e-08	3.96072e-08	3.93767e-08	3.80263e-08	3.78005e-08	3.76747e-08	3.7518e-08	3.73329e-08	3.72248e-08	3.67052e-08	3.62317e-08	3.55529e-08	3.5354e-08	3.53168e-08	3.49807e-08	3.49807e-08	3.35452e-08	3.31944e-08	3.26e-08	3.24854e-08	3.23166e-08
4.15838e-08	4.16642e-08	4.1712e-08	4.17179e-08	4.18941e-08	4.19907e-08	4.20558e-08	4.2073e-08	4.20852e-08	4.21447e-08	4.21447e-08	4.21066e-08	4.21066e-08	4.20724e-08	4.19897e-08	4.19498e-08	4.19498e-08	4.18883e-08	4.18883e-08	4.18316e-08	4.17124e-08	4.15023e-08	4.13188e-08	4.1257e-08	4.0842e-08	4.03572e-08	4.01268e-08	3.99067e-08	3.99067e-08	3.98597e-08	3.96763e-08	3.96713e-08	3.91624e-08	3.80977e-08	3.78005e-08	3.76747e-08	3.7518e-08	3.72248e-08	3.67052e-08	3.63412e-08	3.59206e-08	3.55529e-08	3.5354e-08	3.5354e-08	3.53168e-08	3.49807e-08	3.38872e-08	3.28427e-08	3.25642e-08	3.24854e-08
4.15838e-08	4.16951e-08	4.17179e-08	4.17179e-08	4.19446e-08	4.20516e-08	4.20558e-08	4.2073e-08	4.20852e-08	4.20913e-08	4.21066e-08	4.21066e-08	4.21066e-08	4.20724e-08	4.19897e-08	4.19897e-08	4.19897e-08	4.19897e-08	4.20061e-08	4.21965e-08	4.22809e-08	4.22809e-08	4.1823e-08	4.12917e-08	4.10977e-08	4.07374e-08	4.03572e-08	4.01268e-08	4.00367e-08	3.99067e-08	3.99067e-08	3.98597e-08	3.96763e-08	3.91624e-08	3.80977e-08	3.78492e-08	3.77453e-08	3.7518e-08	3.67724e-08	3.67052e-08	3.61116e-08	3.5738e-08	3.55602e-08	3.55529e-08	3.55529e-08	3.55529e-08	3.53191e-08	3.41258e-08	3.28419e-08	3.25642e-08
4.21026e-08	4.21026e-08	4.18941e-08	4.19907e-08	4.20558e-08	4.20558e-08	4.2073e-08	4.2073e-08	4.20852e-08	4.20913e-08	4.21066e-08	4.21066e-08	4.21447e-08	4.21066e-08	4.20724e-08	4.20061e-08	4.20724e-08	4.21965e-08	4.22785e-08	4.22968e-08	4.24028e-08	4.24069e-08	4.2462e-08	4.23709e-08	4.14362e-08	4.10977e-08	4.0549e-08	4.04378e-08	4.0281e-08	4.0281e-08	4.03766e-08	4.03766e-08	4.03766e-08	4.0281e-08	4.00515e-08	3.94093e-08	3.80977e-08	3.78492e-08	3.72689e-08	3.67724e-08	3.63412e-08	3.59206e-08	3.58493e-08	3.5738e-08	3.5738e-08	3.5738e-08	3.5738e-08	3.55602e-08	3.45358e-08	3.28158e-08
4.21576e-08	4.21576e-08	4.21576e-08	4.21798e-08	4.21798e-08	4.21026e-08	4.20913e-08	4.20852e-08	4.21447e-08	4.21763e-08	4.2182e-08	4.22519e-08	4.22519e-08	4.2182e-08	4.21227e-08	4.21545e-08	4.22111e-08	4.22111e-08	4.22785e-08	4.2402e-08	4.24069e-08	4.25005e-08	4.26007e-08	4.25005e-08	4.23709e-08	4.16978e-08	4.1257e-08	4.07374e-08	4.0549e-08	4.0549e-08	4.0549e-08	4.0549e-08	4.06178e-08	4.06178e-08	4.06351e-08	4.03766e-08	3.94093e-08	3.84856e-08	3.80841e-08	3.72689e-08	3.68222e-08	3.65032e-08	3.60109e-08	3.60109e-08	3.61116e-08	3.64692e-08	3.64692e-08	3.62823e-08	3.62823e-08	3.49182e-08
4.21864e-08	4.22145e-08	4.22145e-08	4.22333e-08	4.22643e-08	4.23323e-08	4.30527e-08	4.22552e-08	4.24256e-08	4.22948e-08	4.24256e-08	4.24256e-08	4.24256e-08	4.24256e-08	4.22583e-08	4.22583e-08	4.22111e-08	4.22526e-08	4.22785e-08	4.2402e-08	4.24565e-08	4.25005e-08	4.25005e-08	4.25005e-08	4.23747e-08	4.17765e-08	4.16978e-08	4.16304e-08	4.07374e-08	4.06178e-08	4.06178e-08	4.06351e-08	4.06578e-08	4.06578e-08	4.06351e-08	4.03766e-08	3.96033e-08	3.89547e-08	3.84856e-08	3.80967e-08	3.73351e-08	3.69048e-08	3.68222e-08	3.66339e-08	3.65032e-08	3.64918e-08	3.64918e-08	3.64749e-08	3.64749e-08	3.62823e-08
4.21864e-08	4.22145e-08	4.2226e-08	4.23083e-08	4.33253e-08	4.35333e-08	4.35708e-08	4.34667e-08	4.34562e-08	4.30527e-08	4.29509e-08	4.29509e-08	4.26935e-08	4.26425e-08	4.24256e-08	4.22785e-08	4.22582e-08	4.22526e-08	4.22526e-08	4.22785e-08	4.2402e-08	4.24069e-08	4.24565e-08	4.24565e-08	4.23747e-08	4.2007e-08	4.17765e-08	4.16538e-08	4.16538e-08	4.14362e-08	4.07374e-08	4.07374e-08	4.07649e-08	4.07787e-08	4.07649e-08	4.06316e-08	3.96093e-08	3.9278e-08	3.85529e-08	3.84834e-08	3.7414e-08	3.71622e-08	3.68894e-08	3.68222e-08	3.66339e-08	3.65577e-08	3.65032e-08	3.64918e-08	3.64891e-08	3.62823e-08
4.21445e-08	4.22145e-08	4.2226e-08	4.23323e-08	4.35528e-08	4.35528e-08	4.35805e-08	4.35708e-08	4.35708e-08	4.35708e-08	4.33348e-08	4.31285e-08	4.30189e-08	4.28687e-08	4.26425e-08	4.22785e-08	4.22583e-08	4.22526e-08	4.22526e-08	4.22582e-08	4.22582e-08	4.2402e-08	4.2402e-08	4.23936e-08	4.22128e-08	4.2007e-08	4.17765e-08	4.17765e-08	4.16978e-08	4.16978e-08	4.16978e-08	4.09143e-08	4.08364e-08	4.08364e-08	4.08031e-08	4.07787e-08	3.96093e-08	3.89547e-08	3.85529e-08	3.84856e-08	3.80967e-08	3.73889e-08	3.71622e-08	3.68894e-08	3.68222e-08	3.66339e-08	3.65577e-08	3.65032e-08	3.64749e-08	3.6015e-08
4.21445e-08	4.21864e-08	4.2226e-08	4.23323e-08	4.35228e-08	4.35528e-08	4.35805e-08	4.35708e-08	4.35805e-08	4.35822e-08	4.35708e-08	4.32493e-08	4.31285e-08	4.30189e-08	4.29509e-08	4.25311e-08	4.22785e-08	4.22582e-08	4.22526e-08	4.22526e-08	4.22526e-08	4.2402e-08	4.2402e-08	4.23936e-08	4.22128e-08	4.21139e-08	4.2007e-08	4.19956e-08	4.17765e-08	4.21889e-08	4.21923e-08	4.2206e-08	4.21923e-08	4.09143e-08	4.08364e-08	4.07063e-08	3.96093e-08	3.88574e-08	3.85529e-08	3.84108e-08	3.82069e-08	3.79678e-08	3.73351e-08	3.71622e-08	3.68894e-08	3.66339e-08	3.6585e-08	3.64891e-08	3.62823e-08	3.57903e-08
4.21445e-08	4.21445e-08	4.22145e-08	4.22643e-08	4.23871e-08	4.33253e-08	4.35528e-08	4.35708e-08	4.35822e-08	4.38013e-08	4.38013e-08	4.38575e-08	4.36796e-08	4.32493e-08	4.30571e-08	4.30189e-08	4.2402e-08	4.22582e-08	4.22526e-08	4.22582e-08	4.22582e-08	4.2402e-08	4.24509e-08	4.24509e-08	4.23936e-08	4.23747e-08	4.23278e-08	4.21889e-08	4.2206e-08	4.22848e-08	4.22848e-08	4.22848e-08	4.22848e-08	4.22084e-08	4.09143e-08	4.07063e-08	3.96985e-08	3.89379e-08	3.85529e-08	3.84856e-08	3.82168e-08	3.81915e-08	3.79821e-08	3.73351e-08	3.70096e-08	3.68222e-08	3.6585e-08	3.64749e-08	3.6015e-08	3.55968e-08
4.21445e-08	4.21273e-08	4.21273e-08	4.21273e-08	4.21273e-08	4.22026e-08	4.31654e-08	4.35528e-08	4.35822e-08	4.44016e-08	4.44016e-08	4.44016e-08	4.38575e-08	4.33169e-08	4.30571e-08	4.30189e-08	4.25935e-08	4.2402e-08	4.2402e-08	4.2402e-08	4.2402e-08	4.24509e-08	4.24948e-08	4.24948e-08	4.24948e-08	4.24509e-08	4.23278e-08	4.22848e-08	4.22084e-08	4.22848e-08	4.22848e-08	4.22848e-08	4.23124e-08	4.22848e-08	4.18494e-08	4.07787e-08	3.97246e-08	3.93202e-08	3.88574e-08	3.84856e-08	3.83012e-08	3.82069e-08	3.81915e-08	3.79821e-08	3.73351e-08	3.70096e-08	3.66629e-08	3.62478e-08	3.57903e-08	3.55967e-08
4.21273e-08	4.20503e-08	4.20503e-08	4.20062e-08	4.19567e-08	4.20062e-08	4.21273e-08	4.23871e-08	4.32493e-08	4.40814e-08	4.44016e-08	4.44016e-08	4.38575e-08	4.30571e-08	4.30189e-08	4.2803e-08	4.2501e-08	4.2402e-08	4.25935e-08	4.26205e-08	4.26205e-08	4.26205e-08	4.26455e-08	4.26455e-08	4.26205e-08	4.25525e-08	4.24509e-08	4.22848e-08	4.2206e-08	4.22084e-08	4.22848e-08	4.22848e-08	4.22848e-08	4.22848e-08	4.18494e-08	4.09143e-08	4.00136e-08	3.96985e-08	3.93202e-08	3.85529e-08	3.84009e-08	3.82435e-08	3.82069e-08	3.81915e-08	3.81656e-08	3.78995e-08	3.68894e-08	3.64891e-08	3.59176e-08	3.55967e-08
4.25735e-08	4.21273e-08	4.19567e-08	4.19396e-08	4.19308e-08	4.19308e-08	4.19298e-08	4.19298e-08	4.18744e-08	4.19298e-08	4.32493e-08	4.32493e-08	4.30189e-08	4.27355e-08	4.27355e-08	4.23556e-08	4.23361e-08	4.23556e-08	4.26205e-08	4.26205e-08	4.26205e-08	4.26455e-08	4.26455e-08	4.26643e-08	4.26455e-08	4.26643e-08	4.24509e-08	4.21889e-08	4.21855e-08	4.21855e-08	4.21855e-08	4.21855e-08	4.22848e-08	4.2206e-08	4.16985e-08	4.15019e-08	4.05397e-08	3.97246e-08	3.96985e-08	3.93202e-08	3.84108e-08	3.83012e-08	3.82435e-08	3.82069e-08	3.81915e-08	3.81656e-08	3.71288e-08	3.66629e-08	3.62478e-08	3.57903e-08
4.25735e-08	4.21273e-08	4.19396e-08	4.19308e-08	4.1838e-08	4.13533e-08	4.1169e-08	4.1169e-08	4.12343e-08	4.1257e-08	4.13536e-08	4.16225e-08	4.16225e-08	4.16225e-08	4.16225e-08	4.17718e-08	4.19742e-08	4.19971e-08	4.23556e-08	4.26205e-08	4.26205e-08	4.26205e-08	4.26455e-08	4.26455e-08	4.26205e-08	4.24509e-08	4.21227e-08	4.20007e-08	4.19391e-08	4.17354e-08	4.17255e-08	4.16745e-08	4.15916e-08	4.15788e-08	4.15383e-08	4.15326e-08	4.14182e-08	4.00136e-08	3.96985e-08	3.93568e-08	3.9252e-08	3.84108e-08	3.83012e-08	3.82435e-08	3.82435e-08	3.81656e-08	3.76021e-08	3.67821e-08	3.65199e-08	3.64102e-08
4.21273e-08	4.19308e-08	4.1838e-08	4.14824e-08	4.10153e-08	4.10137e-08	4.10058e-08	4.09497e-08	4.09994e-08	4.10668e-08	4.108e-08	4.11132e-08	4.1257e-08	4.13017e-08	4.13536e-08	4.14245e-08	4.16633e-08	4.18322e-08	4.18411e-08	4.18411e-08	4.19744e-08	4.20412e-08	4.24509e-08	4.20412e-08	4.20412e-08	4.20007e-08	4.20007e-08	4.19391e-08	4.19081e-08	4.17255e-08	4.16745e-08	4.15916e-08	4.15788e-08	4.15603e-08	4.15383e-08	4.15383e-08	4.15326e-08	4.09659e-08	3.97254e-08	3.96985e-08	3.93568e-08	3.9252e-08	3.84108e-08	3.83012e-08	3.82435e-08	3.81915e-08	3.76021e-08	3.70104e-08	3.67821e-08	3.65199e-08
4.13505e-08	4.13505e-08	4.13124e-08	4.10153e-08	4.09497e-08	4.09497e-08	4.09497e-08	4.09449e-08	4.09449e-08	4.09497e-08	4.10058e-08	4.108e-08	4.11132e-08	4.11919e-08	4.1226e-08	4.13017e-08	4.14196e-08	4.16373e-08	4.17412e-08	4.17917e-08	4.18322e-08	4.18322e-08	4.18322e-08	4.18804e-08	4.18845e-08	4.19245e-08	4.19391e-08	4.19245e-08	4.18804e-08	4.17255e-08	4.16745e-08	4.15788e-08	4.15383e-08	4.15383e-08	4.15383e-08	4.15603e-08	4.15603e-08	4.15603e-08	4.0271e-08	3.97254e-08	3.96985e-08	3.96458e-08	3.9252e-08	3.86083e-08	3.84108e-08	3.82435e-08	3.77433e-08	3.71288e-08	3.67821e-08	3.67528e-08
4.13505e-08	4.13124e-08	4.10153e-08	4.09497e-08	4.0936e-08	4.0936e-08	4.0936e-08	4.0936e-08	4.09497e-08	4.09497e-08	4.10058e-08	4.10668e-08	4.108e-08	4.11132e-08	4.11919e-08	4.12107e-08	4.13171e-08	4.14245e-08	4.16096e-08	4.16373e-08	4.16933e-08	4.16933e-08	4.17917e-08	4.18193e-08	4.18804e-08	4.18845e-08	4.19081e-08	4.19245e-08	4.19391e-08	4.1776e-08	4.17255e-08	4.15916e-08	4.15603e-08	4.15603e-08	4.15603e-08	4.15714e-08	4.16956e-08	4.16543e-08	4.14182e-08	4.02369e-08	3.97553e-08	3.97146e-08	3.96458e-08	3.94671e-08	3.87739e-08	3.84108e-08	3.77433e-08	3.72756e-08	3.69866e-08	3.67821e-08
4.13124e-08	4.13124e-08	4.09497e-08	4.09412e-08	4.09412e-08	4.09412e-08	4.09412e-08	4.09449e-08	4.09994e-08	4.09994e-08	4.10473e-08	4.10668e-08	4.10936e-08	4.11132e-08	4.1148e-08	4.12107e-08	4.12358e-08	4.13959e-08	4.16072e-08	4.16349e-08	4.16349e-08	4.16373e-08	4.16576e-08	4.17941e-08	4.18217e-08	4.18845e-08	4.19081e-08	4.20412e-08	4.21354e-08	4.19747e-08	4.1776e-08	4.1776e-08	4.15916e-08	4.15916e-08	4.16374e-08	4.16956e-08	4.18193e-08	4.18193e-08	4.16956e-08	4.03146e-08	3.98333e-08	3.97553e-08	3.97146e-08	3.96555e-08	3.94671e-08	3.87739e-08	3.82435e-08	3.72805e-08	3.70824e-08	3.69866e-08
4.13124e-08	4.13124e-08	4.09412e-08	4.09412e-08	4.09412e-08	4.09497e-08	4.11584e-08	4.10968e-08	4.11584e-08	4.10936e-08	4.10936e-08	4.10668e-08	4.10936e-08	4.11123e-08	4.1148e-08	4.11919e-08	4.12107e-08	4.13391e-08	4.16072e-08	4.16349e-08	4.16349e-08	4.16373e-08	4.16576e-08	4.18079e-08	4.18444e-08	4.18804e-08	4.18845e-08	4.19342e-08	4.21354e-08	4.21354e-08	4.19342e-08	4.19049e-08	4.1776e-08	4.16956e-08	4.16956e-08	4.1776e-08	4.18193e-08	4.18363e-08	4.16956e-08	4.07035e-08	4.00898e-08	3.99803e-08	3.97651e-08	3.97553e-08	3.96555e-08	3.93989e-08	3.86268e-08	3.76021e-08	3.72805e-08	3.70824e-08
4.13505e-08	4.13124e-08	4.12435e-08	4.11752e-08	4.11752e-08	4.11986e-08	4.12637e-08	4.13286e-08	4.12648e-08	4.11762e-08	4.11123e-08	4.10968e-08	4.10936e-08	4.10936e-08	4.11456e-08	4.11568e-08	4.12107e-08	4.13391e-08	4.16096e-08	4.16349e-08	4.16576e-08	4.17597e-08	4.18079e-08	4.18193e-08	4.18468e-08	4.18804e-08	4.19049e-08	4.19475e-08	4.21354e-08	4.19747e-08	4.19724e-08	4.19342e-08	4.19242e-08	4.18193e-08	4.18193e-08	4.18418e-08	4.18418e-08	4.18363e-08	4.16956e-08	4.07035e-08	4.02369e-08	4.0088e-08	3.99803e-08	3.98333e-08	3.97553e-08	3.96189e-08	3.8984e-08	3.82955e-08	3.76548e-08	3.73657e-08
4.13505e-08	4.13505e-08	4.13124e-08	4.12637e-08	4.12637e-08	4.13286e-08	4.13353e-08	4.14847e-08	4.14703e-08	4.13286e-08	4.11606e-08	4.11123e-08	4.10936e-08	4.10904e-08	4.10936e-08	4.1148e-08	4.11919e-08	4.13104e-08	4.16007e-08	4.16349e-08	4.18079e-08	4.18357e-08	4.18193e-08	4.18444e-08	4.18804e-08	4.18845e-08	4.19063e-08	4.19242e-08	4.19475e-08	4.19475e-08	4.19342e-08	4.19342e-08	4.19342e-08	4.19049e-08	4.19267e-08	4.19438e-08	4.19083e-08	4.18418e-08	4.16543e-08	4.07035e-08	4.02369e-08	4.0088e-08	4.0084e-08	3.99803e-08	3.99031e-08	3.96555e-08	3.91944e-08	3.86268e-08	3.81435e-08	3.79545e-08
4.13943e-08	4.13943e-08	4.13943e-08	4.14512e-08	4.15048e-08	4.27945e-08	4.26484e-08	4.27945e-08	4.26172e-08	4.15625e-08	4.1228e-08	4.1148e-08	4.10904e-08	4.1066e-08	4.10904e-08	4.11568e-08	4.12107e-08	4.13265e-08	4.14493e-08	4.17597e-08	4.18799e-08	4.18799e-08	4.18799e-08	4.18799e-08	4.18845e-08	4.18908e-08	4.19063e-08	4.19242e-08	4.19342e-08	4.19342e-08	4.19342e-08	4.19342e-08	4.19342e-08	4.19342e-08	4.19342e-08	4.20334e-08	4.203e-08	4.19083e-08	4.16956e-08	4.07035e-08	4.02627e-08	4.00898e-08	4.0088e-08	4.0084e-08	3.99803e-08	3.9908e-08	3.95774e-08	3.8984e-08	3.82962e-08	3.81435e-08
4.13943e-08	4.14512e-08	4.14512e-08	4.21269e-08	4.29875e-08	4.29875e-08	4.29875e-08	4.28407e-08	4.27945e-08	4.26172e-08	4.1607e-08	4.1228e-08	4.11606e-08	4.10904e-08	4.10904e-08	4.11919e-08	4.12825e-08	4.13104e-08	4.14493e-08	4.18079e-08	4.18888e-08	4.19123e-08	4.19639e-08	4.19063e-08	4.18972e-08	4.19063e-08	4.19143e-08	4.19242e-08	4.19342e-08	4.19342e-08	4.19342e-08	4.19342e-08	4.19342e-08	4.19438e-08	4.19438e-08	4.203e-08	4.2311e-08	4.22917e-08	4.19083e-08	4.07035e-08	4.02869e-08	4.01554e-08	4.00898e-08	4.00898e-08	4.0088e-08	4.00038e-08	3.99031e-08	3.8984e-08	3.86268e-08	3.82955e-08
4.14512e-08	4.14512e-08	4.17871e-08	4.29875e-08	4.32026e-08	4.32026e-08	4.29875e-08	4.29786e-08	4.27945e-08	4.26172e-08	4.16487e-08	4.13937e-08	4.1228e-08	4.11606e-08	4.11568e-08	4.12825e-08	4.13104e-08	4.13265e-08	4.14076e-08	4.18079e-08	4.19123e-08	4.21397e-08	4.21636e-08	4.1984e-08	4.19475e-08	4.19143e-08	4.19242e-08	4.19242e-08	4.19475e-08	4.19475e-08	4.19438e-08	4.19438e-08	4.19342e-08	4.19342e-08	4.19342e-08	4.19438e-08	4.19206e-08	4.19206e-08	4.17889e-08	4.08979e-08	4.03859e-08	4.02627e-08	4.02545e-08	4.01554e-08	4.01554e-08	4.00898e-08	4.00038e-08	3.98153e-08	3.87056e-08	3.83373e-08
4.14512e-08	4.15326e-08	4.21269e-08	4.26298e-08	4.32026e-08	4.29875e-08	4.29875e-08	4.28407e-08	4.26484e-08	4.17291e-08	4.1607e-08	4.14798e-08	4.14076e-08	4.13937e-08	4.14076e-08	4.13104e-08	4.13265e-08	4.13265e-08	4.1359e-08	4.14076e-08	4.21039e-08	4.21636e-08	4.21636e-08	4.1984e-08	4.19728e-08	4.19639e-08	4.19539e-08	4.19475e-08	4.19475e-08	4.19728e-08	4.19438e-08	4.19342e-08	4.19267e-08	4.19049e-08	4.18862e-08	4.18862e-08	4.19206e-08	4.1797e-08	4.16289e-08	4.09151e-08	4.07754e-08	4.07287e-08	4.03067e-08	4.02627e-08	4.03067e-08	4.03067e-08	4.03067e-08	4.00704e-08	3.92729e-08	3.85641e-08
4.13362e-08	4.13362e-08	4.15048e-08	4.17871e-08	4.21269e-08	4.21269e-08	4.28407e-08	4.17291e-08	4.16487e-08	4.14961e-08	4.14961e-08	4.14961e-08	4.14961e-08	4.14798e-08	4.14798e-08	4.14076e-08	4.14076e-08	4.13265e-08	4.13265e-08	4.13265e-08	4.13711e-08	4.19639e-08	4.1984e-08	4.19639e-08	4.19728e-08	4.19728e-08	4.19728e-08	4.19728e-08	4.19728e-08	4.19728e-08	4.19267e-08	4.19049e-08	4.18059e-08	4.1797e-08	4.17927e-08	4.1765e-08	4.17927e-08	4.16823e-08	4.1535e-08	4.09151e-08	4.07835e-08	4.07754e-08	4.0773e-08	4.0773e-08	4.0773e-08	4.0749e-08	4.0749e-08	4.06935e-08	4.02239e-08	3.92429e-08
4.13362e-08	4.11528e-08	4.07725e-08	4.06492e-08	4.06264e-08	4.06492e-08	4.07248e-08	4.12343e-08	4.13761e-08	4.13818e-08	4.13945e-08	4.1607e-08	4.16487e-08	4.16933e-08	4.16933e-08	4.14798e-08	4.14076e-08	4.13265e-08	4.13104e-08	4.12566e-08	4.13104e-08	4.14161e-08	4.18676e-08	4.19063e-08	4.19639e-08	4.19639e-08	4.19539e-08	4.19539e-08	4.19539e-08	4.19728e-08	4.18038e-08	4.17927e-08	4.1765e-08	4.17254e-08	4.17079e-08	4.16972e-08	4.16823e-08	4.16062e-08	4.14972e-08	4.09151e-08	4.07959e-08	4.07813e-08	4.0773e-08	4.0773e-08	4.07813e-08	4.07835e-08	4.08245e-08	4.08358e-08	4.09155e-08	4.05252e-08
4.02575e-08	4.04149e-08	4.04759e-08	4.04759e-08	4.05304e-08	4.0537e-08	4.06492e-08	4.09521e-08	4.12639e-08	4.13761e-08	4.13937e-08	4.1607e-08	4.16933e-08	4.17479e-08	4.17479e-08	4.17479e-08	4.14798e-08	4.13104e-08	4.12566e-08	4.12064e-08	4.12064e-08	4.13109e-08	4.14161e-08	4.14393e-08	4.18972e-08	4.18976e-08	4.18972e-08	4.18972e-08	4.18038e-08	4.17705e-08	4.17361e-08	4.17339e-08	4.17339e-08	4.17169e-08	4.16972e-08	4.16783e-08	4.16289e-08	4.154e-08	4.14956e-08	4.08431e-08	4.07959e-08	4.07754e-08	4.07498e-08	4.0773e-08	4.07813e-08	4.07959e-08	4.09155e-08	4.09587e-08	4.10992e-08	4.14249e-08
3.92837e-08	3.9489e-08	4.03437e-08	4.04193e-08	4.04759e-08	4.05304e-08	4.0537e-08	4.07248e-08	4.12639e-08	4.13761e-08	4.13818e-08	4.1607e-08	4.17846e-08	4.17868e-08	4.35772e-08	4.35772e-08	4.17479e-08	4.13711e-08	4.11924e-08	4.10569e-08	4.10569e-08	4.10569e-08	4.14072e-08	4.14161e-08	4.14161e-08	4.15702e-08	4.16797e-08	4.17133e-08	4.17339e-08	4.17339e-08	4.17339e-08	4.17339e-08	4.17254e-08	4.17169e-08	4.16823e-08	4.16674e-08	4.154e-08	4.14972e-08	4.14956e-08	4.08304e-08	4.07754e-08	4.0773e-08	4.07498e-08	4.07498e-08	4.07498e-08	4.07853e-08	4.09587e-08	4.09587e-08	4.14249e-08	4.17331e-08
[truncated: 590 more columns]

## Sheet: Fig3c-d
3c																						3d
top flake thickness (nm)	6.31664		13.4681		14.208		14.2951		18.0928		35.9763		38.5408		41.3698		47.5209		47.8221			top flake thickness (nm)	peeling curvature (um-1)
	x (um)	y (nm)	x (um)	y (nm)	x (um)	y (nm)	x (um)	y (nm)	x (um)	y (nm)	x (um)	y (nm)	x (um)	y (nm)	x (um)	y (nm)	x (um)	y (nm)	x (um)	y (nm)		6.31664	5.46363
	7.41867	47.0639	7.09897	47.1813	13.0294	46.9162	8.5036	47.6459	17.1213	47.2936	16.568	47.3222	17.4927	47.7857	18.4006	47.6653	9.58382	47.6844	19.4503	47.2865		13.4681	2.18194
	27.721	45.1602	27.4012	46.3997	33.3316	46.097	28.8074	46.8731	37.4084	46.7782	36.8088	47.1174	37.7674	47.6567	38.7086	47.5469	29.8099	47.6371	39.7459	47.2858		14.208	1.87753
	48.0232	41.5276	47.7035	44.9444	53.6339	44.5974	49.1112	45.1618	57.6955	45.5436	57.0496	46.8434	58.0421	47.4039	59.0167	47.3223	50.0359	47.5201	60.0414	47.1523		14.2951	1.99785
	68.3254	36.7935	68.0057	42.8365	73.9361	42.5265	69.415	42.8695	77.9826	43.5943	77.2904	46.4002	78.3169	46.9865	79.3247	46.9721	70.262	47.4083	80.3369	46.9435		18.0928	1.4614
	88.6277	31.3439	88.3079	40.0653	94.2383	39.9027	89.7187	40.1154	98.2697	41.2666	97.5313	45.6406	98.5916	46.3101	99.6328	46.3389	90.4881	47.1151	100.632	46.6447		35.9763	0.559862
	108.93	25.2469	108.61	36.9448	114.541	36.993	110.023	37.0027	118.557	38.6943	117.772	44.58	118.866	45.3494	119.941	45.5078	110.714	46.5668	120.928	46.0802		38.5408	0.441583
	129.232	18.9877	128.912	33.4015	134.843	33.7627	130.326	33.6626	138.844	35.7994	138.013	43.2573	139.141	44.2662	140.249	44.5689	130.94	45.8024	141.223	45.2042		41.3698	0.378867
	149.534	12.894	149.215	29.3406	155.145	30.2836	150.63	30.0806	159.131	32.7684	158.254	41.828	159.416	43.1437	160.557	43.5196	151.166	44.8218	161.519	44.0924		47.5209	0.331717
	169.837	7.40348	169.517	25.3514	175.447	26.631	170.934	26.3078	179.418	29.6898	178.495	40.2914	179.69	41.8732	180.865	42.3509	171.392	43.8429	181.815	42.9266		47.8221	0.343879
	190.139	3.16056	189.819	21.3977	195.75	22.9192	191.238	22.5551	199.705	26.4314	198.735	38.6576	199.965	40.5151	201.173	41.2434	191.618	42.7475	202.11	41.7304
	210.441	0.717396	210.121	17.414	216.052	19.2926	211.541	18.8998	219.992	23.2945	218.976	36.8911	220.24	39.1592	221.481	39.9602	211.845	41.6153	222.406	40.4469
	230.743	-0.14136	230.423	13.7028	236.354	15.7403	231.845	15.2687	240.279	20.1851	239.217	34.9014	240.515	37.5893	241.789	38.5291	232.071	40.3723	242.701	39.1493
	251.045	-0.249695	250.726	10.3267	256.656	12.2886	252.149	11.8177	260.566	17.1061	259.458	33.0105	260.789	35.9534	262.097	37.1181	252.297	39.0984	262.997	37.8516
	271.348	-0.133838	271.028	7.28021	276.958	9.17955	272.453	8.64755	280.854	14.0195	279.699	30.999	281.064	34.2922	282.405	35.6996	272.523	37.7943	283.292	36.4553
	291.65	-0.0965808	291.33	4.66467	297.261	6.36662	292.757	5.9171	301.141	11.1232	299.939	28.9591	301.339	32.6275	302.713	34.218	292.749	36.38	303.588	34.9407
	311.952	-0.0229328	311.632	2.57987	317.563	4.07284	313.06	3.70316	321.428	8.48412	320.18	26.9048	321.613	30.965	323.021	32.6518	312.975	34.9552	323.883	33.4373
	332.254	-0.0335106	331.935	1.23144	337.865	2.35347	333.364	2.003	341.715	6.05461	340.421	24.7793	341.888	29.2303	343.329	31.0562	333.201	33.5071	344.179	31.9525
	352.557	-0.0899465	352.237	0.386557	358.167	1.12867	353.668	0.841815	362.002	4.03309	360.662	22.6772	362.163	27.371	363.638	29.4146	353.427	32.0321	364.474	30.3975
	372.859	-0.102366	372.539	0.0325996	378.47	0.321064	373.972	0.182811	382.289	2.55865	380.903	20.6021	382.438	25.5788	383.946	27.6856	373.653	30.5545	384.77	28.8613
	393.161	0.0207699	392.841	-0.0031326	398.772	-0.0282863	394.275	0.00098268	402.576	1.44046	401.143	18.6629	402.712	23.7707	404.254	26.0709	393.879	29.0249	405.065	27.3304
	413.463	0.0454478	413.144	0.0149323	419.074	-0.0249663	414.579	-0.0442014	422.863	0.692912	421.384	16.676	422.987	21.9507	424.562	24.4421	414.105	27.4231	425.361	25.6825
	433.765	0.0238727	433.446	0.0064575	439.376	0.0574411	434.883	-0.0536455	443.15	0.328387	441.625	14.844	443.262	20.1963	444.87	22.755	434.331	25.9206	445.656	24.0849
	454.068	0.0122755	453.748	-0.025713	459.678	0.0180326	455.187	-0.0859465	463.437	0.175714	461.866	13.1661	463.536	18.4463	465.178	21.1481	454.557	24.396	465.952	22.5395
	474.37	-0.0168401	474.05	0.0074558	479.981	-0.022221	475.491	-0.114637	483.724	0.133309	482.107	11.4768	483.811	16.7025	485.486	19.4662	474.783	22.7766	486.247	20.9774
			494.352	0.0871991	500.283	-0.0518733			504.012	0.212967	502.348	9.93083	504.086	14.9336	505.794	17.8796	495.009	21.1963	506.543	19.4621
									524.299	0.27464	522.588	8.40024	524.361	13.3198	526.102	16.2682	515.236	19.7462	526.838	17.9227
									544.586	0.288363	542.829	7.01374	544.635	11.7747	546.41	14.7078	535.462	18.2534	547.134	16.4321
									564.873	0.298968	563.07	5.83755	564.91	10.23	566.718	13.2366	555.688	16.7684	567.43	15.0451
									585.16	0.241753	583.311	4.81731	585.185	8.81879	587.026	11.7701	575.914	15.3473	587.725	13.6235
									605.447	0.229254	603.552	3.7696	605.46	7.51476	607.334	10.3564	596.14	13.8985	608.021	12.2333
									625.734	0.223593	623.792	2.84998	625.734	6.2215	627.642	9.03746	616.366	12.5245	628.316	10.9176
									646.021	0.206309	644.033	2.11418	646.009	5.03575	647.95	7.73566	636.592	11.2227	648.612	9.6143
									666.308	0.155764	664.274	1.50899	666.284	4.00402	668.258	6.49022	656.818	9.96924	668.907	8.37332
									686.595	0.0406609	684.515	1.05326	686.558	3.11505	688.566	5.3439	677.044	8.70579	689.203	7.20753
									706.882	-0.0149476	704.756	0.634279	706.833	2.36245	708.874	4.32103	697.27	7.54089	709.498	6.11297
									727.17	-0.0547966	724.997	0.292322	727.108	1.68884	729.183	3.41049	717.496	6.48384	729.794	5.09854
									747.457	0.0080835	745.237	0.149489	747.383	1.16623	749.491	2.65624	737.722	5.45042	750.089	4.20262
									767.744	0.0209998	765.478	0.113399	767.657	0.781601	769.799	1.99943	757.948	4.49447	770.385	3.40721
									788.031	-0.0288117	785.719	0.053442	787.932	0.433576	790.107	1.41369	778.174	3.67156	790.68	2.68269
											805.96	-0.002132	808.207	0.172321	810.415	0.978911	798.4	2.96502	810.976	2.01948
											826.201	-0.077525	828.481	0.0933278	830.723	0.636149	818.627	2.33647	831.271	1.55896
											846.441	-0.087184	848.756	0.0148558	851.031	0.367269	838.853	1.80089	851.567	1.09677
											866.682	-0.029012	869.031	-0.0422932	871.339	0.173784	859.079	1.26898	871.862	0.70107
													889.306	-0.0483072	891.647	0.0960636	879.305	0.862948	892.158	0.408066
													909.58	-0.0282002	911.955	0.0646346	899.531	0.571143	912.453	0.305351
													929.855	-0.0310402	932.263	0.0442416	919.757	0.431485	932.749	0.13794
													950.13	-0.0405942	952.571	0.0482086	939.983	0.301584	953.045	-0.0002568
													970.404	-0.0415052	972.879	0.0773446	960.209	0.118877	973.34	-0.0904238
													990.679	0.0104478	993.187	0.135362	980.435	0.0392068	993.636	-0.159199
